# Supplementary material for: Tick microbial associations at the crossroad of horizontal and vertical transmission pathways
Source: Parasit Vectors. 2022 Oct 21;15:380. doi: 10.1186/s13071-022-05519-w (PMC9585727; doi:10.1186/s13071-022-05519-w)
Supplement: Supplementary file 1 — Additional file 1: Table S1. Details on studied forest sites. Table S2. The qPCR protocol for detection of tick symbionts and pathogens. Table S3. Bacterial loads of samples for the 16S rRNA sequencing; sample scheme. Table S4. Details on a positive control, primers, protocol, and in silico analysis used in the 16S rRNA quantification analyses. Table S5. OTU table. Table S6. Prevalence of veritcally and horizontally transmitted symbionts and pathogens per location. Table S7. Expected and observed co-infections in questing nymphs and results of the exact binomial test. Table S8. Tick microorganism species-to-species associations (co-infections) in ticks. [file 13071_2022_5519_MOESM1_ESM.xlsx]

## Sheet: S1
Table S1. Details on studied forest sites. The data were collected in 2013 and 2014 for the studies by Hofmeester et al. (2017) and Takumi et al. (2019). Locations in bold indicate where ticks were sampled in 2016 and 2017 for the 16S rRNA amplicon sequencing performed in this study.
					Data collected in 2013 and 2014				Ticks collected in 2016 and 2017
Location	Location full name	Coordinates	Habitat	Undergrowth vegetation	Larva/100 m2	Nymph/100 m2	Adult/100 m2	Number of vertebrate species	No. of nymphs collected
AW	Amsterdamse Waterleiding Duinen	52°20'36'' N 4°33'58''E	Mixed forest	Calamagrostis epigejos	349	61	5	12	3122
BB	Bergherbos*	51°55'14''N 6°14'30''E	Mixed forest	Deschampsia flexuosa	39	72	3	14	-
BU	Buunderkamp	52°00'56'' N 5°44'50''E	Scots pine forest	Vaccinium myrtillus	216	183	6	11	1738
DK	Duin en Kruidberg	52°26'16'' N 4°36'18''E	Mixed forest	Calamagrostis epigejos	440	73	4	6	200
DW	Deelerwoud	52°05'51'' N 5°56'42''E	Scots pine forest	Vaccinium myrtillus	265	137	13	10	-
EN	Kroondomein	52°16'25'' N 5°54'49''E	Scots pine forest	Vaccinium myrtillus	75	115	5	13	-
HD	Herperduin	51°45'33'' N 5°36'53''E	Mixed forest	Molinia caerulea	6	10	0	15	201
HM	Halfmijl	51°25'23'' N 5°19'09''E	Mixed forest	Molinia caerulea	103	128	5	10	-
KB	Kremboong*	52°45'13'' N 6°31'16''E	Pedunculate oak forest	Dryopteris dilatata	187	66	2	12	-
MH	Maashorst	51°42'44'' N 5°35'24''E	Mixed forest	Deschampsia flexuosa	250	53	1	16	-
PD	Pettemerduin	52°46'33'' N 4°40'19''E	Pedunculate oak forest	Polypodium vulgare	0	11	2	10	-
PW	Planken Wambuis	52°01'54'' N 5°48'36''E	Scots pine forest	Vaccinium myrtillus	131	63	2	9	-
RB	Rheebruggen	52°46'60'' N 6°17'44''E	Pedunculate oak forest	Dryopteris dilatata	517	72	4	13	-
SD	Schoorlse Duinen	52°41'47'' N 4°40'01''E	Mixed forest	Molinia caerulea	0	2	0	6	-
ST	Stameren	52°03'38'' N 5°21'01''E	Mixed forest	Deschampsia flexuosa	123	95	8	14	2410
VA	Valenberg	52°15'33'' N 5°48'47''E	Scots pine forest	Vaccinium myrtillus	227	64	8	15	-
VH	Vijverhof	52°09'43'' N 5°13'43''E	Mixed forest	Deschampsia flexuosa	46	87	2	11	-
VL	Vledderhof	52°52'46'' N 6°14'25''E	Pedunculate oak forest	Dryopteris dilatata	137	34	3	16	-
ZM	Zwanemeerbos	53°00'46'' N 6°45'19''E	Pedunculate oak forest	Pteridium aquilinum	102	57	9	11	203
*From this location, 30 nymphs collected in 2013 and 2014 negative for all tested microoganisms were taken for the 16s rRNA aplicon sequencing.

## Sheet: S2
Table S2. The qPCR protocol.

## Sheet: S3
Table S3. Left: A list of samples for the 16s rRNA amplicon sequencing and their 16S rRNA load quantified with qPCR. Each sample represent a pool of five questing nymphs. Right: Sample scheme. Numbers in this table correspond to a number of samples tested for each pathogen, where each sample consists of 5 nymphs.
Sample ID	Location	Pathogen	16S load ng/µl
100STmi	Stameren	B. miyamotoi	0.00264713
101STmi	Stameren	B. miyamotoi	0.00077266
102STmi	Stameren	B. miyamotoi	0.0157444
103STmi	Stameren	B. miyamotoi	0.00073893					A. phagocytophilum	B. afzelii	B. garinii	B. miyamotoi	B. valaisiana	Babesia	N. mikurensis	none	Total
104STmi	Stameren	B. miyamotoi	0.00092463				Buunderkamp	-	10	6	6	6	5	8	8	49
105STan	Stameren	A. phagocytophilum	0.00096711				Stameren	3	8	5	8	3	5	8	8*	48
106STan	Stameren	A. phagocytophilum	0.00134633				Amsterdamse Waterleiding Duinen	8	5	-	7	-	-	3	8	31
107STan	Stameren	A. phagocytophilum	0.00099743				Herperduin	-	4	-	-	-	-	-	6	10
108STne	Stameren	N. mikurensis	0.00168706				Zwanemeerbos	-	4	-	-	-	-	-	6	10
109STne	Stameren	N. mikurensis	0.00112112				Bergherbos	-	-	-	-	-	-	-	6	6
10BUaf	Buunderkamp	B. afzelii	0.00024941				Duin en Kruidberg	-	-	-	-	-	-	-	6	6
110STne	Stameren	N. mikurensis	0.00054022				Kremboong	-	-	-	-	-	-	-	6	6
111STne	Stameren	N. mikurensis	0.00118861				Total	11	31	11	21	9	10	19	53	168
112STne	Stameren	N. mikurensis	0.00052403
113STne	Stameren	N. mikurensis	0.00112258				* one sample from this category was unsuccesfully sequenced
114STne	Stameren	N. mikurensis	0.0015093
115STne	Stameren	N. mikurensis	0.00062303
116STba	Stameren	Babesia spp.	0.00046569
117STba	Stameren	Babesia spp.	0.00046798
118STba	Stameren	Babesia spp.	0.00050088
119STba	Stameren	Babesia spp.	0.00113542
11BUaf	Buunderkamp	B. afzelii	0.00029644
120STba	Stameren	Babesia spp.	0.00254924
121STnc	Stameren	none	0.00235956
122STnc	Stameren	none	0.00027289
123STnc	Stameren	none	0.019149
124STnc	Stameren	none	0.00040606
126STnc	Stameren	none	0.00034974
127STnc	Stameren	none	0.00044973
128STnc	Stameren	none	0.00049285
129HDaf	Herperduin	B. afzelii	0.00107039
12BUaf	Buunderkamp	B. afzelii	0.00298938
130HDaf	Herperduin	B. afzelii	0.00032689
131HDaf	Herperduin	B. afzelii	0.00041163
132HDaf	Herperduin	B. afzelii	0.00078152
133HDnc	Herperduin	none	0.00015876
134HDnc	Herperduin	none	0.00040993
135HDnc	Herperduin	none	0.0002732
136HDnc	Herperduin	none	0.00116692
137HDnc	Herperduin	none	0.00015102
138HDnc	Herperduin	none	0.00080893
139ZMaf	Zwanemeerbos	B. afzelii	0.00060624
13BUaf	Buunderkamp	B. afzelii	0.00037845
140ZMaf	Zwanemeerbos	B. afzelii	0.00150114
141ZMaf	Zwanemeerbos	B. afzelii	0.00345234
142ZMaf	Zwanemeerbos	B. afzelii	0.00073531
143ZMnc	Zwanemeerbos	none	0.00154407
144ZMnc	Zwanemeerbos	none	0.00084664
145ZMnc	Zwanemeerbos	none	0.00093396
146ZMnc	Zwanemeerbos	none	0.00076696
147ZMnc	Zwanemeerbos	none	0.00159167
148ZMnc	Zwanemeerbos	none	0.00044053
149DKnc	Duin en Kruidberg	none	0.00102886
14BUaf	Buunderkamp	B. afzelii	0.00024531
150DKnc	Duin en Kruidberg	none	2.67e-06
151DKnc	Duin en Kruidberg	none	0.00111607
152DKnc	Duin en Kruidberg	none	0.00306067
153DKnc	Duin en Kruidberg	none	0.0032493
154DKnc	Duin en Kruidberg	none	0.00630361
155KBnc	Kremboong	none	0.00479684
156KBnc	Kremboong	none	0.00025908
157KBnc	Kremboong	none	0.00026148
158KBnc	Kremboong	none	0.00029634
159KBnc	Kremboong	none	0.00090243
15BUaf	Buunderkamp	B. afzelii	0.00029761
160KBnc	Kremboong	none	0.00037435
161BBnc	Bergherbos	none	0.00285158
162BBnc	Bergherbos	none	0.00085063
163BBnc	Bergherbos	none	0.00025921
164BBnc	Bergherbos	none	0.00015563
165BBnc	Bergherbos	none	0.0563599
166BBnc	Bergherbos	none	0.00015727
167B1	Negative extraction	-	NA
168B2	Negative extraction	-	NA
16BUaf	Buunderkamp	B. afzelii	0.00045766
17BUva	Buunderkamp	B. valaisiana	0.00039691
18BUva	Buunderkamp	B. valaisiana	0.00041469
19BUva	Buunderkamp	B. valaisiana	0.00027429
1BUga	Buunderkamp	B. garinii	0.00072976
20BUva	Buunderkamp	B. valaisiana	0.00396507
21BUva	Buunderkamp	B. valaisiana	0.00220184
22BUva	Buunderkamp	B. valaisiana	0.00077228
23BUmi	Buunderkamp	B. miyamotoi	0.00102838
24BUmi	Buunderkamp	B. miyamotoi	0.00017529
25BUmi	Buunderkamp	B. miyamotoi	0.00043895
26BUmi	Buunderkamp	B. miyamotoi	0.00081642
27BUmi	Buunderkamp	B. miyamotoi	0.00110372
28BUmi	Buunderkamp	B. miyamotoi	0.0006388
29BUne	Buunderkamp	N. mikurensis	0.00051835
2BUga	Buunderkamp	B. garinii	0.00023844
30BUne	Buunderkamp	N. mikurensis	0.00203323
31BUne	Buunderkamp	N. mikurensis	0.00106421
32BUne	Buunderkamp	N. mikurensis	0.00188789
33BUne	Buunderkamp	N. mikurensis	0.00027913
34BUne	Buunderkamp	N. mikurensis	0.00326142
35BUne	Buunderkamp	N. mikurensis	0.00045945
36BUne	Buunderkamp	N. mikurensis	0.00035626
37BUba	Buunderkamp	Babesia spp.	0.00035756
38BUba	Buunderkamp	Babesia spp.	0.00027867
39BUba	Buunderkamp	Babesia spp.	0.00031108
3BUga	Buunderkamp	B. garinii	0.00073395
40BUba	Buunderkamp	Babesia spp.	0.00038875
41BUba	Buunderkamp	Babesia spp.	0.00047219
42BUnc	Buunderkamp	none	0.00034304
43BUnc	Buunderkamp	none	0.00026822
44BUnc	Buunderkamp	none	0.00073109
45BUnc	Buunderkamp	none	0.00129434
46BUnc	Buunderkamp	none	0.00029463
47BUnc	Buunderkamp	none	0.00011878
48BUnc	Buunderkamp	none	0.00114369
49BUnc	Buunderkamp	none	0.00024895
4BUga	Buunderkamp	B. garinii	0.00050148
50AWaf	Amsterdamse Waterleiding Duinen	B. afzelii	0.00024949
51AWaf	Amsterdamse Waterleiding Duinen	B. afzelii	0.00563775
52AWaf	Amsterdamse Waterleiding Duinen	B. afzelii	0.00184653
53AWaf	Amsterdamse Waterleiding Duinen	B. afzelii	0.00240908
54AWaf	Amsterdamse Waterleiding Duinen	B. afzelii	0.00223412
55AWmi	Amsterdamse Waterleiding Duinen	B. miyamotoi	0.00075361
56AWmi	Amsterdamse Waterleiding Duinen	B. miyamotoi	0.00189653
57AWmi	Amsterdamse Waterleiding Duinen	B. miyamotoi	0.00330012
58AWmi	Amsterdamse Waterleiding Duinen	B. miyamotoi	0.00301268
59AWmi	Amsterdamse Waterleiding Duinen	B. miyamotoi	0.00017116
5BUga	Buunderkamp	B. garinii	0.0015035
60AWmi	Amsterdamse Waterleiding Duinen	B. miyamotoi	0.00332721
61AWmi	Amsterdamse Waterleiding Duinen	B. miyamotoi	0.00028158
62AWan	Amsterdamse Waterleiding Duinen	A. phagocytophilum	0.00477491
63AWan	Amsterdamse Waterleiding Duinen	A. phagocytophilum	0.00188117
64AWan	Amsterdamse Waterleiding Duinen	A. phagocytophilum	0.00371986
65AWan	Amsterdamse Waterleiding Duinen	A. phagocytophilum	0.00345027
66AWan	Amsterdamse Waterleiding Duinen	A. phagocytophilum	0.00030503
67AWan	Amsterdamse Waterleiding Duinen	A. phagocytophilum	0.00441214
68AWan	Amsterdamse Waterleiding Duinen	A. phagocytophilum	0.00233486
69AWan	Amsterdamse Waterleiding Duinen	A. phagocytophilum	0.00090982
6BUga	Buunderkamp	B. garinii	0.00140746
70AWne	Amsterdamse Waterleiding Duinen	N. mikurensis	0.00176518
71AWne	Amsterdamse Waterleiding Duinen	N. mikurensis	0.00592402
73AWnc	Amsterdamse Waterleiding Duinen	none	0.00180493
74AWnc	Amsterdamse Waterleiding Duinen	none	0.00192082
75AWnc	Amsterdamse Waterleiding Duinen	none	0.0075869
76AWnc	Amsterdamse Waterleiding Duinen	none	0.00695538
77AWnc	Amsterdamse Waterleiding Duinen	none	0.00323977
78AWnc	Amsterdamse Waterleiding Duinen	none	0.00133858
79AWnc	Amsterdamse Waterleiding Duinen	none	0.00304138
7BUaf	Buunderkamp	B. afzelii	0.00064126
80AWnc	Amsterdamse Waterleiding Duinen	none	0.00172883
81STaf	Stameren	B. afzelii	0.00717789
82STaf	Stameren	B. afzelii	0.00035027
83STaf	Stameren	B. afzelii	0.00036192
84STaf	Stameren	B. afzelii	0.00021668
85STaf	Stameren	B. afzelii	0.00051808
86STaf	Stameren	B. afzelii	0.00333313
87STaf	Stameren	B. afzelii	0.00033199
88STaf	Stameren	B. afzelii	0.00065231
89STga	Stameren	B. garinii	0.00103957
8BUaf	Buunderkamp	B. afzelii	0.00115538
90STga	Stameren	B. garinii	0.00031645
91STga	Stameren	B. garinii	0.00129511
92STga	Stameren	B. garinii	0.00106957
93STga	Stameren	B. garinii	0.00072671
94STva	Stameren	B. valaisiana	0.00041334
95STva	Stameren	B. valaisiana	0.00031884
96STva	Stameren	B. valaisiana	0.003784
97STmi	Stameren	B. miyamotoi	0.00183014
98STmi	Stameren	B. miyamotoi	0.00029777
99STmi	Stameren	B. miyamotoi	0.00055323
9BUaf	Buunderkamp	B. afzelii	0.00063887
BC_blanco	BaseClear internal control	-	NA
72AWne	Amsterdamse Waterleiding Duinen	N. mikurensis	0.0888438

## Sheet: S4
Table S4. The details on a positive control, primers, protocol, and in silico analysis used in the 16S rRNA quantification analyses.

## Sheet: S5
Table S5. OTU table.
Taxonomy	Combined Abundance	Min	Max	Mean	Median	Std	Negative extraction 1	Negative extraction 2	Negative control_reagents only	100STmi	101STmi	102STmi	103STmi	104STmi	105STan	106STan	107STan	108STne	109STne	10BUaf	110STne	111STne	112STne	113STne	114STne	115STne	116STba	117STba	118STba	119STba	11BUaf	120STba	121STnc	122STnc	123STnc	124STnc	126STnc	127STnc	128STnc	129HDaf	12BUaf	130HDaf	131HDaf	132HDaf	133HDnc	134HDnc	135HDnc	136HDnc	137HDnc
D_0__Bacteria, D_1__Proteobacteria, D_2__Alphaproteobacteria, D_3__Rickettsiales, D_4__Rickettsiaceae, D_5__Rickettsia, D_6__uncultured bacterium	1292719	0	111884	7694.76	7	13258.1	0	1	0	1	1	1	6	10859	16113	5	6318	1	4	2	12837	1	22	11129	1	6	1	3	0	9281	18125	221	7	6	6	2	2	16444	23087	11	1	10	27387	1	0	2	19672	5	2
D_0__Bacteria, D_1__Proteobacteria, D_2__Alphaproteobacteria, D_3__Rickettsiales, D_4__Rickettsiales Incertae Sedis, D_5__Candidatus Midichloria, Ambiguous_taxa	569217	0	24329	3388.2	1885.5	4205.36	0	0	0	1999	66	851	656	874	3002	14643	380	707	1803	4340	1583	178	96	3433	2899	4792	7069	3393	6251	2683	850	1322	14250	221	14212	12192	24329	4380	350	14	13227	219	8	208	230	121	65	1384	379
D_0__Bacteria, D_1__Proteobacteria, D_2__Gammaproteobacteria, D_3__Pseudomonadales, D_4__Pseudomonadaceae, D_5__Pseudomonas, Ambiguous_taxa	220617	6	12506	1313.2	718	1787.22	12506	11468	11626	401	27	278	393	316	788	1191	365	567	848	2104	430	602	352	319	764	1421	1579	1462	1384	479	1086	195	1967	71	3183	3096	3022	1300	812	2380	2505	1104	926	3757	1981	1126	452	2441	467
D_0__Bacteria, D_1__Spirochaetae, D_2__Spirochaetes, D_3__Spirochaetales, D_4__Spirochaetaceae, D_5__Borrelia, Ambiguous_taxa	189845	0	20857	1130.03	0	3827.44	1	0	0	11620	182	9948	7427	602	0	0	0	0	0	0	0	0	0	0	0	0	0	0	0	0	0	0	0	0	1	0	0	0	0	0	0	0	0	0	0	0	0	0	0
D_0__Bacteria, D_1__Proteobacteria, D_2__Alphaproteobacteria, D_3__Rickettsiales, D_4__Anaplasmataceae, D_5__Candidatus Neoehrlichia, Ambiguous_taxa	169134	0	19057	1006.75	0	3494.26	0	0	0	0	0	0	0	0	1	3	2	19057	14858	1	7718	11793	9857	1671	12631	13844	0	3	1	0	1	3	0	0	0	1	0	0	0	626	0	82	26	55	0	27	178	1	0
D_0__Bacteria, D_1__Proteobacteria, D_2__Alphaproteobacteria, D_3__Rickettsiales, D_4__Anaplasmataceae, D_5__Wolbachia, D_6__Brassicogethes aeneus	168820	0	25280	1004.88	0	3277.45	0	0	0	0	0	0	0	0	0	0	0	0	3	0	0	0	0	0	0	0	0	13709	0	0	1	0	0	0	0	0	0	0	0	0	0	0	0	0	3	0	542	0	197
D_0__Bacteria, D_1__Spirochaetae, D_2__Spirochaetes, D_3__Spirochaetales, D_4__Spirochaetaceae, D_5__Borrelia, Ambiguous_taxa	161217	0	20124	959.625	0	2490.15	0	0	0	0	0	0	0	0	0	0	0	0	82	2285	0	91	76	0	0	0	0	0	0	0	1252	0	0	0	957	0	0	0	0	126	1824	9	25	57	0	0	0	0	0
D_0__Bacteria, D_1__Proteobacteria, D_2__Gammaproteobacteria, D_3__Pseudomonadales, D_4__Pseudomonadaceae, D_5__Pseudomonas, D_6__bacterium ASP38	138618	0	8363	825.107	436.5	1197.22	8290	7721	8363	261	11	159	250	230	458	652	248	387	581	1155	258	419	191	200	408	1108	1182	997	801	384	553	112	1020	33	1730	2483	2205	723	382	1176	1401	837	521	2429	1253	796	289	1804	305
D_0__Bacteria, D_1__Cyanobacteria, D_2__Chloroplast, D_3__uncultured bacterium, D_4__uncultured bacterium, D_5__uncultured bacterium, D_6__uncultured bacterium	111385	0	6470	663.006	52.5	1188.65	0	0	0	0	0	3	0	1	371	0	0	181	788	2391	351	232	246	1555	1871	1638	1224	629	101	0	4148	0	2032	14	1015	465	2559	529	129	0	1222	107	0	1	0	2	0	0	0
D_0__Bacteria, D_1__Proteobacteria, D_2__Alphaproteobacteria, D_3__Rickettsiales, D_4__Anaplasmataceae, D_5__Anaplasma, Ambiguous_taxa	74930	0	18698	446.012	0	2230.34	0	0	0	0	0	0	0	0	2074	21	204	0	0	0	0	0	0	0	2	0	0	0	0	0	0	0	0	0	0	0	0	0	0	0	0	0	0	0	22	0	0	0	0
D_0__Bacteria, D_1__Proteobacteria, D_2__Gammaproteobacteria, D_3__Legionellales, D_4__Coxiellaceae, D_5__Rickettsiella, D_6__uncultured bacterium	54505	0	26632	324.435	0	2882.81	0	0	0	42	0	0	563	3	2	3	23	0	2	0	0	0	0	0	0	0	1	0	21	6	0	1	5	0	0	11	0	0	0	5	0	0	0	3	5	0	0	4	0
D_0__Bacteria, D_1__Proteobacteria, D_2__Alphaproteobacteria, D_3__Sphingomonadales, D_4__Sphingomonadaceae, D_5__Sphingomonas, Ambiguous_taxa	50753	0	2740	302.101	73.5	525.43	0	0	0	648	17	432	671	978	397	648	1442	43	9	196	13	27	13	43	69	46	141	40	405	1280	90	607	173	7	17	60	322	13	43	80	281	150	27	719	414	1219	59	186	187
D_0__Bacteria, D_1__Proteobacteria, D_2__Gammaproteobacteria, D_3__Legionellales, D_4__Coxiellaceae, D_5__Rickettsiella, D_6__uncultured bacterium	50386	0	31897	299.917	0	2614.39	0	0	0	16	13	6	449	1112	32	252	35	3	0	0	2	24	0	4	8	171	5	0	14	1	0	5	0	31897	8	0	5	2	2	0	0	0	0	0	0	0	0	0	0
D_0__Bacteria, D_1__Firmicutes, D_2__Bacilli, D_3__Lactobacillales, D_4__Lactobacillaceae, D_5__Lactobacillus, D_6__uncultured bacterium	44321	0	22017	263.815	0	2032.32	0	0	0	0	0	1	0	3	0	0	0	2	13	0	0	4	7	0	0	0	0	0	0	0	0	0	8	1	16	26	15	0	0	2279	1	15	73	1096	1705	22017	238	66	1084
D_0__Bacteria, D_1__Tenericutes, D_2__Mollicutes, D_3__Entomoplasmatales, D_4__Spiroplasmataceae, D_5__Spiroplasma, Ambiguous_taxa	39912	0	7022	237.571	0	868.941	0	1	0	0	3	0	0	2	0	0	94	0	35	87	0	0	73	171	46	0	3943	642	1259	387	0	6935	324	6	0	2423	0	26	257	0	595	0	277	15	0	0	0	0	0
D_0__Bacteria, D_1__Proteobacteria, D_2__Alphaproteobacteria, D_3__Rhizobiales, D_4__1174-901-12, Ambiguous_taxa, Ambiguous_taxa	35499	0	2355	211.304	89.5	390.967	0	0	0	152	17	227	247	110	174	157	370	35	17	194	12	49	21	15	64	115	226	155	165	443	89	194	185	4	11	32	249	37	24	401	195	1490	116	470	2355	1822	509	1597	1112
D_0__Bacteria, D_1__Actinobacteria, D_2__Actinobacteria, D_3__Corynebacteriales, D_4__Mycobacteriaceae, D_5__Mycobacterium, Ambiguous_taxa	31215	0	3410	185.804	23	496.099	0	0	0	27	3	19	78	38	5	131	216	8	5	2	0	1	8	7	3	31	2	0	41	62	2	17	25	0	20	44	137	4	19	0	6	136	7	365	165	8	18	154	18
D_0__Bacteria, D_1__Actinobacteria, D_2__Actinobacteria, D_3__Corynebacteriales, D_4__Mycobacteriaceae, D_5__Mycobacterium, D_6__Mycobacterium sp.	28174	0	1478	167.702	46.5	267.542	0	0	0	384	24	171	236	98	77	397	697	13	7	42	4	27	19	9	15	18	61	23	191	197	8	117	84	2	89	65	86	23	14	67	92	133	42	638	1072	126	33	404	59
D_0__Bacteria, D_1__Proteobacteria, D_2__Alphaproteobacteria, D_3__Rhizobiales, D_4__Methylobacteriaceae, D_5__Methylobacterium, Ambiguous_taxa	21939	0	961	130.589	49.5	182.977	0	0	0	54	6	150	327	315	81	257	339	26	20	52	17	24	38	10	48	21	30	52	103	461	29	140	39	4	59	19	233	11	23	63	19	940	30	176	577	319	102	249	319
D_0__Bacteria, D_1__Actinobacteria, D_2__Actinobacteria, D_3__Corynebacteriales, D_4__Nocardiaceae, D_5__Williamsia, Ambiguous_taxa	21723	0	1325	129.304	4	282.997	0	0	0	48	1	106	93	52	6	274	860	19	1	0	3	3	3	1	2	0	11	10	76	13	0	93	29	0	0	0	1	0	101	0	0	0	0	22	0	0	0	1	0
D_0__Bacteria, D_1__Proteobacteria, D_2__Alphaproteobacteria, D_3__Rhizobiales, D_4__Beijerinckiaceae, D_5__Methylorosula, Ambiguous_taxa	20685	0	2674	123.125	24.5	313.839	0	0	0	232	10	846	765	1561	93	220	803	13	6	26	3	25	9	8	28	22	19	22	860	252	11	176	95	2	24	43	135	8	69	26	26	71	16	67	62	88	7	63	42
D_0__Bacteria, D_1__Proteobacteria, D_2__Alphaproteobacteria, D_3__Rickettsiales, D_4__Rickettsiaceae, D_5__Candidatus Trichorickettsia, D_6__Candidatus Trichorickettsia mobilis	19758	0	17887	117.607	0	1379.29	0	0	0	0	0	0	0	74	24	0	37	0	0	0	88	0	0	18	0	0	0	0	0	69	11	3	0	0	0	0	0	5	13	0	0	0	7	0	10	0	39	7	100
D_0__Bacteria, D_1__Proteobacteria, D_2__Alphaproteobacteria, D_3__Sphingomonadales, D_4__Sphingomonadaceae, D_5__Sphingomonas, Ambiguous_taxa	19142	0	1145	113.94	33.5	188.608	0	0	0	58	11	71	56	64	12	242	194	79	35	190	15	13	13	9	88	39	27	76	305	296	6	125	205	2	9	7	51	9	13	314	15	343	8	209	307	132	71	192	881
D_0__Bacteria, D_1__Proteobacteria, D_2__Alphaproteobacteria, D_3__Sphingomonadales, D_4__Sphingomonadaceae, D_5__Sphingomonas, D_6__Sphingomonas sp. DSV5M	18084	0	1138	107.643	35	179.991	48	0	0	50	7	48	76	165	46	35	452	20	20	86	0	6	54	19	48	57	11	196	39	767	49	103	67	1	5	0	74	5	93	453	16	236	5	119	392	59	30	217	580
D_0__Bacteria, D_1__Actinobacteria, D_2__Actinobacteria, D_3__Corynebacteriales, D_4__Mycobacteriaceae, D_5__Mycobacterium, Ambiguous_taxa	16620	0	2304	98.9286	31.5	225.77	0	0	0	233	0	11	197	19	37	21	77	37	58	56	32	51	35	9	29	174	157	14	32	11	7	65	149	3	129	7	368	19	8	121	31	65	1	823	5	1	1	19	2
D_0__Bacteria, D_1__Proteobacteria, D_2__Alphaproteobacteria, D_3__Rickettsiales, D_4__Rickettsiaceae, D_5__Rickettsia, Ambiguous_taxa	15795	0	732	94.0179	0	151.856	0	0	0	0	0	0	0	167	366	0	117	0	0	0	119	0	1	232	0	0	0	1	0	242	139	8	1	0	0	0	0	261	102	0	0	0	90	0	0	0	140	0	0
D_0__Bacteria, D_1__Firmicutes, D_2__Bacilli, D_3__Bacillales, D_4__Planococcaceae, D_5__Paenisporosarcina, Ambiguous_taxa	13922	0	13905	82.869	0	1072.79	0	0	0	0	13905	0	0	0	0	0	1	0	0	0	0	0	0	0	0	0	0	0	0	3	0	0	0	0	0	0	0	0	0	0	0	0	0	0	3	0	0	0	0
D_0__Bacteria, D_1__Proteobacteria, D_2__Alphaproteobacteria, D_3__Rhizobiales, D_4__Beijerinckiaceae, D_5__Methylocella, Ambiguous_taxa	13706	0	1154	81.5833	15	156.122	0	1	0	179	12	221	707	337	63	226	318	0	2	47	2	6	3	4	13	23	14	14	91	258	9	63	2	0	14	19	35	0	5	0	9	32	6	60	39	96	3	91	32
D_0__Bacteria, D_1__Proteobacteria, D_2__Alphaproteobacteria, D_3__Rhizobiales, D_4__Methylobacteriaceae, D_5__Methylobacterium, Ambiguous_taxa	13413	0	760	79.8393	29.5	119.57	0	0	0	59	5	137	242	75	148	76	218	32	35	46	2	8	4	9	8	24	27	142	44	350	11	85	30	0	0	15	33	6	4	109	23	343	26	109	513	760	82	196	175
D_0__Bacteria, D_1__Actinobacteria, D_2__Actinobacteria, D_3__Corynebacteriales, D_4__Corynebacteriaceae, D_5__Lawsonella, D_6__uncultured bacterium	12455	0	6398	74.1369	13	494.927	0	202	0	3	0	9	34	2	26	10	10	12	39	0	15	200	46	22	15	0	45	47	51	13	14	0	45	1	59	188	115	0	0	16	0	16	19	40	246	67	7	44	124
D_0__Bacteria, D_1__Proteobacteria, D_2__Betaproteobacteria, D_3__Burkholderiales, D_4__Burkholderiaceae, D_5__Burkholderia-Paraburkholderia, Ambiguous_taxa	11940	0	1726	71.0714	27	153.165	0	0	0	92	3	30	27	42	79	95	60	37	0	144	13	13	6	22	37	5	7	14	92	77	11	27	21	0	48	0	86	23	75	173	123	20	57	301	102	455	21	312	1726
D_0__Bacteria, D_1__Proteobacteria, D_2__Alphaproteobacteria, D_3__Rhizobiales, D_4__Beijerinckiaceae, D_5__Methylocella, D_6__uncultured bacterium	11699	0	608	69.6369	20	120.256	0	0	0	66	4	73	98	109	133	230	135	8	2	29	5	8	6	3	28	14	22	10	69	174	32	64	7	0	0	17	30	11	13	200	32	264	22	89	467	106	244	500	273
D_0__Bacteria, D_1__Cyanobacteria, D_2__Chloroplast, Ambiguous_taxa, Ambiguous_taxa, Ambiguous_taxa, Ambiguous_taxa	11615	0	4515	69.1369	0	456.35	0	0	0	1	0	7	10	5	3	1	9	0	3	0	38	25	31	92	15	307	14	9	273	0	0	0	25	0	69	34	0	44	22	103	0	1	0	0	4515	0	432	0	2
D_0__Bacteria, D_1__Actinobacteria, D_2__Actinobacteria, D_3__Corynebacteriales, D_4__Mycobacteriaceae, D_5__Mycobacterium, Ambiguous_taxa	11177	0	598	66.5298	35.5	85.6134	0	0	0	190	1	109	117	34	31	108	102	19	20	106	6	32	9	40	3	35	36	32	87	34	11	28	11	18	37	43	78	58	93	143	149	65	44	198	29	139	6	82	3
D_0__Bacteria, D_1__Proteobacteria, D_2__Gammaproteobacteria, D_3__Xanthomonadales, D_4__Xanthomonadaceae, D_5__Luteibacter, Ambiguous_taxa	10375	0	3935	61.756	11	308.938	0	0	0	20	0	6	54	86	26	28	31	19	2	4	1	6	4	6	21	48	4	11	8	5	0	54	93	1	6	10	0	0	41	247	42	7	0	225	11	70	5	3	308
D_0__Bacteria, D_1__Proteobacteria, D_2__Alphaproteobacteria, D_3__Sphingomonadales, D_4__Sphingomonadaceae, D_5__Sphingomonas, D_6__uncultured bacterium	10102	0	734	60.131	13.5	116.262	0	0	0	71	3	103	56	111	17	194	278	7	4	40	8	10	21	0	14	21	14	81	122	416	1	128	10	1	5	36	17	6	8	403	0	221	1	35	168	45	49	63	271
D_0__Bacteria, D_1__Proteobacteria, D_2__Gammaproteobacteria, D_3__Pseudomonadales, D_4__Pseudomonadaceae, D_5__Pseudomonas, D_6__uncultured bacterium	9160	0	4479	54.5238	0	448.961	0	0	0	4	0	4	1	0	0	0	1	40	0	0	0	0	3	0	0	0	0	0	10	0	0	0	0	0	0	0	0	22	0	7	0	0	0	3721	5	46	0	0	26
D_0__Bacteria, D_1__Actinobacteria, D_2__Actinobacteria, D_3__Propionibacteriales, D_4__Propionibacteriaceae, D_5__Propionibacterium, D_6__uncultured bacterium	9025	0	517	53.7202	30	70.3461	107	76	2	14	0	16	41	16	17	17	35	15	39	44	24	249	49	12	33	56	47	71	74	14	66	7	70	3	71	148	124	38	10	38	44	115	35	153	110	50	37	350	32
D_0__Bacteria, D_1__Proteobacteria, D_2__Gammaproteobacteria, D_3__Enterobacteriales, D_4__Enterobacteriaceae, Ambiguous_taxa, D_6__Enterobacter ludwigii	8966	0	8841	53.369	0	682.049	0	0	0	0	0	0	0	0	0	6	0	0	0	0	0	0	0	0	0	0	0	0	0	2	0	0	0	1	0	0	0	0	0	0	0	8841	0	0	2	0	6	1	0
D_0__Bacteria, D_1__Firmicutes, D_2__Bacilli, D_3__Bacillales, D_4__Planococcaceae, D_5__Psychrobacillus, D_6__Lysinibacillus sphaericus	8563	0	8514	50.9702	0	656.85	0	0	0	0	8514	0	0	0	0	0	0	0	0	0	2	0	0	0	0	0	0	0	0	0	0	0	0	0	0	0	0	0	0	0	0	0	0	0	0	0	0	0	0
D_0__Bacteria, D_1__Proteobacteria, D_2__Gammaproteobacteria, D_3__Pseudomonadales, D_4__Pseudomonadaceae, D_5__Pseudomonas, D_6__uncultured bacterium	8537	0	7807	50.8155	0	602.272	0	0	0	1	0	0	2	0	0	5	0	2	0	0	0	0	7807	0	1	0	1	0	0	5	0	0	3	6	0	0	0	0	0	1	0	2	0	5	1	0	0	11	6
D_0__Bacteria, D_1__Proteobacteria, D_2__Alphaproteobacteria, D_3__Rhizobiales, D_4__alphaI cluster, Ambiguous_taxa, Ambiguous_taxa	8346	0	593	49.6786	8.5	92.1249	0	0	0	104	7	249	388	136	30	146	274	1	0	25	5	12	6	3	19	9	3	10	156	170	0	64	18	1	2	0	22	3	16	1	1	6	4	14	5	4	6	5	21
D_0__Bacteria, D_1__Proteobacteria, D_2__Gammaproteobacteria, D_3__Legionellales, D_4__Coxiellaceae, D_5__Rickettsiella, Ambiguous_taxa	7753	0	5256	46.1488	0	409.632	0	0	0	0	0	0	0	0	0	2	2	0	0	0	0	5	0	2	0	0	0	0	5	0	0	0	0	0	0	0	1	0	0	0	4	1	0	0	0	0	0	0	0
D_0__Bacteria, D_1__Proteobacteria, D_2__Alphaproteobacteria, D_3__Rhizobiales, D_4__Methylobacteriaceae, D_5__Methylobacterium, Ambiguous_taxa	7038	0	435	41.8929	8	74.5093	0	0	0	28	7	108	131	128	7	10	158	7	10	28	1	1	6	1	1	2	1	33	23	42	2	7	5	0	5	0	13	3	15	0	5	25	1	0	31	15	0	7	1
D_0__Bacteria, D_1__Proteobacteria, D_2__Alphaproteobacteria, D_3__Sphingomonadales, D_4__Sphingomonadaceae, D_5__Sphingomonas, Ambiguous_taxa	6781	0	578	40.3631	9.5	74.0854	0	0	0	34	1	103	12	36	5	259	222	8	2	15	0	3	2	3	5	9	13	9	84	66	3	46	19	0	0	0	17	3	20	0	19	6	17	167	9	11	8	17	0
D_0__Bacteria, D_1__Proteobacteria, D_2__Alphaproteobacteria, D_3__Sphingomonadales, D_4__Sphingomonadaceae, D_5__Sphingomonas, Ambiguous_taxa	6633	0	520	39.4821	15.5	66.1046	1	0	0	46	0	12	41	104	16	11	144	26	16	51	1	13	14	4	76	71	22	25	22	290	2	69	46	2	5	0	99	3	26	0	6	8	3	0	38	5	14	0	70
D_0__Bacteria, D_1__Proteobacteria, D_2__Alphaproteobacteria, D_3__Sphingomonadales, D_4__Sphingomonadaceae, D_5__Sphingomonas, Ambiguous_taxa	6482	0	502	38.5833	9	71.6732	0	0	0	17	1	176	49	37	20	34	61	29	0	22	0	0	9	1	5	10	0	2	85	184	5	31	31	3	22	0	1	0	36	18	29	7	3	207	21	14	6	5	11
N/A	5901	0	222	35.125	15	48.2452	0	0	0	19	0	3	1	3	22	117	3	12	14	73	15	4	0	22	18	65	90	42	82	25	12	5	136	0	150	201	222	58	5	1	137	3	0	9	2	0	1	26	2
D_0__Bacteria, D_1__Proteobacteria, D_2__Betaproteobacteria, D_3__Burkholderiales, D_4__Burkholderiaceae, D_5__Burkholderia-Paraburkholderia, Ambiguous_taxa	5749	0	536	34.2202	13.5	60.3001	0	0	0	47	3	29	50	72	25	44	87	11	9	8	0	19	32	10	54	17	46	8	536	30	12	9	31	1	5	10	252	5	18	42	51	6	9	18	4	47	1	125	2
D_0__Bacteria, D_1__Cyanobacteria, D_2__Chloroplast, D_3__Carya cathayensis, D_4__Carya cathayensis, D_5__Carya cathayensis, D_6__Carya cathayensis	5601	0	719	33.3393	5.5	90.7345	114	25	0	3	0	1	21	2	0	0	8	1	23	697	4	4	1	13	11	23	2	5	23	2	44	1	0	4	2	0	0	5	14	45	4	8	0	15	226	29	30	24	1
D_0__Bacteria, D_1__Proteobacteria, D_2__Alphaproteobacteria, D_3__Rhizobiales, D_4__Methylobacteriaceae, D_5__Methylobacterium, Ambiguous_taxa	5455	0	490	32.4702	4	71.7779	0	0	0	32	5	43	66	56	2	6	358	6	5	3	0	0	1	1	0	3	0	10	7	33	0	15	5	0	0	0	0	0	6	0	6	16	0	12	19	17	25	16	1
D_0__Bacteria, D_1__Bacteroidetes, D_2__Flavobacteriia, D_3__Flavobacteriales, D_4__Flavobacteriaceae, D_5__Chryseobacterium, D_6__Chryseobacterium piscium	5452	0	5408	32.4524	0	417.217	0	0	0	6	0	0	0	0	0	0	0	0	0	0	0	0	0	0	0	0	3	0	0	0	0	0	0	0	0	0	0	0	0	0	0	0	0	0	0	0	0	0	0
N/A	5336	0	229	31.7619	0	50.3784	0	0	0	0	0	0	0	63	101	0	28	0	0	0	60	0	1	55	0	0	0	0	0	44	143	2	0	0	0	0	0	139	143	0	0	0	170	0	0	0	88	0	0
D_0__Bacteria, D_1__Proteobacteria, D_2__Alphaproteobacteria, D_3__Caulobacterales, D_4__Caulobacteraceae, D_5__uncultured, D_6__uncultured bacterium	5312	0	405	31.619	10	57.1574	0	0	0	11	1	28	6	8	23	68	68	2	11	44	0	7	8	2	16	23	8	24	61	48	10	31	46	0	4	8	20	2	1	46	20	73	5	21	405	154	38	53	59
D_0__Bacteria, D_1__Proteobacteria, D_2__Alphaproteobacteria, D_3__Sphingomonadales, D_4__Sphingomonadaceae, D_5__Sphingomonas, Ambiguous_taxa	5168	0	595	30.7619	7	65.4821	0	0	0	17	1	92	21	43	4	47	59	2	0	19	0	0	1	0	9	2	16	12	92	19	13	39	3	4	0	0	8	1	3	12	4	37	0	106	210	222	14	46	35
D_0__Bacteria, D_1__Proteobacteria, D_2__Alphaproteobacteria, D_3__Rhodospirillales, D_4__Acetobacteraceae, D_5__Acidiphilium, Ambiguous_taxa	5053	0	288	30.0774	9.5	50.3729	0	0	0	21	2	45	22	14	6	75	64	2	4	19	0	9	6	2	11	3	21	19	50	139	5	54	52	1	0	8	8	3	6	38	0	27	2	63	206	140	24	98	35
D_0__Bacteria, D_1__Actinobacteria, D_2__Actinobacteria, D_3__Micrococcales, D_4__Microbacteriaceae, Ambiguous_taxa, Ambiguous_taxa	4999	0	321	29.756	10	50.0459	0	0	0	7	0	3	5	5	38	6	15	15	9	138	2	21	10	67	222	60	11	31	27	19	18	5	21	1	0	2	0	7	13	0	0	10	12	56	30	3	27	8	42
D_0__Bacteria, D_1__Cyanobacteria, D_2__Chloroplast, D_3__uncultured phototrophic eukaryote, D_4__uncultured phototrophic eukaryote, D_5__uncultured phototrophic eukaryote, D_6__uncultured phototrophic eukaryote	4866	0	3910	28.9643	0	309.701	0	0	0	0	0	0	0	0	0	0	0	0	0	0	0	0	0	0	0	1	0	0	0	0	0	0	0	0	0	0	0	0	0	0	0	0	0	0	0	0	0	0	0
D_0__Bacteria, D_1__Actinobacteria, D_2__Actinobacteria, D_3__Micrococcales, D_4__Microbacteriaceae, D_5__Leifsonia, D_6__Leifsonia sp. D24	4760	0	203	28.3333	9.5	40.1342	0	0	0	28	0	45	43	26	14	51	91	4	3	2	1	8	7	22	40	11	3	26	37	77	0	38	28	0	6	4	32	5	1	0	0	123	11	59	58	183	14	0	35
D_0__Bacteria, D_1__Proteobacteria, D_2__Gammaproteobacteria, D_3__Pseudomonadales, D_4__Pseudomonadaceae, D_5__Pseudomonas, D_6__Pseudomonas syringae pv. actinidiae ICMP 19103	4427	0	4236	26.3512	0	326.742	0	0	0	0	0	2	0	0	0	0	0	0	1	0	1	0	0	0	4	2	1	6	4	1	0	0	0	0	3	1	0	0	3	1	0	0	0	5	5	1	0	0	8
D_0__Bacteria, D_1__Cyanobacteria, D_2__Chloroplast, Ambiguous_taxa, Ambiguous_taxa, Ambiguous_taxa, Ambiguous_taxa	4363	0	2951	25.9702	0	229.47	0	0	0	0	0	0	2	0	5	0	0	4	5	0	1	5	0	3	22	0	0	0	0	0	0	0	5	0	181	126	47	298	7	0	0	0	0	0	0	0	0	0	1
D_0__Bacteria, D_1__Actinobacteria, D_2__Actinobacteria, D_3__Corynebacteriales, D_4__Mycobacteriaceae, D_5__Mycobacterium, D_6__uncultured actinobacterium	4276	0	270	25.4524	9	43.7153	0	0	0	22	2	4	42	17	7	32	76	15	0	0	0	1	0	7	29	17	7	13	12	18	1	1	10	0	8	5	11	11	9	0	29	10	2	55	45	0	5	10	1
D_0__Bacteria, D_1__Actinobacteria, D_2__Actinobacteria, D_3__Corynebacteriales, D_4__Mycobacteriaceae, D_5__Mycobacterium, Ambiguous_taxa	4270	0	252	25.4167	9	44.971	0	0	0	102	2	48	81	67	6	24	213	10	0	0	2	8	4	0	3	21	0	5	14	40	0	36	12	1	27	14	70	1	14	22	8	64	0	32	79	10	1	13	10
D_0__Bacteria, D_1__Proteobacteria, D_2__Alphaproteobacteria, D_3__Rhizobiales, D_4__1174-901-12, Ambiguous_taxa, Ambiguous_taxa	4188	0	452	24.9286	7	50.4934	0	0	0	14	0	12	57	6	12	15	122	2	6	11	3	0	0	2	12	7	0	8	37	62	0	28	46	0	10	9	0	7	0	69	0	138	12	57	107	37	23	123	35
D_0__Bacteria, D_1__Cyanobacteria, D_2__Chloroplast, D_3__uncultured bacterium, D_4__uncultured bacterium, D_5__uncultured bacterium, D_6__uncultured bacterium	4186	0	1352	24.9167	5	106.961	0	0	0	9	1	5	26	14	5	18	33	0	3	15	1	25	0	3	8	6	0	0	31	20	1	7	6	0	0	0	16	0	3	92	16	110	18	64	171	126	35	1352	84
D_0__Bacteria, D_1__Proteobacteria, D_2__Alphaproteobacteria, D_3__Rhizobiales, D_4__Methylobacteriaceae, D_5__Methylobacterium, Ambiguous_taxa	4152	0	336	24.7143	6.5	45.6645	0	0	0	27	1	55	62	336	4	14	37	1	3	0	0	5	8	0	2	12	4	0	11	43	4	31	5	0	18	0	32	0	11	63	17	257	8	28	223	150	48	98	104
D_0__Bacteria, D_1__Proteobacteria, D_2__Alphaproteobacteria, D_3__Sphingomonadales, D_4__Sphingomonadaceae, D_5__Sphingomonas, D_6__uncultured bacterium	4094	0	382	24.369	8	46.8631	0	0	0	12	0	4	7	5	7	1	22	3	0	31	0	9	2	6	19	111	23	3	9	8	12	2	24	0	0	15	6	2	5	0	17	36	14	24	45	30	7	9	17
D_0__Bacteria, D_1__Proteobacteria, D_2__Gammaproteobacteria, D_3__Pseudomonadales, D_4__Pseudomonadaceae, D_5__Pseudomonas, D_6__uncultured bacterium	3905	0	630	23.244	0	76.4073	0	29	10	2	0	1	0	0	9	2	1	130	55	0	31	49	24	25	0	0	33	75	0	0	0	0	72	25	190	449	238	125	23	3	0	0	0	0	0	4	0	3	1
D_0__Bacteria, D_1__Firmicutes, D_2__Bacilli, D_3__Bacillales, D_4__Staphylococcaceae, D_5__Staphylococcus, Ambiguous_taxa	3799	0	229	22.6131	11	35.6152	0	43	0	6	0	0	24	2	67	12	20	13	29	18	9	29	33	6	10	5	46	42	36	3	35	0	32	1	44	20	20	33	1	209	13	11	10	22	67	17	12	11	21
D_0__Bacteria, D_1__Actinobacteria, D_2__Actinobacteria, D_3__Corynebacteriales, D_4__Mycobacteriaceae, D_5__Mycobacterium, D_6__uncultured bacterium	3731	0	363	22.2083	8.5	40.3324	0	0	0	23	0	3	21	8	1	37	38	9	0	10	2	7	9	3	1	11	21	9	51	3	1	2	22	1	22	2	12	0	11	64	59	59	4	363	60	3	8	2	1
D_0__Bacteria, D_1__Proteobacteria, D_2__Alphaproteobacteria, D_3__Rhizobiales, D_4__Bradyrhizobiaceae, D_5__Bradyrhizobium, D_6__uncultured bacterium	3593	0	411	21.3869	9.5	47.3987	0	0	0	7	0	4	10	15	4	30	10	14	16	0	5	59	7	29	12	33	12	12	13	1	9	3	1	1	17	0	27	2	4	52	11	20	3	90	0	1	7	45	3
D_0__Bacteria, D_1__Actinobacteria, D_2__Actinobacteria, D_3__Corynebacteriales, D_4__Mycobacteriaceae, D_5__Mycobacterium, Ambiguous_taxa	3570	0	173	21.25	10.5	31.1907	0	0	0	44	2	7	23	7	11	8	101	8	4	9	0	3	1	11	2	12	23	11	97	22	0	9	21	0	26	17	15	0	4	17	20	22	0	122	13	0	15	0	4
D_0__Bacteria, D_1__Firmicutes, D_2__Bacilli, D_3__Bacillales, D_4__Planococcaceae, D_5__Psychrobacillus, Ambiguous_taxa	3507	0	222	20.875	11	30.5671	222	222	0	7	2	8	13	15	31	20	5	4	15	39	16	7	6	3	12	22	20	18	6	7	23	0	11	2	10	7	14	17	10	34	54	23	11	55	35	18	19	26	20
D_0__Bacteria, D_1__Actinobacteria, D_2__Actinobacteria, D_3__Micrococcales, D_4__Microbacteriaceae, D_5__Leucobacter, D_6__uncultured bacterium	3500	0	183	20.8333	7	33.2868	0	0	0	8	2	39	24	13	6	19	78	7	7	15	3	7	1	1	5	24	3	15	29	27	0	5	13	0	0	24	23	8	3	5	8	38	13	32	83	3	6	7	5
D_0__Bacteria, D_1__Proteobacteria, D_2__Alphaproteobacteria, D_3__Rhizobiales, D_4__Bradyrhizobiaceae, D_5__Bosea, D_6__uncultured bacterium	3415	0	190	20.3274	6.5	33.1539	0	0	0	2	5	22	36	16	8	38	62	2	6	10	2	0	1	0	5	15	11	27	18	42	1	17	3	0	0	0	0	0	10	4	7	71	0	21	34	89	13	57	29
D_0__Bacteria, D_1__Actinobacteria, D_2__Actinobacteria, D_3__Corynebacteriales, D_4__Mycobacteriaceae, D_5__Mycobacterium, D_6__uncultured bacterium	3377	0	191	20.1012	7.5	31.8886	0	0	0	6	1	10	22	22	5	42	16	3	0	40	2	7	2	9	4	3	10	18	21	1	2	1	2	1	65	0	26	3	9	122	64	5	35	191	9	2	12	104	0
D_0__Bacteria, D_1__Actinobacteria, D_2__Actinobacteria, D_3__Corynebacteriales, D_4__Mycobacteriaceae, D_5__Mycobacterium, Ambiguous_taxa	3205	0	170	19.0774	9	27.8073	0	0	0	43	0	5	12	16	0	12	25	10	1	6	0	5	14	9	2	15	37	20	16	7	0	6	9	3	19	9	22	0	11	86	6	47	0	170	0	4	3	31	0
D_0__Bacteria, D_1__Actinobacteria, D_2__Actinobacteria, D_3__Corynebacteriales, D_4__Nocardiaceae, D_5__Rhodococcus, Ambiguous_taxa	3187	0	463	18.9702	0	63.2297	0	0	0	1	0	0	20	0	0	0	3	0	0	14	0	0	0	0	0	7	0	0	0	1	0	2	0	0	0	0	0	0	2	0	6	0	0	0	0	0	0	0	0
D_0__Bacteria, D_1__Proteobacteria, D_2__Alphaproteobacteria, D_3__Caulobacterales, D_4__Caulobacteraceae, D_5__uncultured, D_6__uncultured bacterium	3050	0	291	18.1548	5	38.5093	0	0	0	19	1	13	8	1	8	44	34	0	0	40	0	9	2	0	9	0	7	3	27	63	4	22	31	0	0	15	4	0	8	32	9	149	0	22	115	35	12	17	17
D_0__Bacteria, D_1__Proteobacteria, D_2__Alphaproteobacteria, D_3__Sphingomonadales, D_4__Sphingomonadaceae, D_5__Sphingomonas, D_6__uncultured bacterium	2978	0	230	17.7262	5.5	35.37	0	0	0	17	1	2	12	32	8	3	35	6	1	10	1	7	8	5	10	8	0	11	5	68	3	14	9	2	0	0	7	11	7	20	0	64	0	4	91	35	2	9	228
D_0__Bacteria, D_1__Proteobacteria, D_2__Gammaproteobacteria, D_3__Xanthomonadales, D_4__Xanthomonadaceae, D_5__Rhodanobacter, D_6__uncultured bacterium	2872	0	705	17.0952	1	65.616	0	0	0	5	0	29	6	0	0	72	6	19	0	2	1	0	44	35	0	2	10	3	14	37	0	13	6	1	0	0	18	0	21	90	0	0	3	15	8	0	4	0	0
D_0__Bacteria, D_1__Acidobacteria, D_2__Acidobacteria, D_3__Acidobacteriales, D_4__Acidobacteriaceae (Subgroup 1), D_5__uncultured Acidobacteria bacterium, D_6__uncultured Acidobacteria bacterium	2823	0	333	16.8036	3	37.2223	0	0	0	27	0	6	0	0	2	75	24	0	0	168	1	3	2	4	22	3	5	0	6	97	15	50	1	0	0	8	125	0	0	122	0	2	2	9	333	23	124	4	58
D_0__Bacteria, D_1__Proteobacteria, D_2__Gammaproteobacteria, D_3__Pseudomonadales, D_4__Moraxellaceae, D_5__Acinetobacter, D_6__uncultured bacterium	2821	0	298	16.7917	7	31.8055	45	90	0	3	0	3	6	1	13	9	6	2	21	24	7	2	5	3	3	6	15	5	0	3	4	0	30	2	0	11	32	26	2	21	30	28	7	118	18	5	9	39	9
D_0__Bacteria, D_1__Actinobacteria, D_2__Actinobacteria, D_3__Frankiales, D_4__Frankiaceae, D_5__Jatrophihabitans, Ambiguous_taxa	2817	0	263	16.7679	6	32.1691	0	0	0	25	1	8	34	36	6	51	42	5	7	6	0	6	5	3	25	12	17	8	27	17	3	9	0	0	0	0	15	2	0	0	4	5	0	13	17	0	8	21	6
D_0__Bacteria, D_1__Proteobacteria, D_2__Alphaproteobacteria, D_3__Rhizobiales, D_4__Phyllobacteriaceae, D_5__Mesorhizobium, D_6__uncultured Rhizobiaceae bacterium	2742	0	211	16.3214	6	28.1674	0	0	0	12	2	26	33	6	24	10	13	11	10	9	2	10	5	19	5	13	0	13	18	6	7	13	26	3	17	5	6	3	4	0	8	13	4	138	34	0	2	17	2
D_0__Bacteria, D_1__Actinobacteria, D_2__Actinobacteria, D_3__Micrococcales, D_4__Microbacteriaceae, D_5__Curtobacterium, Ambiguous_taxa	2697	0	294	16.0536	2.5	35.3196	0	0	0	10	0	2	8	9	3	25	18	0	0	0	0	0	0	2	2	4	0	3	4	21	0	11	38	2	0	0	0	0	0	0	0	95	0	21	47	108	4	0	11
N/A	2609	0	238	15.5298	0	38.8889	0	0	0	0	0	0	0	0	0	0	0	0	2	37	0	0	0	0	0	0	0	0	0	0	9	0	0	0	35	0	0	0	0	2	80	0	0	0	0	0	0	0	0
D_0__Bacteria, D_1__Proteobacteria, D_2__Alphaproteobacteria, D_3__Rhizobiales, D_4__Bradyrhizobiaceae, D_5__Tardiphaga, Ambiguous_taxa	2422	0	116	14.4167	6	21.9933	0	0	0	18	0	13	15	25	4	16	17	13	8	7	1	13	4	1	23	20	12	19	89	7	4	8	21	0	13	0	16	3	4	0	17	15	5	86	14	5	3	16	9
D_0__Bacteria, D_1__Proteobacteria, D_2__Alphaproteobacteria, D_3__Caulobacterales, D_4__Caulobacteraceae, D_5__uncultured, D_6__uncultured bacterium	2396	0	230	14.2619	2	32.1123	0	0	0	7	2	0	5	1	1	5	19	3	0	32	6	0	1	0	5	1	17	14	23	12	4	21	10	1	0	0	0	0	0	39	0	19	0	19	230	55	23	34	13
D_0__Bacteria, D_1__Cyanobacteria, D_2__Chloroplast, D_3__Athetis lepigone, D_4__Athetis lepigone, D_5__Athetis lepigone, D_6__Athetis lepigone	2395	0	123	14.256	2	24.2995	2	4	0	0	0	0	1	0	4	0	0	1	11	56	7	5	8	22	26	35	31	19	7	0	53	0	35	0	19	18	54	15	6	3	42	6	0	0	28	1	2	7	0
D_0__Bacteria, D_1__Actinobacteria, D_2__Actinobacteria, D_3__Corynebacteriales, D_4__Nocardiaceae, D_5__Rhodococcus, Ambiguous_taxa	2374	0	236	14.131	0	37.6348	0	0	0	14	0	1	1	0	9	3	17	0	1	5	0	0	0	0	3	2	0	1	0	0	2	1	0	0	0	0	0	0	3	0	0	7	0	0	0	0	0	0	0
D_0__Bacteria, D_1__Proteobacteria, D_2__Alphaproteobacteria, D_3__Rhizobiales, D_4__Beijerinckiaceae, D_5__Methylorosula, D_6__uncultured bacterium	2327	0	261	13.8512	2	36.2355	0	0	0	14	0	101	92	154	11	30	118	0	0	3	1	2	0	0	3	0	0	1	129	35	0	21	7	1	1	3	9	0	2	1	3	9	0	6	8	7	1	4	3
D_0__Bacteria, D_1__Proteobacteria, D_2__Alphaproteobacteria, D_3__Rhodospirillales, D_4__Acetobacteraceae, D_5__Acidiphilium, D_6__uncultured bacterium	2306	0	141	13.7262	3	24.7395	0	0	0	6	0	4	4	2	21	20	50	9	2	7	0	0	2	0	17	0	43	7	8	46	1	12	46	0	0	7	3	0	0	22	0	83	6	17	114	85	32	74	77
D_0__Bacteria, D_1__Proteobacteria, D_2__Alphaproteobacteria, D_3__Rhizobiales, D_4__Methylobacteriaceae, D_5__Methylobacterium, Ambiguous_taxa	2280	0	246	13.5714	2	32.4712	0	0	0	0	0	3	5	5	0	23	45	19	2	0	1	0	0	0	3	7	0	5	7	5	4	2	0	0	3	0	0	0	0	0	0	97	0	38	21	4	8	4	20
D_0__Bacteria, D_1__Proteobacteria, D_2__Gammaproteobacteria, D_3__Enterobacteriales, D_4__Enterobacteriaceae, D_5__Erwinia, D_6__Erwinia billingiae	2185	0	1327	13.006	0	103.579	0	0	0	0	0	0	0	1	2	0	0	0	1	10	48	0	0	0	4	0	0	5	3	0	0	0	0	0	0	0	0	0	2	0	6	2	0	0	33	0	0	0	35
D_0__Bacteria, D_1__Proteobacteria, D_2__Betaproteobacteria, D_3__Burkholderiales, D_4__Comamonadaceae, D_5__Aquincola, Ambiguous_taxa	2164	0	103	12.881	6	17.138	0	0	0	24	0	0	8	5	3	19	1	15	41	16	2	3	7	13	40	34	23	16	40	2	3	9	16	0	2	0	5	0	2	0	26	4	0	34	32	2	2	0	3
D_0__Bacteria, D_1__Actinobacteria, D_2__Thermoleophilia, D_3__Solirubrobacterales, D_4__Patulibacteraceae, D_5__Patulibacter, Ambiguous_taxa	2117	0	210	12.6012	3	27.1377	0	0	0	53	5	1	39	10	11	3	37	0	3	23	3	3	3	0	5	12	9	6	151	10	1	12	0	0	0	0	11	4	2	0	27	0	0	0	35	3	0	7	0
D_0__Bacteria, D_1__Cyanobacteria, D_2__Chloroplast, Ambiguous_taxa, Ambiguous_taxa, Ambiguous_taxa, Ambiguous_taxa	2101	0	2014	12.506	0	155.356	0	0	0	1	0	0	0	1	8	0	0	0	0	0	0	0	0	0	0	0	0	1	0	0	0	0	0	0	0	0	0	0	0	0	0	0	0	0	0	0	0	0	0
D_0__Bacteria, D_1__Proteobacteria, D_2__Alphaproteobacteria, D_3__Rhodospirillales, D_4__Acetobacteraceae, D_5__uncultured, D_6__uncultured bacterium	2066	0	160	12.2976	3	24.1984	0	0	0	2	0	1	7	6	0	6	24	0	3	65	11	32	2	26	3	0	8	46	16	14	6	0	9	0	7	23	10	0	0	45	5	66	0	38	115	21	10	96	51
D_0__Bacteria, D_1__Actinobacteria, D_2__Actinobacteria, D_3__Kineosporiales, D_4__Kineosporiaceae, D_5__Kineococcus, Ambiguous_taxa	1978	0	140	11.7738	0	23.842	0	0	0	5	2	4	0	0	0	40	3	0	0	0	0	0	0	0	4	0	0	31	8	8	0	1	0	1	0	0	0	0	0	35	0	20	0	18	65	0	0	0	5
D_0__Bacteria, D_1__Firmicutes, D_2__Bacilli, D_3__Bacillales, D_4__Bacillaceae, D_5__Bacillus, Ambiguous_taxa	1916	0	215	11.4048	6	20.6824	52	215	0	2	0	1	3	16	6	5	11	2	8	47	5	0	4	5	6	11	0	12	11	8	9	2	5	1	39	19	0	2	1	4	7	39	35	14	19	4	6	35	8
D_0__Bacteria, D_1__Actinobacteria, D_2__Actinobacteria, D_3__Pseudonocardiales, D_4__Pseudonocardiaceae, D_5__Actinomycetospora, Ambiguous_taxa	1916	0	200	11.4048	4	21.3014	0	0	0	11	3	8	27	8	3	0	21	0	5	59	3	1	2	0	31	7	14	24	16	8	3	1	7	0	9	2	5	11	3	6	0	4	6	0	21	11	9	0	1
D_0__Bacteria, D_1__Proteobacteria, D_2__Alphaproteobacteria, D_3__Rhizobiales, D_4__Xanthobacteraceae, D_5__Labrys, Ambiguous_taxa	1886	0	1235	11.2262	0	95.3086	0	0	0	6	0	13	6	2	0	0	5	5	1	12	0	2	3	0	2	0	0	0	8	8	2	2	0	0	0	8	37	0	2	9	6	16	4	33	2	0	0	15	0
D_0__Bacteria, D_1__Proteobacteria, D_2__Alphaproteobacteria, D_3__Rickettsiales, D_4__Mitochondria, D_5__Colubraria reticulata, D_6__Colubraria reticulata	1884	0	155	11.2143	0.5	22.3283	0	0	0	0	0	1	0	0	9	0	0	3	15	39	2	5	1	16	22	25	20	9	3	0	72	0	98	1	10	13	51	11	1	0	33	0	0	0	0	0	0	0	0
D_0__Bacteria, D_1__Actinobacteria, D_2__Actinobacteria, D_3__Micrococcales, D_4__Microbacteriaceae, D_5__Leifsonia, D_6__uncultured bacterium	1883	0	159	11.2083	2	23.6443	0	0	0	0	0	13	11	3	13	14	33	0	13	3	0	2	2	2	4	0	6	1	3	70	0	14	0	0	0	0	5	0	2	19	0	159	0	0	0	2	2	0	20
D_0__Bacteria, D_1__Acidobacteria, D_2__Acidobacteria, D_3__Acidobacteriales, D_4__Acidobacteriaceae (Subgroup 1), D_5__Granulicella, Ambiguous_taxa	1876	0	96	11.1667	6	16.0462	0	0	0	11	0	0	4	13	9	9	10	1	1	25	0	16	3	13	15	1	6	7	29	6	7	9	53	2	6	8	16	0	2	26	11	4	1	22	41	20	15	30	19
D_0__Bacteria, D_1__Actinobacteria, D_2__Actinobacteria, D_3__Frankiales, D_4__Frankiaceae, D_5__Jatrophihabitans, Ambiguous_taxa	1848	0	158	11	2.5	21.994	0	0	0	7	1	15	2	0	1	15	23	2	3	0	2	0	1	0	4	1	0	11	10	17	5	8	0	0	0	7	13	0	0	0	0	22	0	20	80	3	3	21	0
D_0__Bacteria, D_1__Acidobacteria, D_2__Acidobacteria, D_3__Acidobacteriales, D_4__Acidobacteriaceae (Subgroup 1), D_5__Edaphobacter, D_6__Edaphobacter sp. IMSNU JC2954	1827	0	514	10.875	0	41.9792	0	0	0	8	0	6	3	7	3	3	13	1	31	514	0	1	0	0	61	0	13	0	25	23	6	22	3	0	0	13	64	0	0	0	0	8	0	0	31	35	52	9	0
D_0__Bacteria, D_1__Proteobacteria, D_2__Alphaproteobacteria, D_3__Rhodospirillales, D_4__Acetobacteraceae, D_5__Acidiphilium, D_6__uncultured bacterium	1805	0	252	10.744	1.5	27.7909	0	0	0	3	1	3	7	2	7	27	17	1	0	19	3	34	1	5	10	0	0	5	2	13	5	1	0	0	4	0	9	0	0	9	0	36	2	12	106	30	16	94	51
D_0__Bacteria, D_1__Bacteroidetes, D_2__Cytophagia, D_3__Cytophagales, D_4__Cytophagaceae, D_5__Hymenobacter, D_6__uncultured bacterium	1800	0	188	10.7143	1.5	23.0051	0	0	0	1	0	0	2	16	0	37	99	5	0	8	0	2	0	0	12	0	0	13	42	24	0	15	0	0	0	0	6	0	4	4	0	63	0	7	15	10	0	6	48
N/A	1798	0	327	10.7024	0	40.4163	0	0	0	119	0	84	57	22	0	0	0	0	0	0	0	0	0	0	0	0	0	0	0	0	0	0	0	0	0	0	0	0	0	0	0	0	0	0	0	0	0	0	0
D_0__Bacteria, D_1__Acidobacteria, D_2__Acidobacteria, D_3__Acidobacteriales, D_4__Acidobacteriaceae (Subgroup 1), D_5__Granulicella, D_6__uncultured bacterium	1796	0	157	10.6905	4	20.0027	0	0	0	1	0	2	9	17	5	4	7	0	0	27	0	2	0	0	15	5	0	0	16	10	1	5	22	0	0	5	6	0	3	0	5	3	5	12	21	10	15	6	16
D_0__Bacteria, D_1__Proteobacteria, D_2__Betaproteobacteria, D_3__Burkholderiales, D_4__Comamonadaceae, D_5__Variovorax, Ambiguous_taxa	1764	0	1406	10.5	0	108.453	0	0	0	4	0	0	6	0	0	0	6	8	0	0	2	0	2	0	0	0	0	0	9	0	0	2	36	0	0	0	0	0	0	3	0	0	4	15	0	0	0	0	0
D_0__Bacteria, D_1__Actinobacteria, D_2__Actinobacteria, D_3__Frankiales, D_4__Frankiaceae, D_5__Jatrophihabitans, D_6__uncultured bacterium	1747	0	97	10.3988	5	14.6607	0	0	0	10	0	3	11	19	1	12	7	2	6	17	8	4	1	8	10	10	14	20	19	5	0	5	15	1	30	0	17	0	4	7	5	2	5	11	15	7	3	0	12
D_0__Bacteria, D_1__Proteobacteria, D_2__Betaproteobacteria, D_3__Burkholderiales, D_4__Burkholderiaceae, D_5__Burkholderia-Paraburkholderia, D_6__uncultured Burkholderia sp.	1746	0	404	10.3929	0	45.4197	0	0	0	2	0	0	1	1	0	0	6	77	6	2	0	0	0	0	0	0	0	0	14	1	2	1	0	0	0	0	0	0	7	0	0	0	0	404	0	2	0	6	3
D_0__Bacteria, D_1__Bacteroidetes, D_2__Sphingobacteriia, D_3__Sphingobacteriales, D_4__Sphingobacteriaceae, D_5__Mucilaginibacter, Ambiguous_taxa	1732	0	189	10.3095	1	23.997	0	0	0	1	0	6	4	3	0	7	12	0	4	68	0	2	0	1	31	0	0	0	15	48	0	9	1	0	3	0	5	5	0	0	0	119	0	71	36	7	8	10	17
D_0__Bacteria, D_1__Proteobacteria, D_2__Gammaproteobacteria, D_3__Enterobacteriales, D_4__Enterobacteriaceae, D_5__Serratia, Ambiguous_taxa	1729	0	687	10.2917	0	63.7315	0	0	0	4	0	27	7	1	3	1	37	0	1	0	0	3	0	0	0	0	0	0	3	5	0	0	0	1	9	12	0	1	0	0	0	0	0	0	0	0	0	0	0
D_0__Bacteria, D_1__Acidobacteria, D_2__Acidobacteria, D_3__Acidobacteriales, D_4__Acidobacteriaceae (Subgroup 1), D_5__Terriglobus, Ambiguous_taxa	1724	0	104	10.2619	2	17.7178	0	0	0	1	0	27	6	30	10	6	104	2	0	35	0	2	7	2	0	13	0	9	15	36	6	28	14	0	6	0	0	0	0	9	0	46	4	53	47	32	8	44	7
D_0__Bacteria, D_1__Proteobacteria, D_2__Gammaproteobacteria, D_3__Enterobacteriales, D_4__Enterobacteriaceae, D_5__Klebsiella, Ambiguous_taxa	1715	0	1315	10.2083	0	102.91	0	0	0	0	0	0	0	0	0	0	0	0	0	0	0	0	0	0	0	0	0	0	4	3	0	2	0	0	0	0	0	0	0	0	0	0	0	0	0	0	7	0	0
D_0__Bacteria, D_1__Proteobacteria, D_2__Alphaproteobacteria, D_3__Sphingomonadales, D_4__Sphingomonadaceae, D_5__Sphingomonas, Ambiguous_taxa	1693	0	141	10.0774	2.5	19.8808	0	0	0	12	1	1	6	0	0	0	9	4	25	5	3	0	3	0	3	18	16	25	1	3	2	0	0	0	0	0	6	0	17	3	0	6	0	17	0	0	2	4	0
D_0__Bacteria, D_1__Actinobacteria, D_2__Actinobacteria, D_3__Micrococcales, D_4__Micrococcaceae, D_5__Micrococcus, D_6__uncultured bacterium	1656	0	134	9.85714	3	18.7959	37	0	0	4	0	0	13	0	4	0	2	9	1	0	7	14	15	4	0	0	14	20	18	0	9	0	73	0	63	134	22	38	5	0	2	7	0	14	30	39	0	15	8
D_0__Bacteria, D_1__Cyanobacteria, D_2__Chloroplast, D_3__Coccomyxa simplex, D_4__Coccomyxa simplex, D_5__Coccomyxa simplex, D_6__Coccomyxa simplex	1619	0	158	9.6369	2.5	19.6626	0	0	0	63	1	1	1	1	4	49	25	0	3	10	2	0	0	2	12	12	11	0	16	0	0	1	4	0	0	8	31	0	5	0	2	31	4	21	20	158	7	124	3
D_0__Bacteria, D_1__Proteobacteria, D_2__Betaproteobacteria, D_3__Burkholderiales, D_4__Oxalobacteraceae, D_5__Massilia, D_6__uncultured Oxalobacteraceae bacterium	1609	0	258	9.57738	3	26.7435	0	0	0	3	0	2	3	8	0	13	4	1	2	6	2	6	8	5	7	5	0	0	9	6	0	3	3	0	2	20	0	7	5	18	9	121	0	12	22	58	0	2	159
D_0__Bacteria, D_1__Proteobacteria, D_2__Alphaproteobacteria, D_3__Sphingomonadales, D_4__Sphingomonadaceae, D_5__Novosphingobium, D_6__uncultured bacterium	1557	0	156	9.26786	3	17.8596	0	0	0	6	0	2	10	1	3	0	16	4	0	21	0	30	0	5	43	6	3	2	9	9	0	6	0	0	0	0	5	0	0	7	0	1	0	30	9	1	2	156	7
D_0__Bacteria, D_1__Proteobacteria, D_2__Alphaproteobacteria, D_3__Rhizobiales, D_4__Beijerinckiaceae, D_5__uncultured, Ambiguous_taxa	1549	0	258	9.22024	1	27.5973	0	0	0	10	1	55	31	21	2	10	30	1	0	2	0	6	1	0	1	8	8	3	6	13	3	7	0	0	20	0	0	0	0	1	12	7	0	49	4	9	0	14	0
D_0__Bacteria, D_1__Proteobacteria, D_2__Betaproteobacteria, D_3__Burkholderiales, D_4__Comamonadaceae, D_5__Rhizobacter, Ambiguous_taxa	1539	0	137	9.16071	2	18.9308	0	0	0	20	0	5	1	7	6	8	54	5	29	0	0	0	4	0	1	8	11	0	21	7	4	2	8	0	0	0	28	0	3	0	12	0	0	5	8	5	2	1	0
D_0__Bacteria, D_1__Proteobacteria, D_2__Betaproteobacteria, D_3__Burkholderiales, D_4__Comamonadaceae, D_5__Rhizobacter, D_6__Chaetosphaeridium globosum	1532	0	107	9.11905	4	15.0762	0	0	0	12	0	3	4	2	5	4	13	10	6	7	0	3	3	0	4	6	11	5	29	26	8	2	8	0	0	0	0	0	2	7	6	0	14	22	2	0	0	5	0
D_0__Bacteria, D_1__Proteobacteria, D_2__Alphaproteobacteria, D_3__Rhodospirillales, D_4__Acetobacteraceae, D_5__Acidisoma, D_6__uncultured bacterium	1527	0	776	9.08929	1	60.0817	0	0	0	3	0	2	3	8	3	0	1	0	5	1	0	22	3	5	2	6	10	7	776	0	0	3	2	0	0	4	6	1	0	1	0	1	0	0	2	2	4	19	55
D_0__Bacteria, D_1__Proteobacteria, D_2__Alphaproteobacteria, D_3__Rhizobiales, D_4__alphaI cluster, Ambiguous_taxa, Ambiguous_taxa	1513	0	249	9.00595	1	24.9187	0	0	0	13	0	63	68	77	7	14	55	0	0	8	0	0	0	0	0	0	0	0	28	21	1	2	0	0	1	0	13	0	0	0	0	4	0	1	5	2	0	15	1
D_0__Bacteria, D_1__Acidobacteria, D_2__Acidobacteria, D_3__Acidobacteriales, D_4__Acidobacteriaceae (Subgroup 1), D_5__Terriglobus, Ambiguous_taxa	1509	0	124	8.98214	1	17.8072	0	0	0	3	0	7	7	16	0	14	73	0	1	14	0	1	0	0	7	0	0	14	8	51	3	21	3	0	0	10	16	0	0	14	3	35	3	29	80	4	18	25	22
D_0__Bacteria, D_1__Proteobacteria, D_2__Gammaproteobacteria, D_3__Enterobacteriales, D_4__Enterobacteriaceae, D_5__Klebsiella, Ambiguous_taxa	1484	0	1207	8.83333	0	94.9807	0	0	0	0	0	0	0	0	0	0	0	0	0	0	0	0	0	0	0	0	0	0	0	0	0	0	0	0	0	0	0	0	0	0	0	0	0	0	0	0	0	0	0
D_0__Bacteria, D_1__Firmicutes, D_2__Bacilli, D_3__Bacillales, D_4__Bacillaceae, D_5__Bacillus, D_6__Bacillus sp. 210_35	1468	0	1072	8.7381	0	84.141	0	0	0	0	0	0	0	0	0	2	0	0	0	2	0	0	0	0	0	0	7	0	0	0	0	0	0	0	0	0	0	0	0	0	0	0	0	0	0	0	0	0	0
D_0__Bacteria, D_1__Proteobacteria, D_2__Gammaproteobacteria, D_3__Pseudomonadales, D_4__Pseudomonadaceae, D_5__Pseudomonas, D_6__Pseudomonas sp. gyq14	1466	0	1435	8.72619	0	110.699	0	3	1	0	0	0	0	0	0	0	0	0	0	0	0	0	0	0	0	1	0	0	0	0	0	0	0	0	0	0	1	0	0	0	0	1	0	2	1	0	0	0	0
D_0__Bacteria, D_1__Proteobacteria, D_2__Betaproteobacteria, D_3__Burkholderiales, D_4__Comamonadaceae, Ambiguous_taxa, Ambiguous_taxa	1432	0	215	8.52381	0	24.5113	0	0	0	4	0	12	11	0	0	36	3	9	3	0	2	0	6	6	1	1	1	0	0	6	0	10	6	0	0	0	17	0	8	9	0	0	0	88	0	0	0	0	0
D_0__Bacteria, D_1__Proteobacteria, D_2__Alphaproteobacteria, D_3__Rhizobiales, D_4__Bradyrhizobiaceae, D_5__Bradyrhizobium, Ambiguous_taxa	1427	0	151	8.49405	3	16.0258	0	0	0	1	0	0	3	3	2	3	2	4	12	6	3	8	7	0	0	9	9	0	18	3	4	1	0	0	1	0	18	2	2	28	8	3	9	86	11	1	0	4	0
D_0__Bacteria, D_1__Firmicutes, D_2__Bacilli, D_3__Bacillales, D_4__Planococcaceae, D_5__Sporosarcina, D_6__uncultured bacterium	1416	0	1392	8.42857	0	107.389	0	0	0	0	1392	0	0	0	0	0	0	0	0	0	0	0	0	0	0	0	0	0	0	0	0	0	0	0	0	0	0	0	0	0	0	0	0	0	0	0	0	0	0
D_0__Bacteria, D_1__Cyanobacteria, D_2__Chloroplast, Ambiguous_taxa, Ambiguous_taxa, Ambiguous_taxa, Ambiguous_taxa	1402	0	176	8.34524	1	23.2002	0	0	0	0	0	0	3	0	3	0	0	0	9	59	1	8	1	3	19	1	12	2	8	0	38	0	5	0	3	68	1	2	0	0	0	1	0	0	5	0	0	67	0
D_0__Bacteria, D_1__Proteobacteria, D_2__Alphaproteobacteria, D_3__Rhizobiales, D_4__Bradyrhizobiaceae, D_5__Rhodopseudomonas, Ambiguous_taxa	1399	0	106	8.32738	3	15.389	0	0	0	26	5	6	2	12	3	3	20	3	5	3	0	0	0	2	2	0	0	22	5	6	3	6	9	0	0	0	18	0	0	0	4	5	17	8	1	0	3	0	0
D_0__Bacteria, D_1__Cyanobacteria, D_2__Chloroplast, D_3__uncultured Chlorophyta, D_4__uncultured Chlorophyta, D_5__uncultured Chlorophyta, D_6__uncultured Chlorophyta	1378	0	111	8.20238	1.5	17.9736	0	0	0	3	0	0	0	3	3	31	11	0	4	22	5	5	4	0	6	0	1	93	13	5	3	2	30	0	0	0	27	0	0	0	7	24	4	44	30	11	7	102	16
D_0__Bacteria, D_1__Proteobacteria, D_2__Gammaproteobacteria, D_3__Xanthomonadales, D_4__Xanthomonadaceae, D_5__Dyella, D_6__Dyella sp. NW-2013-Rh9	1373	0	995	8.17262	0	77.2684	0	0	0	20	0	18	0	0	0	0	4	0	0	0	0	3	2	6	0	0	0	0	2	0	0	1	0	0	0	0	15	0	0	7	0	0	0	0	0	0	0	36	0
D_0__Bacteria, D_1__Bacteroidetes, D_2__Cytophagia, D_3__Cytophagales, D_4__Cytophagaceae, D_5__Hymenobacter, D_6__uncultured bacterium	1355	0	84	8.06548	1	14.3644	0	0	0	0	0	0	11	2	0	5	8	0	4	3	0	1	3	0	6	2	0	0	19	48	0	3	2	0	0	0	84	2	0	0	0	21	0	0	25	5	0	15	35
D_0__Bacteria, D_1__Proteobacteria, D_2__Alphaproteobacteria, D_3__Rickettsiales, D_4__Rickettsiaceae, D_5__Rickettsia, D_6__Brassicogethes aeneus	1348	0	1334	8.02381	0	102.916	0	0	0	0	0	0	0	0	0	0	0	0	0	0	0	0	0	0	0	0	0	0	0	0	0	0	0	0	0	0	0	0	0	0	0	0	0	0	0	0	0	0	0
D_0__Bacteria, D_1__Acidobacteria, D_2__Acidobacteria, D_3__Acidobacteriales, D_4__Acidobacteriaceae (Subgroup 1), D_5__Granulicella, D_6__uncultured bacterium	1348	0	74	8.02381	3	12.5173	0	0	0	8	0	3	12	6	4	13	13	1	0	27	0	9	1	24	5	9	7	9	43	5	0	7	3	0	8	0	6	0	4	0	1	0	4	28	33	0	5	6	5
D_0__Bacteria, D_1__Proteobacteria, D_2__Betaproteobacteria, D_3__Burkholderiales, D_4__Burkholderiaceae, D_5__Burkholderia-Paraburkholderia, D_6__uncultured bacterium	1330	0	887	7.91667	0	69.0606	0	0	0	1	0	7	94	3	0	2	3	0	0	0	0	12	4	1	1	14	0	0	0	0	0	4	13	2	0	0	4	0	1	887	27	0	3	0	0	0	0	7	0
D_0__Bacteria, D_1__Proteobacteria, D_2__Gammaproteobacteria, D_3__Pseudomonadales, D_4__Pseudomonadaceae, D_5__Pseudomonas, D_6__Pseudomonas sp. LS227	1327	0	877	7.89881	0	68.6765	5	1	1	0	0	0	0	0	0	1	5	0	1	0	1	0	45	0	1	1	1	1	2	1	0	0	1	0	1	1	0	0	0	0	0	0	0	148	1	1	0	0	0
D_0__Bacteria, D_1__Firmicutes, D_2__Bacilli, D_3__Bacillales, D_4__Staphylococcaceae, D_5__Staphylococcus, D_6__uncultured bacterium	1314	0	264	7.82143	1	27.0952	0	0	0	0	0	3	2	0	0	4	1	5	2	0	1	264	0	4	7	2	18	2	2	0	21	0	0	0	0	10	3	5	0	0	4	20	8	0	33	5	0	0	6
D_0__Bacteria, D_1__Bacteroidetes, D_2__Sphingobacteriia, D_3__Sphingobacteriales, D_4__Chitinophagaceae, D_5__Sediminibacterium, D_6__uncultured bacterium	1314	0	110	7.82143	1	17.1846	0	0	0	9	0	2	14	8	0	10	25	4	2	0	0	2	2	2	40	5	4	5	42	23	3	1	2	1	0	0	9	0	0	0	5	0	0	0	8	0	0	0	2
D_0__Bacteria, D_1__Proteobacteria, D_2__Gammaproteobacteria, D_3__Pseudomonadales, D_4__Moraxellaceae, D_5__Enhydrobacter, D_6__Solanum melongena (eggplant)	1309	0	155	7.79167	2	19.9664	0	0	149	0	0	0	2	0	2	0	0	2	3	0	0	0	3	155	5	6	4	6	0	0	0	0	7	0	12	17	25	0	0	15	3	4	2	31	20	29	1	3	5
D_0__Bacteria, D_1__Bacteroidetes, D_2__Flavobacteriia, D_3__Flavobacteriales, D_4__Flavobacteriaceae, D_5__Chryseobacterium, Ambiguous_taxa	1296	0	1200	7.71429	0	92.5649	0	0	0	0	0	0	0	0	0	0	0	0	0	0	1	0	0	0	0	0	0	0	0	0	0	0	0	0	0	0	0	0	0	0	0	0	0	0	0	0	0	0	0
D_0__Bacteria, D_1__Proteobacteria, D_2__Alphaproteobacteria, D_3__Rhizobiales, D_4__Beijerinckiaceae, D_5__Methylocella, D_6__uncultured bacterium	1284	0	88	7.64286	1	14.1164	0	0	0	8	1	34	43	40	8	14	53	0	0	6	0	2	0	0	0	0	0	0	40	17	0	8	0	0	0	0	0	4	1	13	0	8	1	12	18	0	21	37	8
D_0__Bacteria, D_1__Proteobacteria, D_2__Alphaproteobacteria, D_3__Rhizobiales, D_4__Bradyrhizobiaceae, D_5__Bradyrhizobium, Ambiguous_taxa	1284	0	100	7.64286	3	12.1257	0	0	0	10	1	3	6	7	0	2	6	2	4	7	0	7	0	0	1	10	2	20	24	1	0	2	6	0	0	4	0	0	2	10	7	13	10	42	6	9	3	11	0
D_0__Bacteria, D_1__Proteobacteria, D_2__Alphaproteobacteria, D_3__Rhodospirillales, D_4__Acetobacteraceae, D_5__uncultured, D_6__uncultured bacterium	1276	0	142	7.59524	1	17.6589	0	0	0	4	2	8	1	2	6	4	17	1	4	20	4	4	0	0	1	0	0	3	14	16	0	31	4	0	0	0	0	0	2	0	0	23	1	8	47	16	6	28	20
D_0__Bacteria, D_1__Acidobacteria, D_2__Acidobacteria, D_3__Acidobacteriales, D_4__Acidobacteriaceae (Subgroup 1), D_5__Bryocella, Ambiguous_taxa	1276	0	174	7.59524	0	19.1443	0	0	0	36	0	3	0	2	5	1	9	0	0	39	0	10	0	0	7	0	0	1	0	14	7	10	0	1	0	0	5	0	0	2	0	14	10	16	35	76	7	20	46
D_0__Bacteria, D_1__Proteobacteria, D_2__Alphaproteobacteria, D_3__Rhizobiales, D_4__1174-901-12, D_5__uncultured bacterium, D_6__uncultured bacterium	1275	0	106	7.58929	1	16.4791	0	0	0	2	0	3	4	1	0	15	6	1	3	2	0	3	1	0	3	10	23	15	10	2	2	2	13	0	1	0	102	0	2	43	11	56	0	21	106	28	17	41	37
D_0__Bacteria, D_1__Proteobacteria, D_2__Gammaproteobacteria, D_3__Enterobacteriales, D_4__Enterobacteriaceae, D_5__Serratia, D_6__Rahnella aquatilis	1268	0	812	7.54762	0	63.4701	0	0	0	0	0	0	7	1	7	0	103	0	0	0	0	2	5	0	812	4	0	0	1	1	0	2	0	0	0	0	0	37	0	0	0	0	0	0	0	0	0	0	0
D_0__Bacteria, D_1__Actinobacteria, D_2__Actinobacteria, D_3__Corynebacteriales, D_4__Corynebacteriaceae, D_5__Corynebacterium 1, D_6__uncultured bacterium	1263	0	140	7.51786	3	15.0842	0	0	0	0	0	2	3	2	3	7	3	4	13	14	7	12	1	19	5	16	11	13	5	2	8	2	6	0	84	8	29	5	0	17	0	10	0	22	4	0	3	0	3
D_0__Bacteria, D_1__Proteobacteria, D_2__Alphaproteobacteria, D_3__Rhizobiales, D_4__1174-901-12, D_5__uncultured bacterium, D_6__uncultured bacterium	1263	0	148	7.51786	1	17.933	0	0	0	12	1	28	12	6	18	15	26	0	0	0	0	4	0	0	1	3	0	0	0	14	4	5	28	0	0	0	0	0	0	0	0	24	0	60	33	13	7	121	13
D_0__Bacteria, D_1__Bacteroidetes, D_2__Cytophagia, D_3__Cytophagales, D_4__Cytophagaceae, D_5__Hymenobacter, D_6__uncultured bacterium	1259	0	468	7.49405	0	37.0807	0	0	0	0	0	2	0	0	0	0	3	0	0	5	0	0	0	1	4	7	0	3	8	19	0	7	0	0	0	0	9	0	1	0	0	11	3	0	14	4	2	18	20
N/A	1246	0	125	7.41667	3	13.9955	0	0	0	2	0	6	9	5	6	14	7	6	24	0	1	0	0	6	16	6	16	19	4	5	0	3	15	0	0	0	4	9	0	4	0	19	8	7	45	0	8	30	6
D_0__Bacteria, D_1__Proteobacteria, D_2__Alphaproteobacteria, D_3__Rhizobiales, D_4__Rhizobiaceae, D_5__Rhizobium, Ambiguous_taxa	1239	0	483	7.375	0	39.1479	0	0	0	6	0	15	6	28	4	3	1	7	5	0	0	0	3	0	9	5	0	7	3	5	0	12	23	0	0	8	1	0	0	0	4	0	4	483	3	0	2	0	9
D_0__Bacteria, D_1__Actinobacteria, D_2__Actinobacteria, D_3__Corynebacteriales, D_4__Mycobacteriaceae, D_5__Mycobacterium, D_6__Mycobacterium austroafricanum	1207	0	99	7.18452	1	14.7086	0	0	0	2	0	9	4	2	5	1	13	3	2	1	0	0	2	0	0	3	0	0	2	2	1	2	40	0	12	0	0	0	0	5	2	1	0	1	3	0	0	10	1
D_0__Bacteria, D_1__Proteobacteria, D_2__Alphaproteobacteria, D_3__Rhizobiales, D_4__Beijerinckiaceae, D_5__Methylorosula, Ambiguous_taxa	1193	0	189	7.10119	2	17.0998	0	0	0	12	0	32	40	38	3	15	33	0	5	3	0	3	0	0	0	5	4	1	16	29	0	6	1	0	1	0	3	0	4	0	0	0	2	1	1	0	0	5	1
D_0__Bacteria, D_1__Proteobacteria, D_2__Alphaproteobacteria, D_3__Rhizobiales, D_4__1174-901-12, D_5__Rhizobiales bacterium Ume16, D_6__Rhizobiales bacterium Ume16	1180	0	259	7.02381	0	24.6297	0	0	0	3	0	2	0	0	0	0	4	0	3	2	0	0	0	0	4	3	43	3	0	2	0	5	9	0	11	0	0	0	1	56	0	141	2	33	40	14	7	31	14
D_0__Bacteria, D_1__Bacteroidetes, D_2__Bacteroidia, D_3__Bacteroidales, D_4__Prevotellaceae, D_5__Prevotella, D_6__uncultured bacterium	1177	0	874	7.00595	0	68.5006	0	0	0	0	0	0	0	0	0	0	0	0	0	0	0	0	3	0	0	0	0	0	0	0	0	0	0	0	0	0	0	0	0	874	0	0	3	37	83	24	0	0	9
D_0__Bacteria, D_1__Proteobacteria, D_2__Alphaproteobacteria, D_3__Sphingomonadales, D_4__Sphingomonadaceae, D_5__Sphingomonas, Ambiguous_taxa	1170	0	101	6.96429	0	15.9651	0	0	0	9	0	8	0	6	5	0	22	4	0	0	0	5	3	0	10	0	0	6	25	50	0	6	0	0	19	0	0	0	0	0	0	12	0	6	13	4	3	6	0
D_0__Bacteria, D_1__Proteobacteria, D_2__Gammaproteobacteria, D_3__Pseudomonadales, D_4__Pseudomonadaceae, D_5__Pseudomonas, Ambiguous_taxa	1162	0	258	6.91667	0	25.7276	0	0	0	1	0	0	0	3	0	8	22	0	0	0	0	0	1	1	7	0	0	7	17	5	0	1	0	0	0	0	0	0	0	0	0	0	0	66	0	14	1	8	109
D_0__Bacteria, D_1__Proteobacteria, D_2__Betaproteobacteria, D_3__Burkholderiales, D_4__Oxalobacteraceae, D_5__Massilia, D_6__uncultured bacterium	1153	0	182	6.8631	1	20.9032	0	0	0	3	0	2	0	1	0	19	4	1	3	5	0	4	1	3	5	17	10	0	0	0	0	4	0	0	0	14	11	0	5	1	3	42	0	0	98	25	4	0	155
D_0__Bacteria, D_1__Proteobacteria, D_2__Alphaproteobacteria, D_3__Sphingomonadales, D_4__Sphingomonadaceae, D_5__Sphingomonas, Ambiguous_taxa	1138	0	65	6.77381	3	10.1112	0	0	0	4	0	9	5	6	1	13	19	1	2	14	0	3	0	4	6	4	4	7	14	3	5	5	2	0	10	0	4	0	1	26	13	1	0	14	52	4	1	7	0
D_0__Bacteria, D_1__Cyanobacteria, D_2__Chloroplast, Ambiguous_taxa, Ambiguous_taxa, Ambiguous_taxa, Ambiguous_taxa	1133	0	79	6.74405	2	11.5479	0	0	0	2	0	9	10	3	5	29	8	14	5	0	0	0	1	2	6	13	0	10	0	4	2	1	0	0	79	16	47	16	17	0	0	4	6	42	20	12	1	37	6
D_0__Bacteria, D_1__Actinobacteria, D_2__Actinobacteria, D_3__Micrococcales, D_4__Microbacteriaceae, D_5__Frondihabitans, Ambiguous_taxa	1115	0	134	6.6369	1	13.8933	0	0	0	1	0	1	1	11	2	10	48	0	0	0	3	0	1	4	0	3	0	7	15	15	1	4	3	0	0	0	13	0	3	0	0	41	1	17	0	4	0	0	22
D_0__Bacteria, D_1__Firmicutes, D_2__Bacilli, D_3__Lactobacillales, D_4__Streptococcaceae, D_5__Streptococcus, D_6__uncultured organism	1114	0	235	6.63095	1	23.5272	0	0	0	0	0	2	0	0	0	0	2	2	7	0	0	9	2	1	4	0	6	8	3	0	3	0	27	1	2	235	8	2	0	0	0	22	0	13	1	32	69	7	3
D_0__Bacteria, D_1__Proteobacteria, D_2__Betaproteobacteria, D_3__Burkholderiales, D_4__Oxalobacteraceae, D_5__Massilia, Ambiguous_taxa	1112	0	134	6.61905	0	18.5865	0	0	0	1	7	7	10	0	0	17	10	0	0	0	0	0	0	0	0	4	0	0	62	44	0	10	0	0	0	0	0	0	0	26	0	33	0	26	60	8	5	77	81
D_0__Bacteria, D_1__Proteobacteria, D_2__Alphaproteobacteria, D_3__Sphingomonadales, D_4__Sphingomonadaceae, D_5__Sphingomonas, Ambiguous_taxa	1112	0	116	6.61905	1	14.2597	0	0	0	12	0	10	1	1	1	1	72	3	0	8	0	0	0	0	3	4	2	0	1	13	0	13	0	0	0	7	0	9	1	0	6	11	0	0	18	0	0	2	1
D_0__Bacteria, D_1__Proteobacteria, D_2__Betaproteobacteria, D_3__Burkholderiales, D_4__Oxalobacteraceae, D_5__Duganella, D_6__uncultured bacterium	1106	0	810	6.58333	0	62.8715	0	0	0	0	0	0	0	0	0	0	1	0	0	0	0	0	0	0	3	6	0	93	0	0	0	0	8	0	0	0	2	0	0	0	0	0	0	0	0	1	0	0	810
D_0__Bacteria, D_1__Actinobacteria, D_2__Actinobacteria, D_3__Micrococcales, D_4__Microbacteriaceae, D_5__Rathayibacter, D_6__Rathayibacter festucae	1105	0	136	6.57738	0	18.9833	0	0	0	0	0	2	0	0	0	15	1	0	0	0	0	1	0	3	0	0	0	0	11	8	0	0	0	0	0	0	5	0	0	1	0	136	4	16	31	0	0	0	6
D_0__Bacteria, D_1__Proteobacteria, D_2__Alphaproteobacteria, D_3__Rhizobiales, D_4__Bradyrhizobiaceae, Ambiguous_taxa, Ambiguous_taxa	1104	0	98	6.57143	1	12.5801	0	0	0	9	0	2	35	0	1	0	1	0	3	0	0	0	0	0	12	25	0	0	9	1	1	2	7	0	0	0	13	0	1	0	8	6	2	13	19	0	0	7	0
D_0__Bacteria, D_1__Proteobacteria, D_2__Alphaproteobacteria, D_3__Sphingomonadales, D_4__Sphingomonadaceae, D_5__Sphingomonas, D_6__bacterium enrichment culture clone heteroA6_4W	1089	0	77	6.48214	0	13.6816	0	0	0	7	1	6	10	4	3	2	6	5	0	0	0	2	0	0	3	0	0	0	0	18	0	12	7	0	0	0	16	0	4	1	0	12	0	0	5	0	1	0	2
D_0__Bacteria, D_1__Proteobacteria, D_2__Betaproteobacteria, D_3__Burkholderiales, D_4__Burkholderiaceae, D_5__Burkholderia-Paraburkholderia, Ambiguous_taxa	1077	0	203	6.41071	0	23.2992	0	0	0	6	0	0	0	0	0	0	0	0	0	0	0	0	0	0	0	0	0	0	0	0	0	0	12	0	0	0	67	0	64	83	0	10	0	15	0	0	0	81	0
D_0__Bacteria, D_1__Acidobacteria, D_2__Acidobacteria, D_3__Acidobacteriales, D_4__Acidobacteriaceae (Subgroup 1), D_5__Granulicella, Ambiguous_taxa	1074	0	156	6.39286	0	19.3617	0	0	0	13	1	2	1	1	0	17	12	0	0	156	1	6	4	8	10	2	3	0	0	2	5	11	0	0	0	1	2	0	0	4	0	4	0	0	62	14	13	15	6
D_0__Bacteria, D_1__Actinobacteria, D_2__Actinobacteria, D_3__Frankiales, D_4__Nakamurellaceae, D_5__Nakamurella, Ambiguous_taxa	1067	0	97	6.35119	0	13.8439	0	0	0	8	0	5	4	0	2	3	29	1	0	0	0	0	1	7	6	8	0	5	10	1	0	0	0	2	12	0	12	0	0	0	10	7	0	0	0	2	0	0	0
D_0__Bacteria, D_1__Proteobacteria, D_2__Betaproteobacteria, D_3__Burkholderiales, D_4__Comamonadaceae, D_5__Xylophilus, D_6__Acidovorax sp. IMCC12689	1061	0	94	6.31548	1	13.7484	0	0	0	0	1	1	6	9	0	6	13	1	0	3	0	4	0	1	13	4	4	9	4	5	0	6	0	0	0	0	8	0	3	8	0	4	1	0	74	0	0	8	56
D_0__Bacteria, D_1__Cyanobacteria, D_2__Chloroplast, Ambiguous_taxa, Ambiguous_taxa, Ambiguous_taxa, Ambiguous_taxa	1054	0	180	6.27381	1	18.0776	0	0	0	0	0	2	5	0	4	3	8	0	9	180	12	0	4	10	5	13	5	0	4	0	25	4	0	0	0	31	0	2	0	0	0	4	1	19	29	1	4	3	7
D_0__Bacteria, D_1__Firmicutes, D_2__Bacilli, D_3__Bacillales, D_4__Planococcaceae, D_5__Psychrobacillus, D_6__uncultured bacterium	1039	0	153	6.18452	3	14.0873	153	44	0	1	0	0	1	0	4	9	6	0	10	0	0	0	0	2	5	3	3	0	0	3	0	0	33	0	5	0	0	4	4	21	11	12	15	3	27	8	7	0	1
D_0__Bacteria, D_1__Actinobacteria, D_2__Actinobacteria, D_3__Micrococcales, D_4__Microbacteriaceae, D_5__Lysinimonas, Ambiguous_taxa	1036	0	76	6.16667	1	11.7206	0	0	0	0	0	0	4	0	0	3	0	2	2	4	2	9	2	0	17	11	0	63	8	4	11	0	0	0	0	0	0	2	2	0	0	0	3	28	11	1	0	0	0
D_0__Bacteria, D_1__Actinobacteria, D_2__Actinobacteria, D_3__Frankiales, D_4__Frankiaceae, D_5__Jatrophihabitans, Ambiguous_taxa	1024	0	60	6.09524	2	10.9857	0	0	0	2	1	11	8	1	5	11	1	1	3	2	0	5	0	2	5	5	5	22	18	0	1	2	6	0	0	0	0	1	0	0	0	0	1	21	6	1	1	0	0
D_0__Bacteria, D_1__Proteobacteria, D_2__Alphaproteobacteria, D_3__Sphingomonadales, D_4__Sphingomonadaceae, D_5__Sphingomonas, D_6__uncultured bacterium	1019	0	174	6.06548	0	20.6775	0	0	0	23	0	0	2	1	0	0	10	0	0	48	0	1	0	0	5	0	0	0	11	13	0	1	0	0	0	0	0	0	0	0	0	0	0	0	9	6	3	3	4
D_0__Bacteria, D_1__Acidobacteria, D_2__Acidobacteria, D_3__Acidobacteriales, D_4__Acidobacteriaceae (Subgroup 1), D_5__Acidobacterium, Ambiguous_taxa	1018	0	442	6.05952	0	35.9905	0	0	0	0	0	4	4	1	0	6	3	1	0	7	0	4	0	0	1	19	0	2	31	3	10	5	0	0	0	0	0	0	0	0	0	2	0	54	5	2	1	21	442
D_0__Bacteria, D_1__Proteobacteria, D_2__Gammaproteobacteria, D_3__Enterobacteriales, D_4__Enterobacteriaceae, D_5__Serratia, Ambiguous_taxa	1012	0	1012	6.02381	0	78.0775	0	0	0	0	0	0	0	0	0	0	0	0	0	0	0	0	0	0	0	0	0	0	0	0	0	0	0	0	0	0	0	0	0	0	0	0	0	0	0	0	0	0	0
D_0__Bacteria, D_1__Proteobacteria, D_2__Alphaproteobacteria, D_3__Caulobacterales, D_4__Caulobacteraceae, D_5__Caulobacter, Ambiguous_taxa	1011	0	366	6.01786	0.5	29.3493	0	0	0	13	0	1	3	4	1	17	3	10	0	0	0	1	3	1	0	6	0	0	366	1	19	0	0	4	0	6	1	0	0	12	0	0	2	7	12	4	1	4	0
D_0__Bacteria, D_1__Actinobacteria, D_2__Actinobacteria, D_3__Micrococcales, D_4__Microbacteriaceae, D_5__Subtercola, D_6__Subtercola boreus	1009	0	75	6.00595	1	10.6335	0	0	0	0	0	4	5	1	0	5	9	6	2	4	1	0	0	6	32	4	0	0	0	7	4	0	0	0	0	0	42	3	0	0	0	13	0	0	45	3	4	7	8
D_0__Bacteria, D_1__Proteobacteria, D_2__Gammaproteobacteria, D_3__Pseudomonadales, D_4__Pseudomonadaceae, D_5__Pseudomonas, D_6__uncultured Pseudomonas sp.	1001	0	385	5.95833	0	33.7813	0	0	0	1	0	0	0	0	0	1	0	0	0	0	0	0	0	0	0	0	0	0	4	0	0	0	0	0	0	0	0	0	0	0	0	0	0	0	0	0	0	0	0
D_0__Bacteria, D_1__Actinobacteria, D_2__Actinobacteria, D_3__Micrococcales, D_4__Microbacteriaceae, D_5__Frondihabitans, Ambiguous_taxa	989	0	91	5.8869	1	11.6606	0	0	0	12	3	0	7	1	2	11	11	5	0	0	0	0	0	8	2	3	16	1	2	7	0	2	5	0	0	0	0	0	0	0	0	11	1	1	10	3	2	3	18
D_0__Bacteria, D_1__Proteobacteria, D_2__Gammaproteobacteria, D_3__Enterobacteriales, D_4__Enterobacteriaceae, D_5__Serratia, Ambiguous_taxa	983	0	431	5.85119	0	37.1622	0	0	0	3	0	0	8	2	3	3	13	0	0	0	4	0	0	0	0	0	1	0	0	10	0	0	4	1	0	33	0	0	0	0	0	0	0	0	0	0	0	0	0
D_0__Bacteria, D_1__Proteobacteria, D_2__Alphaproteobacteria, D_3__Sphingomonadales, D_4__Sphingomonadaceae, D_5__Sphingomonas, Ambiguous_taxa	980	0	68	5.83333	1	11.399	0	0	0	2	0	3	1	0	0	7	18	0	7	4	0	0	1	2	12	5	0	4	28	8	4	16	7	0	0	0	0	0	0	0	0	13	0	4	13	3	0	9	15
D_0__Bacteria, D_1__Acidobacteria, D_2__Acidobacteria, D_3__Acidobacteriales, D_4__Acidobacteriaceae (Subgroup 1), D_5__Granulicella, Ambiguous_taxa	977	0	54	5.81548	2	9.9794	0	0	0	7	0	5	14	0	0	14	3	2	0	5	0	2	3	5	26	3	5	17	7	7	5	14	10	0	0	0	0	0	2	0	7	8	0	0	27	0	0	0	3
D_0__Bacteria, D_1__Proteobacteria, D_2__Alphaproteobacteria, D_3__Sphingomonadales, D_4__Sphingomonadaceae, D_5__Sphingomonas, Ambiguous_taxa	977	0	124	5.81548	0	15.6391	0	0	0	1	0	1	0	2	0	1	0	0	0	6	0	0	0	0	1	0	0	0	14	29	0	2	0	0	0	0	0	0	0	1	0	2	0	0	28	0	0	1	5
D_0__Bacteria, D_1__Proteobacteria, D_2__Betaproteobacteria, D_3__Burkholderiales, D_4__Oxalobacteraceae, D_5__Massilia, Ambiguous_taxa	975	0	401	5.80357	0	34.1899	0	0	0	1	0	0	0	2	1	0	0	0	11	0	1	0	0	3	0	2	0	0	0	7	0	3	3	0	0	0	0	0	0	0	6	0	0	0	401	1	1	23	87
D_0__Bacteria, D_1__Proteobacteria, D_2__Gammaproteobacteria, D_3__Pseudomonadales, D_4__Pseudomonadaceae, D_5__Pseudomonas, D_6__uncultured bacterium	970	0	382	5.77381	0	35.1552	0	0	0	1	0	0	3	1	0	1	15	0	0	0	0	0	0	0	0	0	0	0	2	0	0	0	0	0	0	0	0	0	0	0	0	0	0	6	0	0	0	0	0
D_0__Bacteria, D_1__Acidobacteria, D_2__Acidobacteria, D_3__Acidobacteriales, D_4__Acidobacteriaceae (Subgroup 1), Ambiguous_taxa, Ambiguous_taxa	967	0	81	5.75595	2	11.1089	0	0	0	9	0	2	8	6	10	12	6	1	0	81	1	26	1	7	8	38	0	14	6	15	9	4	15	0	0	3	7	0	0	17	0	11	0	3	53	15	12	2	5
D_0__Bacteria, D_1__Proteobacteria, D_2__Gammaproteobacteria, D_3__Xanthomonadales, D_4__Xanthomonadaceae, D_5__Rhodanobacter, Ambiguous_taxa	967	0	109	5.75595	0	15.2282	0	0	0	2	0	15	3	18	0	7	8	4	0	27	0	1	7	1	14	3	2	4	16	0	0	2	9	0	0	0	7	0	0	3	0	0	0	14	0	0	1	0	0
D_0__Bacteria, D_1__Proteobacteria, D_2__Gammaproteobacteria, D_3__Pseudomonadales, D_4__Moraxellaceae, D_5__Acinetobacter, D_6__uncultured bacterium	949	0	149	5.64881	2	13.1478	149	29	0	0	0	0	5	2	3	5	2	1	2	11	0	0	6	7	0	6	9	4	0	1	0	0	0	0	4	22	4	5	0	3	14	3	4	45	11	4	2	5	0
D_0__Bacteria, D_1__Proteobacteria, D_2__Alphaproteobacteria, D_3__Sphingomonadales, D_4__Sphingomonadaceae, D_5__Zymomonas, D_6__uncultured bacterium	949	0	86	5.64881	1	10.9518	0	0	0	3	1	5	5	5	3	2	12	9	2	13	0	2	2	5	3	0	0	17	21	25	0	8	0	0	0	15	8	4	5	12	1	19	0	31	26	47	12	43	21
D_0__Bacteria, D_1__Proteobacteria, D_2__Gammaproteobacteria, D_3__Xanthomonadales, D_4__Xanthomonadaceae, D_5__Rhodanobacter, Ambiguous_taxa	923	0	201	5.49405	0	23.4738	0	0	0	5	0	18	0	0	0	18	1	0	0	0	0	1	4	1	0	0	2	0	0	0	0	2	19	0	0	0	8	0	15	0	0	0	0	0	0	0	0	0	0
D_0__Bacteria, D_1__Proteobacteria, D_2__Alphaproteobacteria, D_3__Sphingomonadales, D_4__Sphingomonadaceae, D_5__Sphingomonas, Ambiguous_taxa	917	0	309	5.45833	0	26.3638	0	0	0	27	0	5	2	0	2	14	0	0	0	14	0	0	0	0	1	0	0	15	14	20	0	3	5	0	11	0	0	4	5	0	0	0	0	0	9	0	0	0	0
D_0__Bacteria, D_1__Proteobacteria, D_2__Alphaproteobacteria, D_3__Rickettsiales, D_4__Rickettsiales Incertae Sedis, D_5__Candidatus Midichloria, Ambiguous_taxa	914	0	33	5.44048	3	6.43875	0	0	0	4	0	0	0	2	3	13	0	1	7	4	3	0	0	11	6	5	9	26	12	8	3	2	22	1	4	13	8	7	3	1	11	0	0	0	0	0	1	2	1
D_0__Bacteria, D_1__Bacteroidetes, D_2__Sphingobacteriia, D_3__Sphingobacteriales, D_4__Chitinophagaceae, D_5__Sediminibacterium, D_6__uncultured bacterium	909	0	151	5.41071	0	16.2128	0	0	0	1	0	0	1	5	1	56	14	0	0	0	0	0	0	0	17	12	0	0	0	3	29	1	0	0	0	0	12	0	8	0	0	0	0	19	6	0	0	4	0
D_0__Bacteria, D_1__Proteobacteria, D_2__Alphaproteobacteria, D_3__Rickettsiales, D_4__Mitochondria, D_5__Betula platyphylla, D_6__Betula platyphylla	904	0	194	5.38095	0	18.6345	0	0	0	0	0	0	0	0	1	0	0	0	2	67	0	0	0	5	0	6	8	0	0	0	21	0	0	0	0	0	0	0	0	0	0	6	0	2	0	0	0	0	0
D_0__Bacteria, D_1__Proteobacteria, D_2__Gammaproteobacteria, D_3__Pseudomonadales, D_4__Pseudomonadaceae, D_5__Pseudomonas, Ambiguous_taxa	902	0	91	5.36905	0	12.0396	0	0	0	4	0	1	7	0	1	0	1	5	0	1	3	0	0	0	0	1	0	7	8	1	0	0	2	0	0	12	0	1	2	37	5	22	0	24	55	12	1	0	55
D_0__Bacteria, D_1__Proteobacteria, D_2__Alphaproteobacteria, D_3__Rhizobiales, D_4__Xanthobacteraceae, D_5__Labrys, D_6__Labrys sp. R20-31	902	0	111	5.36905	0	14.4349	0	0	0	18	0	7	13	3	0	0	21	4	0	0	0	0	0	0	0	0	0	3	11	10	0	3	0	0	0	0	0	0	0	0	0	0	0	24	0	0	0	9	13
D_0__Bacteria, D_1__Proteobacteria, D_2__Alphaproteobacteria, D_3__Rhizobiales, D_4__1174-901-12, D_5__uncultured bacterium, D_6__uncultured bacterium	892	0	72	5.30952	0	11.1945	0	0	0	13	0	1	13	9	9	1	9	2	0	0	0	2	2	0	0	0	0	0	13	5	0	3	9	0	0	0	11	0	0	52	0	19	0	0	72	3	17	29	9
D_0__Bacteria, D_1__Bacteroidetes, D_2__Cytophagia, D_3__Cytophagales, D_4__Cytophagaceae, D_5__Hymenobacter, D_6__uncultured bacterium	890	0	149	5.29762	0	15.0116	0	0	0	1	0	2	2	3	0	0	6	0	0	4	0	1	0	0	9	0	0	1	2	8	0	1	0	0	0	0	0	0	0	0	0	33	0	48	4	14	0	0	10
D_0__Bacteria, D_1__Proteobacteria, D_2__Gammaproteobacteria, D_3__Pseudomonadales, D_4__Pseudomonadaceae, D_5__Pseudomonas, D_6__uncultured prokaryote	879	0	161	5.23214	0	19.5653	0	0	0	0	0	0	0	0	0	0	0	28	7	0	5	4	0	8	0	0	0	5	0	0	0	0	15	3	58	161	37	31	7	0	0	0	0	0	0	0	0	9	0
D_0__Bacteria, D_1__Actinobacteria, D_2__Acidimicrobiia, D_3__Acidimicrobiales, D_4__uncultured, D_5__uncultured bacterium, D_6__uncultured bacterium	879	0	376	5.23214	0	30.6707	0	0	0	1	0	2	0	0	0	4	20	0	0	2	0	90	3	5	0	2	7	22	0	0	5	2	0	0	0	0	0	0	0	2	0	0	0	0	5	8	6	0	0
D_0__Bacteria, D_1__Proteobacteria, D_2__Betaproteobacteria, D_3__Burkholderiales, D_4__Burkholderiaceae, D_5__Burkholderia-Paraburkholderia, Ambiguous_taxa	878	0	79	5.22619	0	10.2675	0	0	0	0	0	4	0	1	0	0	4	5	0	19	0	0	0	0	1	0	4	25	14	2	0	0	7	0	0	0	0	0	0	0	27	0	0	19	0	0	6	0	0
D_0__Bacteria, D_1__Proteobacteria, D_2__Gammaproteobacteria, D_3__Pasteurellales, D_4__Pasteurellaceae, D_5__Haemophilus, D_6__uncultured bacterium	875	0	423	5.20833	0	33.4953	64	0	0	0	0	0	0	0	0	0	0	2	1	0	0	7	0	1	0	0	10	2	0	0	0	0	0	0	12	423	25	6	0	5	0	10	0	13	6	2	20	0	1
D_0__Bacteria, D_1__Proteobacteria, D_2__Alphaproteobacteria, D_3__Rhizobiales, D_4__1174-901-12, D_5__uncultured bacterium, D_6__uncultured bacterium	870	0	57	5.17857	1	10.2807	0	0	0	5	0	8	4	3	1	5	16	1	1	11	0	0	0	3	4	3	0	1	3	2	2	2	2	0	0	13	0	3	0	18	11	11	0	10	54	44	25	30	15
D_0__Bacteria, D_1__Proteobacteria, D_2__Alphaproteobacteria, D_3__Sphingomonadales, D_4__Sphingomonadaceae, D_5__Sphingomonas, Ambiguous_taxa	858	0	89	5.10714	0	12.2396	0	0	0	9	0	0	3	6	0	0	2	0	0	0	1	0	0	0	3	6	0	11	14	4	5	2	12	0	0	0	1	0	0	0	0	0	1	26	0	2	2	0	7
D_0__Bacteria, D_1__Bacteroidetes, D_2__Flavobacteriia, D_3__Flavobacteriales, D_4__Flavobacteriaceae, D_5__Flavobacterium, Ambiguous_taxa	850	0	836	5.05952	0	64.4954	0	0	0	0	0	0	0	0	0	0	0	0	1	0	0	0	0	0	0	0	0	0	0	0	0	0	0	0	0	0	0	0	0	0	0	0	0	0	0	0	0	0	0
D_0__Bacteria, D_1__Acidobacteria, D_2__Acidobacteria, D_3__Acidobacteriales, D_4__Acidobacteriaceae (Subgroup 1), D_5__Terriglobus, Ambiguous_taxa	842	0	41	5.0119	1	8.5247	0	0	0	4	1	5	2	4	5	26	15	2	0	4	0	0	0	0	4	0	0	8	10	1	0	5	0	0	0	0	0	0	0	6	0	3	2	14	6	8	1	13	11
D_0__Bacteria, D_1__Actinobacteria, D_2__Actinobacteria, D_3__Micrococcales, D_4__Micrococcaceae, D_5__Rothia, D_6__uncultured bacterium	840	0	610	5	0	47.2799	0	0	0	0	0	0	0	0	0	0	3	0	0	3	0	0	4	0	0	0	0	0	0	0	8	0	0	0	10	5	0	0	0	11	0	3	0	32	15	1	1	0	0
D_0__Bacteria, D_1__Proteobacteria, D_2__Alphaproteobacteria, D_3__Rhodospirillales, D_4__Acetobacteraceae, D_5__Rhodovastum, D_6__uncultured bacterium	833	0	63	4.95833	0	10.482	0	0	0	6	0	35	0	0	1	0	6	7	4	0	0	10	2	0	46	5	0	53	0	0	1	8	5	0	0	0	8	0	11	0	0	0	0	8	2	0	0	16	0
D_0__Bacteria, D_1__Actinobacteria, D_2__Actinobacteria, D_3__Micrococcales, D_4__Microbacteriaceae, D_5__Diaminobutyricimonas, Ambiguous_taxa	824	0	76	4.90476	0	12.5155	0	0	0	0	0	3	3	6	0	4	31	1	0	0	0	1	0	0	1	0	0	0	4	3	0	3	0	0	0	0	7	0	0	0	1	1	0	1	5	1	0	0	0
D_0__Bacteria, D_1__Proteobacteria, D_2__Alphaproteobacteria, D_3__Rhizobiales, D_4__Bradyrhizobiaceae, D_5__Bradyrhizobium, D_6__uncultured bacterium	820	0	65	4.88095	2	8.3018	0	0	0	8	0	4	7	7	2	2	10	2	0	3	3	0	1	0	10	4	6	2	13	2	0	1	0	0	0	0	5	0	0	0	0	9	2	19	5	0	3	0	3
D_0__Bacteria, D_1__Proteobacteria, D_2__Betaproteobacteria, D_3__Burkholderiales, D_4__Comamonadaceae, D_5__Variovorax, D_6__uncultured Comamonadaceae bacterium	818	0	68	4.86905	0.5	9.30685	0	0	0	7	0	0	1	2	0	29	11	6	4	0	0	3	0	1	1	6	0	1	6	0	3	0	0	0	0	0	0	0	0	0	0	2	0	0	0	0	0	0	0
D_0__Bacteria, D_1__Proteobacteria, D_2__Alphaproteobacteria, D_3__Rhizobiales, D_4__Beijerinckiaceae, D_5__uncultured, Ambiguous_taxa	799	0	138	4.75595	0	13.5583	0	0	0	15	0	6	42	28	6	22	11	0	1	0	0	1	0	0	0	0	0	0	1	30	2	5	0	0	0	0	1	0	0	8	4	7	0	7	8	5	0	1	0
D_0__Bacteria, D_1__Proteobacteria, D_2__Alphaproteobacteria, D_3__Sphingomonadales, D_4__Sphingomonadaceae, D_5__Sphingomonas, D_6__uncultured bacterium	799	0	153	4.75595	1	13.6274	0	0	0	2	0	0	2	1	0	2	6	4	7	13	0	1	0	2	12	3	3	1	8	9	1	2	1	1	0	0	2	0	1	9	0	3	0	1	5	1	0	3	0
D_0__Bacteria, D_1__Actinobacteria, D_2__Actinobacteria, D_3__Micrococcales, D_4__Micrococcaceae, D_5__Micrococcus, Ambiguous_taxa	798	0	46	4.75	1	8.08914	0	0	0	1	0	2	5	1	3	0	0	5	3	6	1	19	4	8	8	5	1	11	2	0	5	3	13	3	25	25	19	13	0	26	18	3	0	46	9	31	1	27	5
N/A	792	0	288	4.71429	1	22.8699	0	0	0	2	0	1	3	1	0	2	5	0	0	1	0	2	0	1	1	1	0	0	5	2	0	0	2	0	0	0	2	0	0	20	3	22	3	7	58	23	5	288	10
N/A	791	0	177	4.70833	0	22.8885	0	0	0	0	0	0	0	0	0	0	0	0	0	0	0	0	0	0	0	0	0	0	0	0	0	0	0	0	0	0	0	0	0	0	0	0	0	0	0	0	0	0	0
D_0__Bacteria, D_1__Cyanobacteria, D_2__Chloroplast, D_3__Pseudotsuga menziesii (Douglas-fir), D_4__Pseudotsuga menziesii (Douglas-fir), D_5__Pseudotsuga menziesii (Douglas-fir), D_6__Pseudotsuga menziesii (Douglas-fir)	789	0	138	4.69643	0	15.4706	0	0	0	0	0	0	0	0	1	0	0	0	7	25	3	0	1	29	5	49	4	0	4	0	4	0	2	0	14	5	10	25	1	0	3	0	0	0	0	0	0	0	0
D_0__Bacteria, D_1__Proteobacteria, D_2__Gammaproteobacteria, D_3__Xanthomonadales, D_4__Xanthomonadales Incertae Sedis, D_5__Acidibacter, D_6__uncultured bacterium	789	0	462	4.69643	0	35.987	0	0	0	3	0	2	0	0	0	0	0	1	0	5	0	18	2	9	0	0	0	18	0	1	2	1	0	0	0	0	0	0	0	0	0	0	0	8	0	0	0	0	0
D_0__Bacteria, D_1__Proteobacteria, D_2__Gammaproteobacteria, D_3__Enterobacteriales, D_4__Enterobacteriaceae, D_5__Raoultella, Ambiguous_taxa	783	0	703	4.66071	0	54.4475	0	0	0	0	0	0	0	0	0	0	0	0	0	0	0	0	0	0	0	0	0	0	0	67	0	2	0	0	0	0	0	703	0	0	0	0	0	0	0	0	0	0	0
D_0__Bacteria, D_1__Planctomycetes, D_2__Planctomycetacia, D_3__Planctomycetales, D_4__Planctomycetaceae, D_5__Singulisphaera, Ambiguous_taxa	783	0	103	4.66071	1	10.0531	0	0	0	6	0	0	3	6	3	8	6	1	0	2	6	4	1	2	1	6	3	7	8	7	0	1	0	1	2	2	9	6	1	21	3	16	6	54	8	3	6	103	0
D_0__Bacteria, D_1__Proteobacteria, D_2__Gammaproteobacteria, D_3__Oceanospirillales, D_4__Halomonadaceae, D_5__Halomonas, D_6__uncultured bacterium	783	0	54	4.66071	2	7.90878	0	0	0	4	0	16	1	4	0	5	0	2	0	25	0	0	0	2	4	7	0	2	0	0	10	0	0	0	0	0	1	7	4	0	41	6	3	54	26	7	5	12	4
D_0__Bacteria, D_1__Proteobacteria, D_2__Alphaproteobacteria, D_3__Rhodospirillales, D_4__Acetobacteraceae, D_5__Acidisphaera, D_6__uncultured bacterium	777	0	64	4.625	1	8.43055	0	0	0	6	0	0	6	3	0	1	7	0	3	19	1	5	0	0	10	0	0	0	27	0	7	0	0	0	0	0	8	0	3	0	8	0	0	11	8	22	2	7	8
D_0__Bacteria, D_1__Proteobacteria, D_2__Alphaproteobacteria, D_3__Rhizobiales, D_4__Rhizobiaceae, D_5__Rhizobium, Ambiguous_taxa	760	0	226	4.52381	0	24.7108	0	0	0	226	0	5	1	0	0	0	7	14	0	0	0	0	14	1	0	0	0	0	1	0	0	0	0	0	0	0	1	1	0	38	0	0	0	44	0	0	3	217	0
D_0__Bacteria, D_1__Proteobacteria, D_2__Alphaproteobacteria, D_3__Rickettsiales, D_4__Anaplasmataceae, D_5__Wolbachia, D_6__Diachasma alloeum	756	0	150	4.5	0	18.1913	0	0	0	0	0	0	0	0	0	0	0	0	0	0	0	0	0	0	0	0	0	0	0	0	0	0	0	0	0	0	0	0	0	0	0	0	0	0	0	0	5	0	0
D_0__Bacteria, D_1__Proteobacteria, D_2__Gammaproteobacteria, D_3__Pseudomonadales, D_4__Pseudomonadaceae, D_5__Pseudomonas, Ambiguous_taxa	751	0	174	4.47024	0	20.7506	1	0	0	2	0	0	1	0	1	3	1	2	0	0	1	0	82	0	0	7	1	5	4	0	0	0	10	0	0	0	0	0	0	0	0	0	0	174	0	1	0	0	2
D_0__Bacteria, D_1__Proteobacteria, D_2__Betaproteobacteria, D_3__Burkholderiales, D_4__Comamonadaceae, D_5__uncultured, D_6__uncultured bacterium	750	0	63	4.46429	0	10.4623	0	0	0	0	0	4	0	3	0	28	16	2	0	5	2	0	0	2	0	0	0	0	11	22	0	3	2	0	0	0	0	0	0	0	0	8	0	4	41	37	2	0	5
D_0__Bacteria, D_1__Proteobacteria, D_2__Alphaproteobacteria, D_3__Sphingomonadales, D_4__Sphingomonadaceae, D_5__Sphingomonas, Ambiguous_taxa	741	0	187	4.41071	0	15.6902	0	0	0	2	0	0	1	1	0	4	6	1	0	0	1	0	0	0	5	0	3	0	2	16	0	2	5	0	0	0	0	0	0	4	0	187	0	7	43	8	8	14	10
N/A	738	0	113	4.39286	0	12.6794	0	0	0	0	0	1	2	1	0	12	13	0	0	46	0	0	0	0	0	0	0	8	10	10	11	9	10	0	0	2	24	0	0	0	0	12	0	7	31	3	5	3	1
D_0__Bacteria, D_1__Proteobacteria, D_2__Alphaproteobacteria, D_3__Rhizobiales, D_4__Rhizobiaceae, D_5__Rhizobium, D_6__uncultured bacterium	736	0	58	4.38095	0	10.4405	0	0	0	1	0	0	1	11	2	0	0	2	0	0	0	0	0	0	1	2	0	0	0	5	0	0	0	0	0	0	0	0	1	0	0	1	0	44	2	0	0	0	0
D_0__Bacteria, D_1__Proteobacteria, D_2__Alphaproteobacteria, D_3__Rhodospirillales, D_4__Acetobacteraceae, D_5__Endobacter, D_6__uncultured bacterium	735	0	137	4.375	0	13.4203	0	0	0	5	0	5	9	0	1	0	8	1	0	0	0	3	0	0	0	0	0	0	0	11	0	4	41	0	0	0	0	0	0	0	0	14	3	0	137	22	2	40	53
D_0__Bacteria, D_1__Proteobacteria, D_2__Alphaproteobacteria, D_3__Rhizobiales, D_4__Beijerinckiaceae, D_5__uncultured, Ambiguous_taxa	735	0	63	4.375	1	9.02338	0	0	0	7	2	24	39	9	1	7	16	0	2	1	0	0	0	0	1	1	2	0	5	9	0	4	0	0	1	0	2	0	0	0	0	0	0	11	1	0	2	0	28
D_0__Bacteria, D_1__Acidobacteria, D_2__Acidobacteria, D_3__Acidobacteriales, D_4__Acidobacteriaceae (Subgroup 1), D_5__Edaphobacter, Ambiguous_taxa	728	0	173	4.33333	0	19.4492	0	0	0	1	0	1	0	0	0	10	4	0	0	0	0	40	10	8	12	17	0	17	0	0	0	2	0	0	0	0	0	0	0	0	0	0	0	0	0	3	2	0	0
D_0__Bacteria, D_1__Proteobacteria, D_2__Gammaproteobacteria, D_3__Enterobacteriales, D_4__Enterobacteriaceae, D_5__Hafnia-Obesumbacterium, Ambiguous_taxa	727	0	650	4.32738	0	50.4375	0	0	0	0	0	0	0	0	0	0	74	0	0	0	0	0	0	0	0	0	0	0	0	0	0	0	0	0	0	0	0	0	0	0	0	0	0	0	3	0	0	0	0
D_0__Bacteria, D_1__Acidobacteria, D_2__Acidobacteria, D_3__Acidobacteriales, D_4__Acidobacteriaceae (Subgroup 1), D_5__Terriglobus, D_6__uncultured Acidobacteriaceae bacterium	726	0	632	4.32143	0	48.7648	0	0	0	0	0	2	2	0	1	0	0	0	0	0	0	0	11	0	0	5	0	0	632	1	0	0	0	0	0	0	0	0	0	0	0	0	0	0	5	0	0	0	3
D_0__Bacteria, D_1__Proteobacteria, D_2__Alphaproteobacteria, D_3__Rhizobiales, D_4__Roseiarcaceae, D_5__Roseiarcus, D_6__uncultured forest soil bacterium	708	0	68	4.21429	0	9.00907	0	0	0	1	0	2	1	1	0	1	7	1	0	0	2	36	4	13	0	14	9	14	15	0	0	1	0	0	0	0	10	5	0	0	0	0	0	0	1	8	0	5	0
D_0__Bacteria, D_1__Proteobacteria, D_2__Betaproteobacteria, D_3__Burkholderiales, D_4__Burkholderiaceae, D_5__Burkholderia-Paraburkholderia, Ambiguous_taxa	702	0	60	4.17857	0	9.9642	0	0	0	8	0	0	8	1	2	3	2	25	0	7	0	3	1	0	0	0	0	0	1	0	0	13	2	1	0	0	0	0	1	54	5	2	0	46	2	0	0	13	0
D_0__Bacteria, D_1__Actinobacteria, D_2__Actinobacteria, D_3__Micrococcales, D_4__Micrococcaceae, D_5__Arthrobacter, D_6__Arthrobacter globiformis	700	0	286	4.16667	0	24.82	0	0	0	0	0	0	0	0	0	0	0	0	3	0	0	0	0	7	0	0	4	5	0	0	3	0	0	0	0	0	0	0	0	0	7	0	0	0	0	0	0	0	0
D_0__Bacteria, D_1__Proteobacteria, D_2__Alphaproteobacteria, D_3__Rhodospirillales, D_4__Acetobacteraceae, D_5__uncultured, Ambiguous_taxa	699	0	93	4.16071	0	10.7966	0	0	0	2	0	4	0	0	0	2	0	0	0	11	0	6	0	0	1	15	0	13	2	0	0	0	6	0	0	0	0	0	4	0	0	1	0	2	0	63	1	37	0
D_0__Bacteria, D_1__Proteobacteria, D_2__Alphaproteobacteria, D_3__Rhizobiales, D_4__Methylobacteriaceae, D_5__Methylobacterium, D_6__uncultured Methylobacterium sp.	699	0	158	4.16071	0	14.0909	0	0	0	9	0	5	12	3	28	0	7	0	0	1	0	0	0	0	0	0	0	2	11	18	0	0	0	0	0	0	1	0	0	1	0	18	6	18	9	158	5	15	4
D_0__Bacteria, D_1__Proteobacteria, D_2__Gammaproteobacteria, D_3__Xanthomonadales, D_4__Xanthomonadaceae, D_5__Rhodanobacter, Ambiguous_taxa	694	0	150	4.13095	0	15.3364	0	0	0	1	0	0	0	0	0	12	0	0	0	15	2	19	6	30	0	13	0	7	4	1	0	0	0	2	0	0	0	0	3	0	66	0	0	0	11	0	6	0	0
N/A	694	0	174	4.13095	0	17.3808	0	0	0	0	0	0	0	0	0	0	0	52	56	0	18	40	174	9	30	49	0	0	0	0	0	0	0	0	0	0	0	0	0	8	0	2	0	2	0	0	0	0	0
D_0__Bacteria, D_1__Acidobacteria, D_2__Acidobacteria, D_3__Acidobacteriales, D_4__Acidobacteriaceae (Subgroup 1), D_5__Granulicella, D_6__uncultured bacterium	693	0	441	4.125	0	34.2266	0	0	0	0	0	0	0	2	0	0	4	0	0	0	0	33	2	9	0	10	0	16	1	0	0	1	0	0	0	0	0	0	0	0	0	0	0	0	2	0	0	5	0
D_0__Bacteria, D_1__Proteobacteria, D_2__Alphaproteobacteria, D_3__Rhizobiales, D_4__Bradyrhizobiaceae, D_5__Bradyrhizobium, D_6__uncultured Rhodopseudomonas sp.	686	0	96	4.08333	0	11.6934	0	0	0	2	0	0	5	1	0	0	29	3	0	0	0	0	2	1	0	0	0	2	0	1	0	0	0	0	0	0	0	0	0	0	7	10	0	31	0	2	0	5	0
D_0__Bacteria, D_1__Proteobacteria, D_2__Alphaproteobacteria, D_3__Rhizobiales, D_4__1174-901-12, D_5__Beijerinckia sp. Lor46, D_6__Beijerinckia sp. Lor46	682	0	73	4.05952	0	10.11	0	0	0	2	0	2	3	2	0	10	7	0	0	15	0	0	0	1	0	0	12	5	4	1	0	3	5	0	0	0	0	0	1	0	0	0	0	25	0	5	2	59	2
D_0__Bacteria, D_1__Proteobacteria, D_2__Alphaproteobacteria, D_3__Rhizobiales, D_4__Methylobacteriaceae, D_5__Methylobacterium, Ambiguous_taxa	681	0	96	4.05357	0	10.3248	0	0	0	5	0	5	10	9	0	0	18	1	1	0	0	0	0	0	2	0	0	3	0	8	1	0	0	2	5	0	0	0	14	0	0	0	0	0	0	1	0	0	2
D_0__Bacteria, D_1__Proteobacteria, D_2__Alphaproteobacteria, D_3__Sphingomonadales, D_4__Sphingomonadaceae, D_5__Sphingomonas, D_6__uncultured bacterium	672	0	54	4	0	8.22221	0	0	0	3	0	0	2	5	0	7	7	6	0	9	0	0	0	1	2	0	3	0	4	7	0	6	0	0	0	0	0	0	0	6	0	1	3	8	19	1	0	0	2
D_0__Bacteria, D_1__Proteobacteria, D_2__Alphaproteobacteria, D_3__Rhodospirillales, D_4__Acetobacteraceae, D_5__Acidiphilium, D_6__uncultured bacterium	661	0	322	3.93452	0	25.1153	0	0	0	1	0	1	0	1	0	3	0	0	0	0	0	2	0	0	1	0	322	0	4	1	9	0	0	0	0	0	0	0	6	25	0	5	0	0	13	2	3	8	3
D_0__Bacteria, D_1__Proteobacteria, D_2__Alphaproteobacteria, D_3__Rhizobiales, D_4__1174-901-12, D_5__uncultured bacterium, D_6__uncultured bacterium	658	0	57	3.91667	0	8.36045	0	0	0	16	0	1	21	2	0	8	16	0	2	0	2	0	0	0	7	0	0	0	1	1	3	2	0	0	10	0	0	5	0	0	0	57	2	0	16	4	7	33	11
D_0__Bacteria, D_1__Proteobacteria, D_2__Gammaproteobacteria, D_3__Enterobacteriales, D_4__Enterobacteriaceae, D_5__Erwinia, Ambiguous_taxa	658	0	236	3.91667	0	22.8768	0	0	0	0	0	0	0	0	8	0	0	1	0	0	75	0	0	1	2	0	0	0	0	0	0	0	0	0	0	0	0	0	1	0	2	0	0	0	3	0	0	0	10
N/A	656	0	77	3.90476	1	9.01578	0	0	0	0	0	1	0	2	0	7	0	4	0	16	0	7	0	0	0	7	8	0	0	1	1	0	0	0	0	0	0	0	0	3	12	18	0	0	42	77	22	34	23
D_0__Bacteria, D_1__Actinobacteria, D_2__Actinobacteria, D_3__Frankiales, D_4__Frankiaceae, D_5__Jatrophihabitans, Ambiguous_taxa	654	0	31	3.89286	1	6.20125	0	0	0	2	0	1	2	1	3	15	1	0	0	4	1	1	5	3	19	1	0	10	25	4	0	17	5	0	6	0	0	2	0	2	0	0	2	3	9	0	6	20	0
D_0__Bacteria, D_1__Proteobacteria, D_2__Gammaproteobacteria, D_3__Pseudomonadales, D_4__Pseudomonadaceae, D_5__Pseudomonas, Ambiguous_taxa	648	0	58	3.85714	1	8.29204	0	0	0	2	0	0	1	3	2	1	4	2	0	1	1	0	1	0	5	3	0	36	5	5	3	5	6	0	19	8	0	0	0	8	0	1	0	9	6	4	0	0	8
N/A	648	0	319	3.85714	0	26.5527	0	0	0	0	0	0	0	31	2	0	0	0	0	0	0	0	0	1	0	0	0	0	0	1	0	0	0	0	0	0	0	0	0	0	0	0	0	0	0	0	0	0	0
D_0__Bacteria, D_1__Proteobacteria, D_2__Alphaproteobacteria, D_3__Sphingomonadales, D_4__Sphingomonadaceae, D_5__Sphingomonas, Ambiguous_taxa	646	0	113	3.84524	0	10.6394	0	0	0	3	0	0	3	0	0	0	15	1	0	0	0	0	0	0	28	0	7	0	1	3	3	3	23	3	0	0	11	0	0	0	7	3	0	0	0	0	0	0	0
D_0__Bacteria, D_1__Proteobacteria, D_2__Alphaproteobacteria, D_3__Sphingomonadales, D_4__Sphingomonadaceae, D_5__Sphingomonas, D_6__Sphingomonas sp. ygr06	643	0	41	3.82738	1	6.63595	0	0	0	3	0	0	11	5	3	0	3	1	4	17	0	0	0	0	1	4	0	0	3	1	1	3	5	0	0	0	11	1	6	0	7	9	1	0	0	0	2	0	9
D_0__Bacteria, D_1__Actinobacteria, D_2__Actinobacteria, D_3__Corynebacteriales, D_4__Mycobacteriaceae, D_5__Mycobacterium, D_6__uncultured Mycobacteriaceae bacterium	642	0	44	3.82143	1	6.94402	0	1	0	1	0	0	4	2	0	3	6	0	1	0	0	0	0	0	0	0	0	0	1	1	1	0	0	0	0	0	1	3	0	8	4	6	0	25	3	8	6	0	1
D_0__Bacteria, D_1__Actinobacteria, D_2__Actinobacteria, D_3__Micrococcales, D_4__Microbacteriaceae, D_5__Clavibacter, D_6__Clavibacter michiganensis subsp. michiganensis	642	0	90	3.82143	0	10.6559	0	0	0	0	0	0	5	5	4	0	8	0	0	0	3	0	0	0	4	0	0	0	7	5	0	0	14	0	0	6	7	0	0	6	0	6	0	22	1	1	4	6	7
D_0__Bacteria, D_1__Planctomycetes, D_2__Planctomycetacia, D_3__Planctomycetales, D_4__Planctomycetaceae, D_5__Isosphaera, Ambiguous_taxa	634	0	72	3.77381	1	7.62497	0	0	0	1	0	2	5	0	6	2	0	2	2	5	1	2	5	3	0	2	6	15	3	0	2	1	2	0	7	2	4	0	0	4	0	0	2	27	4	0	0	18	0
N/A	633	0	39	3.76786	1	6.42317	0	0	0	9	0	2	1	1	5	3	3	1	1	7	0	0	0	0	3	4	5	1	21	2	0	2	12	0	6	0	27	1	3	0	12	0	0	3	0	1	0	3	4
D_0__Bacteria, D_1__Proteobacteria, D_2__Betaproteobacteria, D_3__Burkholderiales, D_4__Comamonadaceae, D_5__Variovorax, D_6__uncultured beta proteobacterium	630	0	54	3.75	1	7.95026	0	0	0	2	0	2	0	2	1	6	9	0	5	3	1	1	0	0	2	0	4	0	0	2	0	2	0	2	1	0	0	0	0	0	0	4	1	4	15	0	0	2	2
D_0__Bacteria, D_1__Firmicutes, D_2__Bacilli, D_3__Lactobacillales, D_4__Streptococcaceae, D_5__Streptococcus, D_6__Streptococcus salivarius subsp. thermophilus	630	0	118	3.75	0	13.0745	0	0	0	0	0	0	0	0	2	0	0	0	15	0	1	3	4	0	0	0	8	2	0	0	1	0	8	0	5	118	11	3	0	6	5	3	0	8	0	5	1	6	0
D_0__Bacteria, D_1__Acidobacteria, D_2__Acidobacteria, D_3__Acidobacteriales, D_4__Acidobacteriaceae (Subgroup 1), D_5__Granulicella, D_6__uncultured bacterium	621	0	39	3.69643	0	7.32869	0	0	0	5	0	0	3	1	3	1	5	3	0	5	0	0	0	0	37	13	4	9	1	3	1	0	39	0	0	0	0	0	12	0	4	0	0	7	7	5	1	0	1
D_0__Bacteria, D_1__Proteobacteria, D_2__Alphaproteobacteria, D_3__Rhodospirillales, D_4__Acetobacteraceae, D_5__Roseomonas, D_6__uncultured bacterium	613	0	529	3.64881	0	40.8428	0	0	0	0	0	0	0	0	0	5	0	0	0	0	0	0	0	0	0	0	0	0	0	0	0	0	0	0	0	0	0	0	0	0	0	529	0	0	0	0	0	0	0
D_0__Bacteria, D_1__Proteobacteria, D_2__Alphaproteobacteria, D_3__Rhodospirillales, D_4__Acetobacteraceae, D_5__uncultured, D_6__uncultured bacterium	612	0	127	3.64286	0	12.5766	0	0	0	0	0	0	2	0	1	0	0	0	0	0	2	0	0	0	0	0	0	0	0	11	0	3	11	0	0	0	0	0	0	3	0	27	0	0	127	69	25	27	34
D_0__Bacteria, D_1__Proteobacteria, D_2__Alphaproteobacteria, D_3__Rickettsiales, D_4__Mitochondria, Ambiguous_taxa, Ambiguous_taxa	612	0	195	3.64286	0	20.1724	0	0	0	0	0	0	0	2	2	0	0	0	0	0	1	5	6	9	1	3	1	4	12	0	0	0	0	0	10	0	2	4	1	3	0	0	0	0	167	0	28	0	0
D_0__Bacteria, D_1__Proteobacteria, D_2__Alphaproteobacteria, D_3__Rhizobiales, D_4__Rhizobiaceae, D_5__Rhizobium, D_6__uncultured bacterium	604	0	154	3.59524	0	13.6304	0	0	0	2	0	0	1	0	0	0	8	3	0	0	0	0	0	0	0	0	0	0	2	0	0	0	0	0	0	0	0	0	0	0	0	0	0	0	0	0	1	0	0
D_0__Bacteria, D_1__Actinobacteria, D_2__Actinobacteria, D_3__Corynebacteriales, D_4__Corynebacteriaceae, D_5__Corynebacterium, Ambiguous_taxa	600	0	253	3.57143	0	25.6551	0	0	0	0	0	0	0	1	0	0	0	0	0	0	0	0	0	0	0	0	0	0	0	0	0	0	0	0	0	0	0	0	0	253	0	5	11	153	156	11	0	0	5
D_0__Bacteria, D_1__Acidobacteria, D_2__Acidobacteria, D_3__Acidobacteriales, D_4__Acidobacteriaceae (Subgroup 1), D_5__Acidobacterium, Ambiguous_taxa	593	0	46	3.52976	1	6.43431	0	0	0	2	0	4	11	1	3	11	6	3	0	9	0	1	3	1	0	1	0	1	8	14	0	14	0	0	0	0	0	0	3	0	0	4	3	36	3	0	0	13	17
D_0__Bacteria, D_1__Proteobacteria, D_2__Alphaproteobacteria, D_3__Rhodospirillales, D_4__Acetobacteraceae, D_5__Acidiphilium, D_6__uncultured bacterium	591	0	47	3.51786	0.5	6.55787	0	0	0	0	0	3	1	0	7	0	2	0	0	30	2	5	0	3	3	1	25	47	13	0	0	0	0	2	22	7	9	0	2	0	0	10	0	7	28	2	7	0	0
D_0__Bacteria, D_1__Proteobacteria, D_2__Betaproteobacteria, D_3__Burkholderiales, D_4__Burkholderiaceae, D_5__Burkholderia-Paraburkholderia, D_6__uncultured Burkholderiaceae bacterium	591	0	135	3.51786	0	16.2126	0	0	0	46	0	0	5	0	0	0	0	3	0	0	0	1	0	1	1	0	0	0	0	6	0	0	0	0	0	0	9	0	80	135	0	7	0	2	0	0	0	0	0
D_0__Bacteria, D_1__Bacteroidetes, D_2__Sphingobacteriia, D_3__Sphingobacteriales, D_4__Sphingobacteriaceae, D_5__Pedobacter, Ambiguous_taxa	577	0	204	3.43452	0	17.7682	0	0	0	1	0	1	4	2	1	0	0	0	4	0	1	0	0	0	0	0	16	6	0	0	0	0	0	0	0	0	0	0	0	0	0	0	0	0	0	0	4	0	1
D_0__Bacteria, D_1__Actinobacteria, D_2__Actinobacteria, D_3__Corynebacteriales, D_4__Corynebacteriaceae, D_5__Corynebacterium 1, D_6__uncultured bacterium	576	0	55	3.42857	0	8.78865	0	0	0	0	0	2	0	0	3	0	1	0	5	0	2	3	4	13	1	8	2	28	0	0	0	0	0	0	14	13	3	4	0	0	0	6	0	0	0	0	0	0	0
D_0__Bacteria, D_1__Armatimonadetes, D_2__Armatimonadia, D_3__Armatimonadales, D_4__uncultured bacterium, D_5__uncultured bacterium, D_6__uncultured bacterium	572	0	74	3.40476	0	9.06612	0	0	0	0	0	0	0	0	1	0	3	0	1	5	0	8	0	0	2	4	3	1	8	1	9	0	9	0	0	0	7	1	0	0	0	2	1	20	17	5	1	5	14
D_0__Bacteria, D_1__Bacteroidetes, D_2__Sphingobacteriia, D_3__Sphingobacteriales, D_4__Sphingobacteriaceae, D_5__Mucilaginibacter, Ambiguous_taxa	571	0	39	3.39881	0	7.08641	0	0	0	7	0	1	0	2	0	2	3	0	2	10	0	32	5	2	10	10	6	7	34	8	2	3	9	0	0	0	0	0	0	0	18	0	0	0	3	0	0	0	39
D_0__Bacteria, D_1__Proteobacteria, D_2__Alphaproteobacteria, D_3__Rhodospirillales, D_4__Acetobacteraceae, D_5__Acidiphilium, D_6__uncultured bacterium	570	0	48	3.39286	0	8.24551	0	0	0	0	0	1	1	0	0	0	12	0	0	0	0	0	1	0	0	0	48	2	17	2	0	0	0	0	0	0	15	2	0	19	0	46	0	16	28	7	16	43	20
D_0__Bacteria, D_1__Proteobacteria, D_2__Betaproteobacteria, D_3__Burkholderiales, D_4__Burkholderiaceae, D_5__Burkholderia-Paraburkholderia, Ambiguous_taxa	568	0	43	3.38095	0	6.97799	0	0	0	0	1	3	1	4	0	2	3	6	0	28	0	2	0	0	3	5	0	0	3	1	0	3	0	0	0	0	0	0	4	0	2	0	6	11	0	0	1	0	0
N/A	556	0	556	3.30952	0	42.8963	0	0	0	0	0	0	0	0	0	0	0	0	0	0	0	0	0	0	0	0	0	0	0	0	0	0	0	0	0	0	0	0	0	0	0	0	0	0	0	0	0	0	0
D_0__Bacteria, D_1__Actinobacteria, D_2__Actinobacteria, D_3__Propionibacteriales, D_4__Nocardioidaceae, D_5__Aeromicrobium, Ambiguous_taxa	554	0	110	3.29762	0	10.0487	0	0	0	0	1	0	0	2	0	0	6	0	9	0	0	0	0	0	9	18	0	8	0	0	2	0	0	0	0	0	0	0	0	0	0	14	0	0	0	2	0	0	0
D_0__Bacteria, D_1__Actinobacteria, D_2__Actinobacteria, D_3__Propionibacteriales, D_4__Nocardioidaceae, D_5__Nocardioides, D_6__uncultured actinobacterium	549	0	47	3.26786	0	7.54267	0	0	0	2	0	0	0	3	0	3	3	1	7	0	4	0	0	1	0	7	0	0	0	0	0	1	0	0	0	0	0	0	0	0	0	0	1	0	0	0	0	0	0
D_0__Bacteria, D_1__Actinobacteria, D_2__Actinobacteria, D_3__Frankiales, D_4__Frankiaceae, D_5__Jatrophihabitans, D_6__uncultured bacterium	546	0	43	3.25	0	6.76974	0	0	0	2	0	18	1	1	2	1	14	0	0	2	0	1	4	3	0	0	5	13	4	0	1	1	6	0	0	0	2	0	6	2	0	0	0	0	25	2	0	5	0
D_0__Bacteria, D_1__Bacteroidetes, D_2__Cytophagia, D_3__Cytophagales, D_4__Cytophagaceae, D_5__Hymenobacter, D_6__uncultured bacterium	543	0	101	3.23214	0	10.1042	0	0	0	0	0	2	3	1	0	0	19	0	0	0	0	0	2	24	0	4	0	0	2	29	0	8	0	0	0	0	0	0	0	0	0	15	0	5	21	0	2	0	5
D_0__Bacteria, D_1__Proteobacteria, D_2__Alphaproteobacteria, D_3__Sphingomonadales, D_4__uncultured, Ambiguous_taxa, Ambiguous_taxa	543	0	49	3.23214	0	7.63852	0	0	0	3	0	8	1	5	1	4	9	0	4	0	0	0	0	0	0	0	1	0	10	15	0	7	3	0	0	0	0	0	0	5	0	2	0	2	7	1	0	1	15
D_0__Bacteria, D_1__Acidobacteria, D_2__Acidobacteria, D_3__Acidobacteriales, D_4__Acidobacteriaceae (Subgroup 1), D_5__uncultured, D_6__uncultured bacterium	541	0	231	3.22024	0	19.5927	0	0	0	0	0	0	0	0	0	0	5	0	2	0	0	96	12	13	0	7	7	21	0	0	0	1	0	0	0	0	0	0	0	0	0	0	0	0	0	0	0	4	0
D_0__Bacteria, D_1__Proteobacteria, D_2__Gammaproteobacteria, D_3__Pseudomonadales, D_4__Pseudomonadaceae, D_5__Pseudomonas, Ambiguous_taxa	537	0	73	3.19643	0	9.893	0	0	0	1	0	0	0	0	0	0	6	0	0	0	0	0	1	0	1	1	0	2	14	0	0	1	0	0	0	0	0	0	1	0	0	0	0	21	0	0	0	0	0
D_0__Bacteria, D_1__Cyanobacteria, D_2__Chloroplast, D_3__uncultured bacterium, D_4__uncultured bacterium, D_5__uncultured bacterium, D_6__uncultured bacterium	536	0	106	3.19048	0	9.71076	0	0	0	0	0	0	0	0	1	0	0	1	13	5	5	8	4	21	7	35	7	1	2	0	8	0	7	0	7	2	2	2	1	0	2	0	0	0	0	0	0	0	0
D_0__Bacteria, D_1__Proteobacteria, D_2__Alphaproteobacteria, D_3__Sphingomonadales, D_4__Sphingomonadaceae, D_5__Novosphingobium, Ambiguous_taxa	532	0	91	3.16667	0	11.5974	0	0	0	1	0	0	3	0	0	5	11	0	0	0	2	0	0	0	3	5	0	0	15	0	0	0	0	0	0	0	0	0	0	0	0	0	0	10	0	0	0	0	0
D_0__Bacteria, D_1__Proteobacteria, D_2__Gammaproteobacteria, D_3__Pseudomonadales, D_4__Pseudomonadaceae, D_5__Pseudomonas, D_6__Pseudomonas antarctica	531	0	318	3.16071	0	26.0599	0	0	0	1	0	1	1	0	0	0	0	2	0	0	0	0	0	0	0	0	0	0	0	0	0	0	1	0	3	3	0	2	1	0	0	0	0	318	4	2	0	0	1
D_0__Bacteria, D_1__Bacteroidetes, D_2__Sphingobacteriia, D_3__Sphingobacteriales, D_4__Sphingobacteriaceae, D_5__Pedobacter, D_6__Pedobacter wanjuense	529	0	60	3.14881	0	9.52252	0	0	0	1	2	0	0	0	0	0	1	0	2	0	0	0	0	0	0	0	0	0	0	0	0	1	0	0	0	0	4	0	4	0	0	0	0	0	5	0	0	6	0
D_0__Bacteria, D_1__Chlamydiae, D_2__Chlamydiae, D_3__Chlamydiales, D_4__Simkaniaceae, D_5__Candidatus Rhabdochlamydia, D_6__Candidatus Rhabdochlamydia porcellionis	528	0	342	3.14286	0	29.3289	0	0	0	0	0	0	0	0	0	0	0	0	0	0	0	0	0	0	0	0	0	0	0	4	0	0	0	0	0	0	0	0	0	0	0	0	0	0	0	0	0	0	0
D_0__Bacteria, D_1__Proteobacteria, D_2__Alphaproteobacteria, D_3__Rhizobiales, D_4__1174-901-12, D_5__uncultured Rhizobiales bacterium, D_6__uncultured Rhizobiales bacterium	526	0	47	3.13095	0	6.01053	0	0	0	2	2	3	7	5	1	2	5	1	0	5	0	0	0	0	5	1	1	0	7	4	0	5	10	0	0	14	1	0	2	0	0	1	1	23	17	19	1	6	3
D_0__Bacteria, D_1__Bacteroidetes, D_2__Cytophagia, D_3__Cytophagales, D_4__Cytophagaceae, D_5__Hymenobacter, D_6__uncultured Bacteroidetes bacterium	523	0	148	3.1131	0	12.4772	0	0	0	4	0	0	2	9	0	0	4	0	0	0	0	0	0	0	4	0	0	2	11	10	0	2	0	0	0	15	0	1	1	0	0	0	0	0	5	0	0	26	11
D_0__Bacteria, D_1__Proteobacteria, D_2__Gammaproteobacteria, D_3__Pseudomonadales, D_4__Pseudomonadaceae, D_5__Pseudomonas, D_6__Pseudomonas hunanensis	523	0	273	3.1131	0	22.6778	0	0	0	2	0	0	0	0	0	0	2	0	0	0	0	0	0	0	0	0	0	0	5	0	0	0	0	0	0	0	3	0	0	0	0	0	0	5	0	0	0	0	0
D_0__Bacteria, D_1__Planctomycetes, D_2__Planctomycetacia, D_3__Planctomycetales, D_4__Planctomycetaceae, D_5__Singulisphaera, D_6__uncultured bacterium	521	0	36	3.10119	0	5.63951	0	0	0	10	0	11	0	0	3	0	3	1	8	2	2	1	0	0	0	0	0	33	1	1	1	3	3	0	0	7	0	0	0	0	3	0	0	5	23	3	2	36	5
D_0__Bacteria, D_1__Actinobacteria, D_2__Actinobacteria, D_3__Streptomycetales, D_4__Streptomycetaceae, D_5__E1B-B3-114, D_6__Rhacophorus dennysi	520	0	51	3.09524	2	5.14489	0	0	0	1	0	0	0	1	1	5	2	1	2	8	0	2	5	1	1	2	5	8	5	3	1	0	6	0	5	7	4	1	0	2	0	0	0	20	9	3	0	3	1
D_0__Bacteria, D_1__Actinobacteria, D_2__Actinobacteria, D_3__Corynebacteriales, D_4__Mycobacteriaceae, D_5__Mycobacterium, Ambiguous_taxa	515	0	60	3.06548	0	7.24601	0	0	0	29	0	16	13	1	16	14	60	0	1	0	3	1	4	2	0	3	4	0	5	0	0	1	24	0	6	0	0	0	8	0	0	0	0	0	0	0	0	0	0
D_0__Bacteria, D_1__Proteobacteria, D_2__Betaproteobacteria, D_3__Burkholderiales, D_4__Burkholderiaceae, D_5__Burkholderia-Paraburkholderia, Ambiguous_taxa	512	0	149	3.04762	0	13.7252	0	0	0	3	0	0	0	1	0	0	2	1	0	2	0	1	3	0	0	22	0	0	2	2	0	0	0	0	0	0	2	0	0	14	0	4	0	45	2	0	0	7	0
D_0__Bacteria, D_1__Proteobacteria, D_2__Gammaproteobacteria, D_3__Xanthomonadales, D_4__Xanthomonadaceae, D_5__Luteibacter, Ambiguous_taxa	512	0	169	3.04762	0	13.9862	0	0	0	3	0	0	3	4	0	0	0	1	0	0	0	0	0	0	0	8	0	0	0	0	0	0	7	0	0	0	0	0	0	18	1	0	0	10	1	5	0	0	5
D_0__Bacteria, D_1__Proteobacteria, D_2__Alphaproteobacteria, D_3__Sphingomonadales, D_4__Sphingomonadaceae, D_5__Sphingomonas, Ambiguous_taxa	512	0	71	3.04762	0	9.45193	0	0	0	0	0	0	0	0	0	0	11	0	1	0	0	0	0	0	2	0	0	0	0	9	0	6	0	0	0	0	0	0	0	0	0	21	0	0	16	0	0	0	3
D_0__Bacteria, D_1__Cyanobacteria, D_2__Chloroplast, D_3__uncultured eukaryote, D_4__uncultured eukaryote, D_5__uncultured eukaryote, D_6__uncultured eukaryote	507	0	35	3.01786	1	5.84989	0	0	0	5	0	0	4	0	3	35	3	0	3	5	0	2	0	2	11	5	0	2	2	0	1	2	14	0	0	0	21	0	0	0	0	7	2	9	0	0	1	30	1
D_0__Bacteria, D_1__Actinobacteria, D_2__Actinobacteria, D_3__Corynebacteriales, D_4__Mycobacteriaceae, D_5__Mycobacterium, D_6__uncultured bacterium	506	0	47	3.0119	0	7.30022	0	0	0	33	0	1	1	1	0	1	6	0	1	0	0	0	0	0	0	0	1	0	0	1	0	1	0	0	0	0	0	0	0	0	0	0	0	13	0	0	0	0	0
D_0__Bacteria, D_1__Proteobacteria, D_2__Gammaproteobacteria, D_3__Xanthomonadales, D_4__Xanthomonadaceae, Ambiguous_taxa, Ambiguous_taxa	503	0	332	2.99405	0	26.4671	0	0	0	0	0	1	0	0	11	0	2	12	0	0	0	3	0	0	0	0	0	0	0	0	0	0	0	0	0	0	0	0	0	0	0	0	0	0	0	0	0	0	0
D_0__Bacteria, D_1__Proteobacteria, D_2__Alphaproteobacteria, D_3__Sphingomonadales, D_4__Sphingomonadaceae, D_5__Sphingomonas, D_6__uncultured Sphingomonas sp.	502	0	32	2.9881	0	5.35225	0	0	0	1	0	2	2	6	0	13	15	1	0	0	0	1	0	1	2	1	1	0	10	5	0	4	0	0	0	0	0	0	1	0	1	1	0	6	2	2	0	0	1
D_0__Bacteria, D_1__Actinobacteria, D_2__Actinobacteria, D_3__Micrococcales, D_4__Microbacteriaceae, D_5__Lysinimonas, Ambiguous_taxa	502	0	83	2.9881	1	8.24983	0	0	0	0	0	1	2	1	4	4	1	0	0	5	0	1	0	6	9	3	1	1	1	2	1	1	1	0	0	0	0	0	1	0	0	2	1	3	2	0	2	0	1
D_0__Bacteria, D_1__Proteobacteria, D_2__Alphaproteobacteria, D_3__Rhizobiales, D_4__1174-901-12, D_5__Methyloferula sp. PAMC 26571, D_6__Methyloferula sp. PAMC 26571	496	0	42	2.95238	1	5.75946	0	0	0	1	0	2	1	4	0	4	8	0	0	9	0	0	0	0	2	2	3	6	3	2	2	2	0	0	0	0	0	0	0	0	21	16	1	7	22	16	3	18	6
D_0__Bacteria, D_1__Actinobacteria, D_2__Actinobacteria, D_3__Pseudonocardiales, D_4__Pseudonocardiaceae, D_5__Pseudonocardia, D_6__uncultured bacterium	490	0	26	2.91667	1	5.00229	0	0	0	6	0	1	0	0	2	2	1	4	0	9	0	3	0	2	2	11	0	0	1	2	0	2	9	0	10	8	0	0	1	6	0	0	3	20	0	0	2	6	0
D_0__Bacteria, D_1__Bacteroidetes, D_2__Cytophagia, D_3__Cytophagales, D_4__Cytophagaceae, D_5__Hymenobacter, Ambiguous_taxa	487	0	86	2.89881	0	9.03131	0	0	0	0	0	0	0	0	0	0	12	2	3	7	0	0	0	0	0	0	0	0	2	1	0	9	0	0	0	7	0	0	0	0	0	34	0	21	15	2	0	9	26
D_0__Bacteria, D_1__Proteobacteria, D_2__Alphaproteobacteria, D_3__Sphingomonadales, D_4__Sphingomonadaceae, D_5__Sphingomonas, Ambiguous_taxa	485	0	39	2.8869	0	6.84685	0	0	0	13	0	0	0	0	0	0	2	1	16	3	0	0	2	0	0	0	14	0	5	1	0	1	0	3	8	0	0	0	7	0	0	0	0	0	0	0	0	0	0
D_0__Bacteria, D_1__Firmicutes, D_2__Bacilli, D_3__Bacillales, D_4__Planococcaceae, D_5__Paenisporosarcina, D_6__uncultured bacterium	478	0	40	2.84524	0	5.55537	0	0	0	0	0	0	0	3	0	0	2	0	0	0	1	4	0	0	0	0	2	0	0	0	5	0	16	0	6	0	9	4	3	0	7	0	4	5	10	2	4	10	0
D_0__Bacteria, D_1__Actinobacteria, D_2__Actinobacteria, D_3__Micrococcales, D_4__Dermacoccaceae, D_5__uncultured, D_6__uncultured bacterium	477	0	56	2.83929	0	6.47458	0	0	0	6	0	3	0	11	2	0	2	0	2	10	0	0	0	1	2	3	6	6	13	2	0	15	18	0	0	0	26	1	2	0	0	10	0	0	0	0	1	0	1
D_0__Bacteria, D_1__Actinobacteria, D_2__Actinobacteria, D_3__Corynebacteriales, D_4__Mycobacteriaceae, D_5__Mycobacterium, D_6__uncultured bacterium	477	0	96	2.83929	0	9.06816	0	0	0	3	0	1	6	2	0	1	1	0	0	0	2	1	0	0	0	0	0	0	10	0	0	0	4	0	1	0	1	0	0	0	8	0	0	2	0	0	0	7	0
D_0__Bacteria, D_1__Bacteroidetes, D_2__Sphingobacteriia, D_3__Sphingobacteriales, D_4__Sphingobacteriaceae, D_5__Mucilaginibacter, D_6__uncultured bacterium	474	0	273	2.82143	0	21.6961	0	0	0	0	0	0	0	0	0	0	1	0	0	0	0	0	0	0	10	0	0	0	0	0	0	2	13	0	0	0	0	0	0	0	4	0	0	6	0	0	0	0	0
D_0__Bacteria, D_1__Proteobacteria, D_2__Gammaproteobacteria, D_3__Xanthomonadales, D_4__uncultured, D_5__uncultured bacterium, D_6__uncultured bacterium	474	0	212	2.82143	0	16.84	0	0	0	0	0	0	1	0	0	0	1	0	0	2	0	16	0	4	1	3	1	14	0	0	0	2	0	0	0	0	0	0	0	0	0	0	0	0	0	0	1	0	0
D_0__Bacteria, D_1__Proteobacteria, D_2__Betaproteobacteria, D_3__Neisseriales, D_4__Neisseriaceae, D_5__uncultured, D_6__uncultured bacterium	473	0	105	2.81548	0	10.5261	0	0	0	0	0	0	0	0	0	0	2	0	0	0	0	9	0	0	1	4	7	9	0	0	1	0	0	0	0	4	0	0	0	0	0	0	0	8	3	0	0	0	0
N/A	473	0	75	2.81548	0	9.39655	0	0	0	0	0	2	0	3	0	9	0	0	0	0	0	0	0	0	0	0	0	0	7	17	0	4	0	0	0	0	0	0	0	11	0	0	0	0	0	0	18	61	0
D_0__Bacteria, D_1__Proteobacteria, D_2__Betaproteobacteria, D_3__Burkholderiales, D_4__Oxalobacteraceae, D_5__Massilia, D_6__uncultured bacterium	471	0	45	2.80357	0	6.90852	0	0	0	1	2	0	0	3	0	21	3	0	1	0	0	0	0	0	0	0	0	0	0	0	0	5	0	0	0	0	0	0	0	0	0	0	0	0	0	0	0	0	14
D_0__Bacteria, D_1__Proteobacteria, D_2__Alphaproteobacteria, D_3__Rhizobiales, D_4__1174-901-12, D_5__uncultured bacterium, D_6__uncultured bacterium	470	0	47	2.79762	0	6.76868	0	0	0	7	0	4	2	0	2	21	6	7	0	18	0	7	1	0	5	0	3	0	5	5	0	4	4	0	0	0	42	0	0	0	0	0	0	0	15	0	15	6	4
D_0__Bacteria, D_1__Proteobacteria, D_2__Betaproteobacteria, D_3__Burkholderiales, D_4__Comamonadaceae, Ambiguous_taxa, Ambiguous_taxa	465	0	86	2.76786	0	8.30336	0	0	0	0	0	2	0	0	0	0	0	0	37	11	1	1	0	0	5	2	35	3	3	2	0	2	2	0	5	0	0	0	2	19	0	0	1	0	9	0	0	3	0
D_0__Bacteria, D_1__Acidobacteria, D_2__Acidobacteria, D_3__Acidobacteriales, D_4__Acidobacteriaceae (Subgroup 1), Ambiguous_taxa, D_6__uncultured bacterium	463	0	70	2.75595	0	8.34976	0	0	0	0	0	1	1	0	0	7	2	10	1	7	1	19	1	46	1	0	4	6	0	0	0	1	0	0	4	0	4	0	0	44	0	0	0	0	14	0	0	0	2
D_0__Bacteria, D_1__Actinobacteria, D_2__Actinobacteria, D_3__Micrococcales, D_4__Micrococcaceae, D_5__Rothia, D_6__uncultured bacterium	463	0	111	2.75595	0	11.5901	0	0	0	0	0	0	0	0	0	0	3	0	1	0	0	12	0	0	4	0	0	0	0	0	0	0	48	0	0	60	0	28	0	0	0	1	0	10	0	29	0	28	2
D_0__Bacteria, D_1__Actinobacteria, D_2__Thermoleophilia, D_3__Solirubrobacterales, D_4__Elev-16S-1332, D_5__uncultured bacterium, D_6__uncultured bacterium	462	0	30	2.75	0	4.77863	0	0	0	0	0	0	0	2	0	5	2	0	6	9	1	0	2	0	10	0	4	5	9	0	3	2	0	0	0	0	10	0	0	0	6	7	0	30	0	2	2	8	0
D_0__Bacteria, D_1__Proteobacteria, D_2__Betaproteobacteria, D_3__Burkholderiales, D_4__Burkholderiaceae, D_5__Burkholderia-Paraburkholderia, D_6__soil bacterium S10(2012)	461	0	145	2.74405	0	12.9559	0	0	0	49	0	9	7	0	1	1	0	7	1	9	0	0	0	0	0	0	0	0	0	0	0	0	0	0	0	4	0	0	2	0	0	11	0	0	0	0	0	0	0
D_0__Bacteria, D_1__Firmicutes, D_2__Clostridia, D_3__Clostridiales, D_4__Family XI, D_5__Ezakiella, D_6__uncultured bacterium	458	0	346	2.72619	0	27.0833	0	0	0	0	0	0	0	0	0	0	0	0	0	0	0	0	0	0	0	0	0	0	0	0	0	0	1	0	0	0	0	0	0	346	0	2	0	14	47	0	0	0	2
D_0__Bacteria, D_1__Actinobacteria, D_2__Actinobacteria, D_3__Micrococcales, D_4__Microbacteriaceae, D_5__Diaminobutyricimonas, Ambiguous_taxa	455	0	154	2.70833	0	12.7633	0	0	0	4	0	0	1	0	1	0	1	0	0	0	0	0	0	9	0	0	0	0	12	3	0	0	0	0	0	8	0	0	0	0	4	0	0	0	0	0	0	0	0
D_0__Bacteria, D_1__Proteobacteria, D_2__Alphaproteobacteria, D_3__Sphingomonadales, D_4__Sphingomonadaceae, D_5__Sphingomonas, Ambiguous_taxa	448	0	45	2.66667	0	5.63423	0	0	0	6	0	4	1	0	0	4	4	0	0	6	0	0	0	4	4	5	2	0	3	2	0	2	0	0	0	0	0	0	0	0	0	4	0	0	14	4	0	7	0
D_0__Bacteria, D_1__Firmicutes, D_2__Bacilli, D_3__Bacillales, D_4__Staphylococcaceae, D_5__Staphylococcus, D_6__uncultured bacterium	447	0	196	2.66071	0	16.7074	0	0	0	0	0	0	0	0	0	0	0	0	0	0	0	196	0	0	0	1	9	0	0	1	0	0	11	0	0	0	0	9	0	0	0	0	0	0	0	0	0	0	1
D_0__Bacteria, D_1__Firmicutes, D_2__Bacilli, D_3__Bacillales, D_4__Staphylococcaceae, D_5__Staphylococcus, D_6__uncultured bacterium	446	0	94	2.65476	0	8.71435	0	0	0	0	0	0	0	0	0	0	2	0	3	10	5	0	0	0	0	0	11	0	1	0	2	0	0	0	0	4	0	0	0	19	0	10	3	0	16	37	0	7	0
D_0__Bacteria, D_1__Proteobacteria, D_2__Betaproteobacteria, D_3__Burkholderiales, D_4__Burkholderiaceae, D_5__Burkholderia-Paraburkholderia, Ambiguous_taxa	446	0	220	2.65476	0	18.0744	0	0	0	0	0	3	0	0	0	8	0	0	0	1	0	0	0	2	0	0	0	0	0	0	0	0	0	0	0	0	0	0	0	9	0	0	0	1	0	0	0	26	0
D_0__Bacteria, D_1__Actinobacteria, D_2__Actinobacteria, D_3__Micrococcales, D_4__Microbacteriaceae, D_5__Pseudoclavibacter, Ambiguous_taxa	446	0	94	2.65476	0	10.9741	0	0	0	2	0	3	0	0	0	0	0	0	0	0	0	0	0	0	0	0	0	0	0	0	0	0	0	0	0	0	0	0	1	0	0	0	0	0	0	0	0	0	0
D_0__Bacteria, D_1__Proteobacteria, D_2__Gammaproteobacteria, D_3__Pseudomonadales, D_4__Pseudomonadaceae, D_5__Pseudomonas, D_6__Pseudomonas sp. 38	443	0	173	2.6369	0	15.3928	0	0	0	2	0	4	0	0	0	0	1	0	0	0	0	0	0	0	0	0	0	1	5	0	0	0	0	0	0	0	0	0	2	0	0	6	0	3	0	1	0	0	4
D_0__Bacteria, D_1__Proteobacteria, D_2__Gammaproteobacteria, D_3__Legionellales, D_4__Coxiellaceae, D_5__Rickettsiella, D_6__Rickettsiella sp. GSU	442	0	370	2.63095	0	28.5717	0	0	0	0	0	0	7	14	0	2	1	0	0	0	0	0	0	0	0	1	0	0	0	0	0	1	0	370	0	0	0	0	0	0	0	0	0	0	0	0	0	0	0
D_0__Bacteria, D_1__Planctomycetes, D_2__Planctomycetacia, D_3__Planctomycetales, D_4__Planctomycetaceae, D_5__Singulisphaera, D_6__uncultured bacterium	440	0	19	2.61905	0	4.24801	0	0	0	2	0	0	0	1	0	1	4	0	0	8	0	1	0	0	0	7	3	2	1	3	0	1	4	0	0	0	3	0	0	5	4	3	3	17	10	0	0	14	3
D_0__Bacteria, D_1__Proteobacteria, D_2__Alphaproteobacteria, D_3__Rhizobiales, D_4__Methylobacteriaceae, D_5__Methylobacterium, D_6__uncultured bacterium	437	0	45	2.60119	0	6.33604	0	0	0	1	0	3	11	4	0	1	15	0	0	0	0	0	0	0	0	0	6	0	0	7	0	1	0	0	0	0	0	0	2	0	0	1	0	0	3	0	0	2	1
N/A	432	0	88	2.57143	0	10.3047	0	0	0	37	2	54	67	9	0	0	0	0	0	1	0	0	0	0	0	0	0	0	0	0	0	0	0	0	0	0	0	0	0	0	0	0	0	0	0	0	0	0	0
D_0__Bacteria, D_1__Bacteroidetes, D_2__Bacteroidia, D_3__Bacteroidales, D_4__Porphyromonadaceae, D_5__Porphyromonas, D_6__uncultured bacterium	430	0	345	2.55952	0	26.9699	0	0	0	0	0	0	0	0	0	0	0	0	0	0	0	0	0	0	0	0	0	0	0	0	0	0	0	0	0	0	0	0	0	345	0	0	0	0	45	0	0	0	1
D_0__Bacteria, D_1__Actinobacteria, D_2__Actinobacteria, D_3__Frankiales, D_4__Nakamurellaceae, D_5__Nakamurella, D_6__Nakamurella sp. UYEF19	430	0	38	2.55952	0	5.15357	0	0	0	4	0	5	2	4	9	0	3	2	0	3	0	0	6	2	5	1	0	15	7	1	3	2	0	0	18	0	11	0	7	0	0	7	0	0	0	0	1	13	4
D_0__Bacteria, D_1__Proteobacteria, D_2__Alphaproteobacteria, D_3__Caulobacterales, D_4__Caulobacteraceae, D_5__uncultured, Ambiguous_taxa	429	0	60	2.55357	0	6.9968	0	0	0	0	0	0	3	1	0	0	1	0	0	5	0	16	1	3	0	4	0	2	0	3	4	0	0	0	0	0	0	5	0	0	0	0	0	0	4	2	0	11	0
D_0__Bacteria, D_1__Actinobacteria, D_2__Actinobacteria, D_3__Propionibacteriales, D_4__Nocardioidaceae, D_5__Aeromicrobium, D_6__uncultured bacterium	427	0	52	2.54167	0	6.61504	0	0	0	4	0	0	0	0	1	0	3	0	4	0	0	0	0	0	29	0	0	0	0	0	0	0	10	0	3	0	16	0	0	0	0	5	0	0	0	0	0	0	0
D_0__Bacteria, D_1__Proteobacteria, D_2__Alphaproteobacteria, D_3__Sphingomonadales, D_4__Sphingomonadaceae, D_5__Sphingomonas, Ambiguous_taxa	426	0	26	2.53571	0	4.94629	0	0	0	1	0	0	0	0	3	1	17	6	0	0	0	3	0	0	4	2	0	0	22	3	0	0	3	0	13	0	5	0	4	0	0	0	0	0	4	0	0	0	0
N/A	424	0	58	2.52381	0	7.64321	0	0	0	35	0	26	17	6	0	0	0	0	0	2	0	0	0	0	0	0	0	0	0	0	1	0	0	0	0	0	0	0	0	0	2	0	0	0	0	0	0	0	0
D_0__Bacteria, D_1__Cyanobacteria, D_2__Chloroplast, Ambiguous_taxa, Ambiguous_taxa, Ambiguous_taxa, Ambiguous_taxa	422	0	279	2.5119	0	21.6729	0	0	0	0	0	0	0	0	0	1	0	0	3	8	3	4	0	0	0	0	2	279	2	0	0	0	0	0	0	5	0	0	2	0	0	5	0	0	0	0	0	0	1
D_0__Bacteria, D_1__Planctomycetes, D_2__Planctomycetacia, D_3__Planctomycetales, D_4__Planctomycetaceae, D_5__Isosphaera, Ambiguous_taxa	419	0	98	2.49405	0	8.97301	0	0	0	0	0	0	1	4	0	0	6	0	2	4	1	28	9	2	0	4	0	1	5	3	0	1	0	0	0	0	0	0	0	0	12	3	0	0	0	0	0	9	0
D_0__Bacteria, D_1__Cyanobacteria, D_2__Chloroplast, D_3__Chamaedaphne calyculata, D_4__Chamaedaphne calyculata, D_5__Chamaedaphne calyculata, D_6__Chamaedaphne calyculata	417	0	263	2.48214	0	23.036	0	0	0	0	0	0	0	0	0	0	0	0	0	263	0	0	0	0	0	0	0	0	0	0	0	0	0	0	0	0	0	0	0	0	2	0	0	0	0	0	0	0	0
D_0__Bacteria, D_1__Proteobacteria, D_2__Gammaproteobacteria, D_3__Pseudomonadales, D_4__Pseudomonadaceae, D_5__Pseudomonas, D_6__uncultured bacterium	416	0	52	2.47619	0	7.93231	0	1	0	0	0	0	0	0	0	0	0	20	13	0	4	3	1	2	0	0	9	20	0	0	0	0	7	1	16	50	34	14	1	2	0	0	0	0	0	0	0	0	0
D_0__Bacteria, D_1__Proteobacteria, D_2__Alphaproteobacteria, D_3__Sphingomonadales, D_4__Sphingomonadaceae, D_5__Novosphingobium, Ambiguous_taxa	416	0	48	2.47619	0	6.62236	0	0	0	0	0	0	0	0	1	0	3	0	2	3	0	0	0	0	0	0	2	2	1	3	0	2	0	0	0	0	0	0	0	24	0	32	0	30	16	1	0	0	1
D_0__Bacteria, D_1__Bacteroidetes, D_2__Sphingobacteriia, D_3__Sphingobacteriales, D_4__Sphingobacteriaceae, D_5__Mucilaginibacter, Ambiguous_taxa	416	0	37	2.47619	0	5.45746	0	0	0	8	0	0	2	0	0	7	10	11	0	1	0	8	10	8	5	5	0	12	11	2	0	3	5	0	0	0	0	0	0	3	0	0	3	0	5	0	0	0	0
D_0__Bacteria, D_1__Proteobacteria, D_2__Alphaproteobacteria, D_3__Sphingomonadales, D_4__Sphingomonadaceae, D_5__Sphingomonas, Ambiguous_taxa	414	0	36	2.46429	0	5.7481	0	0	0	0	0	0	1	0	0	0	8	1	0	1	0	0	0	0	3	0	7	0	3	0	8	2	3	0	0	0	0	0	0	0	0	0	0	0	9	0	0	0	0
D_0__Bacteria, D_1__Proteobacteria, D_2__Gammaproteobacteria, D_3__Enterobacteriales, D_4__Enterobacteriaceae, Ambiguous_taxa, Ambiguous_taxa	412	0	147	2.45238	0	14.2101	0	0	0	0	0	1	4	2	3	0	90	0	0	0	0	0	0	0	147	0	0	0	0	0	0	0	0	0	0	0	0	33	0	0	0	0	0	0	0	0	0	0	0
D_0__Bacteria, D_1__Proteobacteria, D_2__Alphaproteobacteria, D_3__Rhodospirillales, D_4__Acetobacteraceae, D_5__Acidiphilium, D_6__uncultured eubacterium WD271	412	0	33	2.45238	0	4.55677	0	0	0	0	0	0	0	0	0	0	5	0	0	0	0	0	3	1	0	7	2	0	2	0	1	4	0	0	3	0	0	0	0	1	0	0	1	18	11	21	2	15	1
D_0__Bacteria, D_1__Actinobacteria, D_2__Actinobacteria, D_3__Corynebacteriales, D_4__Mycobacteriaceae, D_5__Mycobacterium, D_6__uncultured bacterium	412	0	38	2.45238	0	5.05279	0	0	0	4	1	0	6	1	0	1	0	0	0	0	0	0	0	0	0	0	0	0	0	0	0	0	5	0	0	0	0	0	0	0	0	1	0	38	0	3	0	1	0
D_0__Bacteria, D_1__Actinobacteria, D_2__Actinobacteria, D_3__Corynebacteriales, D_4__Mycobacteriaceae, D_5__Mycobacterium, Ambiguous_taxa	410	0	43	2.44048	1	4.8655	0	0	0	2	0	1	1	4	0	1	6	1	1	0	0	1	1	1	0	1	2	2	3	1	0	1	0	0	0	0	0	0	2	5	1	0	0	19	0	0	0	2	0
D_0__Bacteria, D_1__Firmicutes, D_2__Bacilli, D_3__Bacillales, D_4__Family XII, D_5__Exiguobacterium, Ambiguous_taxa	408	0	43	2.42857	0	5.10204	0	43	0	0	0	0	0	0	1	0	3	0	3	13	0	0	0	0	0	8	0	0	0	0	0	0	0	0	5	0	0	0	0	0	9	3	3	0	5	7	0	0	2
D_0__Bacteria, D_1__Firmicutes, D_2__Bacilli, D_3__Lactobacillales, D_4__Carnobacteriaceae, D_5__Granulicatella, D_6__uncultured bacterium	407	0	65	2.42262	0	8.38768	0	0	53	0	0	0	0	0	0	7	0	0	2	0	2	3	1	5	0	0	0	3	0	0	0	0	11	1	0	59	0	8	0	8	0	9	3	7	11	7	0	7	0
D_0__Bacteria, D_1__Proteobacteria, D_2__Alphaproteobacteria, D_3__Rhizobiales, D_4__Rhizobiaceae, D_5__Rhizobium, Ambiguous_taxa	404	0	92	2.40476	1	7.69107	0	0	0	0	0	5	6	1	2	1	2	1	1	1	0	0	1	3	3	0	1	0	1	0	0	4	3	0	1	0	3	0	1	0	2	2	0	5	3	0	0	2	0
D_0__Bacteria, D_1__Proteobacteria, D_2__Alphaproteobacteria, D_3__Sphingomonadales, D_4__Sphingomonadaceae, D_5__Novosphingobium, Ambiguous_taxa	401	0	43	2.3869	0	5.52721	0	0	0	1	0	9	19	5	0	0	7	0	0	0	0	0	1	0	2	3	0	0	4	4	0	0	0	0	0	0	0	0	0	0	0	0	3	27	0	0	0	5	3
D_0__Bacteria, D_1__Proteobacteria, D_2__Alphaproteobacteria, D_3__Sphingomonadales, D_4__Sphingomonadaceae, D_5__Sphingomonas, D_6__uncultured bacterium	400	0	68	2.38095	0	7.52864	0	0	0	0	0	0	2	0	0	0	1	1	0	2	0	0	1	0	4	0	0	0	5	19	0	5	0	0	0	0	0	0	0	0	0	2	0	19	1	0	1	1	0
D_0__Bacteria, D_1__Proteobacteria, D_2__Betaproteobacteria, D_3__Burkholderiales, D_4__Comamonadaceae, D_5__Variovorax, D_6__Variovorax sp. TA_DQ	400	0	61	2.38095	0	7.97287	0	0	0	4	0	0	1	0	0	0	61	0	0	0	0	0	0	0	0	0	0	0	12	8	3	0	0	0	0	0	0	0	0	0	0	0	0	0	0	0	0	0	10
D_0__Bacteria, D_1__Proteobacteria, D_2__Deltaproteobacteria, D_3__Myxococcales, D_4__P3OB-42, D_5__uncultured bacterium, D_6__uncultured bacterium	396	0	98	2.35714	0	10.9102	0	0	0	0	1	18	5	0	0	2	32	0	0	0	0	0	0	0	0	0	0	0	9	90	0	4	0	0	0	0	0	0	0	0	0	16	0	0	15	0	1	8	3
D_0__Bacteria, D_1__Actinobacteria, D_2__Acidimicrobiia, D_3__Acidimicrobiales, D_4__uncultured, D_5__uncultured bacterium, D_6__uncultured bacterium	394	0	72	2.34524	0	9.36229	0	0	0	0	0	0	0	0	0	1	2	0	0	0	0	1	0	0	0	0	1	14	0	0	0	1	0	0	0	0	3	0	0	0	0	0	0	0	9	0	1	0	0
D_0__Bacteria, D_1__Proteobacteria, D_2__Alphaproteobacteria, D_3__Sphingomonadales, D_4__Sphingomonadaceae, D_5__Sphingomonas, D_6__uncultured bacterium	385	0	24	2.29167	0	4.25582	0	0	0	6	0	0	1	1	0	0	13	0	0	0	0	0	2	0	0	3	0	0	7	0	4	1	15	0	8	0	0	0	0	0	12	1	0	8	7	2	3	0	0
D_0__Bacteria, D_1__Actinobacteria, D_2__Actinobacteria, D_3__Frankiales, D_4__Acidothermaceae, D_5__Acidothermus, Ambiguous_taxa	385	0	59	2.29167	0	6.7054	0	0	0	1	0	2	0	0	0	0	5	0	0	4	0	11	0	4	4	14	4	10	8	0	0	0	0	0	0	0	9	0	0	0	0	29	0	0	3	10	5	5	1
D_0__Bacteria, D_1__Firmicutes, D_2__Bacilli, D_3__Bacillales, D_4__Family XI, D_5__Gemella, D_6__uncultured bacterium	381	0	112	2.26786	0	11.8339	0	0	0	0	0	0	0	0	0	0	0	0	11	0	0	3	0	0	0	0	3	0	0	0	0	0	2	3	0	93	0	1	0	0	0	1	0	0	2	0	47	15	1
D_0__Bacteria, D_1__Proteobacteria, D_2__Deltaproteobacteria, D_3__Myxococcales, D_4__Haliangiaceae, D_5__Haliangium, D_6__uncultured bacterium	381	0	106	2.26786	0	10.8697	0	0	0	1	0	0	4	4	106	0	0	0	0	0	0	0	0	5	0	0	0	0	0	0	0	0	0	0	0	0	0	0	0	0	0	0	1	0	0	0	0	4	0
D_0__Bacteria, D_1__Proteobacteria, D_2__Alphaproteobacteria, D_3__Rhizobiales, D_4__Rhizobiales Incertae Sedis, D_5__Rhizomicrobium, Ambiguous_taxa	376	0	65	2.2381	0	7.54883	0	0	0	1	0	0	2	0	0	0	4	0	0	0	2	36	0	9	0	6	2	2	1	0	1	0	0	0	0	0	0	0	0	4	0	0	0	0	1	1	0	0	0
D_0__Bacteria, D_1__Bacteroidetes, D_2__Sphingobacteriia, D_3__Sphingobacteriales, D_4__Sphingobacteriaceae, D_5__Mucilaginibacter, D_6__uncultured bacterium	373	0	32	2.22024	0	5.4404	0	0	0	0	0	0	3	1	1	6	2	0	0	13	0	0	0	1	14	0	0	4	0	6	0	1	0	0	0	0	0	0	0	0	0	7	0	5	0	0	0	0	0
D_0__Bacteria, D_1__Proteobacteria, D_2__Alphaproteobacteria, D_3__Caulobacterales, D_4__Caulobacteraceae, D_5__Brevundimonas, Ambiguous_taxa	372	0	103	2.21429	0	9.48566	0	0	0	0	0	0	0	0	8	0	5	0	0	0	0	1	0	0	1	0	4	2	0	4	0	0	0	0	0	0	0	0	0	0	0	0	0	0	0	0	0	0	0
D_0__Bacteria, D_1__Bacteroidetes, D_2__Flavobacteriia, D_3__Flavobacteriales, D_4__Flavobacteriaceae, D_5__Chryseobacterium, D_6__Bouteloua dactyloides	371	0	95	2.20833	0	12.2669	0	0	0	0	0	0	0	2	2	0	0	0	0	0	0	0	0	0	0	0	4	0	0	0	0	0	0	0	0	0	0	0	3	0	0	0	0	0	0	0	1	0	0
D_0__Bacteria, D_1__Proteobacteria, D_2__Alphaproteobacteria, D_3__Rhodospirillales, D_4__Acetobacteraceae, D_5__Acidocella, D_6__uncultured bacterium	369	0	72	2.19643	0	7.20051	0	0	0	1	0	1	3	1	0	0	3	0	0	0	0	4	0	2	0	0	0	0	15	1	2	0	10	0	0	0	0	0	0	0	1	17	0	0	22	3	1	12	72
D_0__Bacteria, D_1__Bacteroidetes, D_2__Sphingobacteriia, D_3__Sphingobacteriales, D_4__Sphingobacteriaceae, D_5__Mucilaginibacter, Ambiguous_taxa	368	0	38	2.19048	0	5.37231	0	0	0	0	1	3	12	25	0	6	5	10	0	8	0	5	0	4	3	12	0	0	0	6	0	5	0	0	0	0	0	0	0	0	0	0	0	6	0	2	1	0	38
D_0__Bacteria, D_1__Proteobacteria, D_2__Alphaproteobacteria, D_3__Rhizobiales, D_4__Roseiarcaceae, D_5__Roseiarcus, D_6__uncultured bacterium	367	0	49	2.18452	0	6.52369	0	0	0	0	0	2	0	0	0	0	0	1	1	0	0	4	4	1	0	7	17	0	0	0	0	0	0	0	0	0	4	0	0	0	0	0	0	0	0	0	2	46	0
D_0__Bacteria, D_1__Proteobacteria, D_2__Betaproteobacteria, D_3__Burkholderiales, D_4__Comamonadaceae, D_5__Rhizobacter, D_6__uncultured beta proteobacterium	366	0	85	2.17857	0	7.31115	0	0	0	0	0	0	0	0	2	0	4	1	0	0	1	3	0	1	1	1	3	0	4	7	0	0	0	0	0	0	0	0	0	0	0	2	0	85	0	0	0	8	0
D_0__Bacteria, D_1__Proteobacteria, D_2__Betaproteobacteria, D_3__Neisseriales, D_4__Neisseriaceae, D_5__Neisseria, D_6__uncultured bacterium	365	0	116	2.17262	0	10.2671	0	0	0	0	0	0	0	2	0	0	0	2	4	0	1	18	0	0	0	0	5	5	0	0	0	0	57	4	13	116	8	0	0	6	0	8	0	0	0	1	6	0	2
D_0__Bacteria, D_1__Proteobacteria, D_2__Alphaproteobacteria, D_3__Rhodobacterales, D_4__Rhodobacteraceae, D_5__Paracoccus, D_6__uncultured bacterium	363	0	153	2.16071	0	12.6762	0	0	0	1	0	0	0	0	0	0	0	9	0	0	0	0	0	0	0	0	0	0	0	0	0	0	0	0	0	8	0	0	0	10	0	23	0	0	7	2	0	4	0
D_0__Bacteria, D_1__Proteobacteria, D_2__Alphaproteobacteria, D_3__Rhodobacterales, D_4__Rhodobacteraceae, D_5__Paracoccus, D_6__Paracoccus sp. LH8	363	0	158	2.16071	0	14.968	0	0	0	0	0	0	0	1	0	6	0	0	0	0	0	0	0	0	0	0	0	0	0	0	11	0	0	0	0	0	0	0	0	5	0	158	0	0	0	0	0	23	0
D_0__Bacteria, D_1__Planctomycetes, D_2__Planctomycetacia, D_3__Planctomycetales, D_4__Planctomycetaceae, D_5__Singulisphaera, Ambiguous_taxa	363	0	29	2.16071	0	4.77936	0	0	0	0	0	1	0	0	0	7	0	0	1	14	0	0	0	0	0	3	0	0	12	0	0	6	0	0	0	2	9	0	0	0	3	4	0	3	2	0	1	23	0
D_0__Bacteria, D_1__Bacteroidetes, D_2__Cytophagia, D_3__Cytophagales, D_4__Cytophagaceae, D_5__Hymenobacter, Ambiguous_taxa	363	0	61	2.16071	0	7.48918	0	0	0	0	0	1	0	0	0	0	0	0	0	0	0	0	0	0	0	0	0	0	10	3	0	0	0	0	0	0	8	0	0	0	0	3	0	0	5	10	0	3	4
D_0__Bacteria, D_1__Proteobacteria, D_2__Alphaproteobacteria, D_3__Rhizobiales, D_4__Rhizobiaceae, D_5__Rhizobium, D_6__Neorhizobium huautlense	362	0	97	2.15476	0	10.5183	97	0	0	1	0	0	0	0	0	0	0	0	0	0	0	0	0	0	0	0	0	6	84	0	0	0	0	0	0	0	0	0	0	5	0	0	0	0	0	0	0	0	0
D_0__Bacteria, D_1__Proteobacteria, D_2__Alphaproteobacteria, D_3__Rhizobiales, D_4__Bradyrhizobiaceae, Ambiguous_taxa, Ambiguous_taxa	362	0	23	2.15476	0	3.59971	0	0	0	1	0	0	0	0	3	0	1	2	1	0	0	4	1	1	0	1	3	4	2	0	0	0	7	1	0	4	5	0	13	11	0	0	0	10	0	0	0	2	0
D_0__Bacteria, D_1__Proteobacteria, D_2__Betaproteobacteria, D_3__Burkholderiales, D_4__Comamonadaceae, D_5__Variovorax, D_6__Variovorax sp. Po17e	361	0	34	2.14881	0	4.31491	0	0	0	3	0	2	2	0	6	4	6	3	0	6	0	2	1	1	0	4	18	0	4	3	0	2	0	1	0	0	3	1	0	0	5	0	0	18	0	0	0	0	0
D_0__Bacteria, D_1__Actinobacteria, D_2__Actinobacteria, D_3__Corynebacteriales, D_4__Mycobacteriaceae, D_5__Mycobacterium, D_6__uncultured bacterium	361	0	49	2.14881	0	5.91217	0	0	0	49	1	4	2	6	5	0	12	3	0	0	0	5	1	0	0	0	1	1	3	3	0	4	5	0	20	0	10	0	5	0	0	2	0	0	0	0	0	0	0
D_0__Bacteria, D_1__Actinobacteria, D_2__Actinobacteria, D_3__Micrococcales, D_4__Microbacteriaceae, D_5__Frigoribacterium, D_6__Microbacteriaceae bacterium WF57	358	0	38	2.13095	0	4.29254	0	1	0	1	0	1	2	0	1	0	1	0	0	1	1	0	3	1	4	0	0	1	4	1	0	0	6	0	0	0	0	0	0	4	0	4	0	38	6	4	1	0	0
D_0__Bacteria, D_1__Proteobacteria, D_2__Gammaproteobacteria, D_3__Xanthomonadales, D_4__Xanthomonadaceae, Ambiguous_taxa, Ambiguous_taxa	358	0	51	2.13095	0	8.00566	0	0	0	0	0	0	4	0	1	0	0	36	0	0	0	4	0	0	0	0	0	0	0	0	0	0	0	0	0	0	0	0	1	0	0	0	0	0	0	0	0	0	0
D_0__Bacteria, D_1__Proteobacteria, D_2__Alphaproteobacteria, D_3__Sphingomonadales, D_4__Sphingomonadaceae, D_5__Sphingomonas, Ambiguous_taxa	357	0	61	2.125	0	7.04578	0	0	0	0	0	5	0	1	3	2	2	0	0	6	0	0	1	0	0	0	0	1	0	3	2	2	5	0	0	6	0	3	0	0	0	3	0	9	0	2	0	0	2
D_0__Bacteria, D_1__Bacteroidetes, D_2__Sphingobacteriia, D_3__Sphingobacteriales, D_4__Sphingobacteriaceae, D_5__Mucilaginibacter, D_6__uncultured bacterium	355	0	63	2.1131	0	7.58696	0	0	0	11	0	2	0	0	0	1	0	1	0	63	0	0	0	1	5	4	0	0	11	8	0	0	0	0	48	0	0	0	0	0	0	0	0	0	7	0	0	0	0
D_0__Bacteria, D_1__Proteobacteria, D_2__Alphaproteobacteria, D_3__Sphingomonadales, D_4__Sphingomonadaceae, D_5__Polymorphobacter, D_6__uncultured bacterium	353	0	55	2.10119	0	6.22304	0	0	0	3	0	0	0	1	0	0	8	0	0	0	0	0	0	0	0	0	0	0	1	1	8	3	0	0	0	0	0	0	0	25	5	0	0	0	10	0	0	12	0
D_0__Bacteria, D_1__Bacteroidetes, D_2__Sphingobacteriia, D_3__Sphingobacteriales, D_4__Chitinophagaceae, D_5__Ferruginibacter, D_6__uncultured bacterium	352	0	84	2.09524	0	7.36413	0	0	0	0	0	0	0	0	0	0	4	0	4	13	0	0	0	0	1	3	14	0	3	0	2	2	0	0	8	0	0	0	1	0	0	0	0	0	0	3	0	3	0
D_0__Bacteria, D_1__Actinobacteria, D_2__Actinobacteria, D_3__Micrococcales, D_4__Microbacteriaceae, D_5__Leifsonia, D_6__Leifsonia kafniensis	348	0	27	2.07143	0	4.08528	0	0	0	0	0	0	0	1	2	0	0	0	0	3	0	2	0	1	7	0	0	0	0	2	20	0	0	0	0	0	1	0	7	0	0	0	0	2	13	0	0	0	2
D_0__Bacteria, D_1__Proteobacteria, D_2__Betaproteobacteria, D_3__Burkholderiales, D_4__Comamonadaceae, Ambiguous_taxa, Ambiguous_taxa	348	0	39	2.07143	0	4.5089	0	0	0	0	0	3	0	2	0	8	10	2	0	4	1	0	0	2	1	2	0	0	3	11	1	0	4	0	0	0	0	0	0	0	0	0	0	0	8	1	4	0	3
D_0__Bacteria, D_1__Proteobacteria, D_2__Betaproteobacteria, D_3__Burkholderiales, D_4__Burkholderiaceae, D_5__Limnobacter, D_6__uncultured bacterium	347	0	20	2.06548	0	3.70651	0	0	0	3	0	1	3	1	1	3	1	1	5	4	0	0	0	0	1	5	2	0	3	5	0	2	10	2	0	3	0	0	11	2	0	0	0	0	9	9	1	14	0
D_0__Bacteria, D_1__Proteobacteria, D_2__Alphaproteobacteria, D_3__Rhizobiales, D_4__Roseiarcaceae, D_5__Roseiarcus, Ambiguous_taxa	346	0	30	2.05952	0	5.0491	0	0	0	2	0	3	1	0	0	4	0	3	0	0	0	22	0	4	0	0	0	5	1	0	0	2	0	0	0	0	0	0	0	0	0	0	4	9	0	1	0	23	0
D_0__Bacteria, D_1__Bacteroidetes, D_2__Flavobacteriia, D_3__Flavobacteriales, D_4__Flavobacteriaceae, D_5__Chryseobacterium, Ambiguous_taxa	346	0	283	2.05952	0	21.9713	0	0	0	2	0	0	29	0	0	2	0	0	0	0	0	0	0	0	0	0	0	0	0	0	0	0	0	0	0	0	0	0	0	0	0	0	0	0	0	0	0	0	0
D_0__Bacteria, D_1__Firmicutes, D_2__Bacilli, D_3__Lactobacillales, D_4__Lactobacillaceae, D_5__Lactobacillus, Ambiguous_taxa	343	0	103	2.04167	0	12.0525	0	0	0	0	0	0	0	0	0	0	0	0	0	0	0	0	0	0	0	0	0	2	0	0	0	0	0	0	0	0	0	0	0	60	0	0	1	6	37	103	3	0	21
D_0__Bacteria, D_1__Proteobacteria, D_2__Gammaproteobacteria, D_3__Xanthomonadales, D_4__Xanthomonadaceae, D_5__Stenotrophomonas, D_6__Stenotrophomonas rhizophila	343	0	96	2.04167	0	11.1931	0	0	0	0	0	0	0	0	0	0	0	0	0	0	0	0	0	0	0	0	3	0	5	0	0	0	0	0	0	0	0	0	0	0	0	0	0	0	0	0	0	0	0
D_0__Bacteria, D_1__Acidobacteria, D_2__Acidobacteria, D_3__Acidobacteriales, D_4__Acidobacteriaceae (Subgroup 1), D_5__Acidobacterium, D_6__uncultured bacterium	339	0	96	2.01786	0	8.13028	0	0	0	0	0	0	0	0	0	5	0	0	0	0	1	11	4	0	4	8	0	0	0	2	4	0	0	0	0	0	0	0	1	7	0	6	19	0	0	0	0	0	0
N/A	338	0	196	2.0119	0	15.4241	0	0	0	0	0	0	0	0	0	0	3	0	0	0	0	0	0	0	3	0	0	0	4	0	0	0	0	0	0	0	0	0	0	0	0	0	0	0	5	0	0	0	0
D_0__Bacteria, D_1__Cyanobacteria, D_2__Chloroplast, Ambiguous_taxa, Ambiguous_taxa, Ambiguous_taxa, Ambiguous_taxa	336	0	66	2	0	9.06133	0	0	0	0	0	0	0	0	0	0	0	0	0	0	0	0	0	0	0	0	0	0	0	0	0	0	0	0	0	0	0	0	0	0	0	30	0	0	47	6	41	17	2
D_0__Bacteria, D_1__Proteobacteria, D_2__Betaproteobacteria, D_3__Burkholderiales, D_4__Oxalobacteraceae, D_5__Massilia, D_6__uncultured bacterium	336	0	177	2	0	14.8296	0	0	0	0	0	0	0	0	0	0	0	0	4	0	0	0	0	0	0	0	0	0	0	0	0	0	0	0	28	0	0	0	0	177	0	0	0	0	0	0	0	0	0
D_0__Bacteria, D_1__Actinobacteria, D_2__Actinobacteria, D_3__Corynebacteriales, D_4__Mycobacteriaceae, D_5__Mycobacterium, D_6__uncultured bacterium	334	0	36	1.9881	0	4.42771	0	0	0	4	0	1	0	1	0	3	4	0	0	1	1	0	1	1	0	0	1	0	1	0	0	1	2	0	6	1	1	0	0	5	4	3	0	20	0	0	1	3	0
D_0__Bacteria, D_1__Actinobacteria, D_2__Actinobacteria, D_3__Micrococcales, D_4__Micrococcaceae, D_5__Rothia, D_6__uncultured organism	334	0	78	1.9881	0	7.37205	0	0	0	3	0	0	0	2	0	0	0	0	0	0	0	0	0	0	0	0	0	0	0	0	0	0	0	0	0	0	0	0	0	0	3	11	0	0	11	16	0	15	2
D_0__Bacteria, D_1__Proteobacteria, D_2__Alphaproteobacteria, D_3__Rhizobiales, D_4__Methylobacteriaceae, D_5__Methylobacterium, Ambiguous_taxa	334	0	34	1.9881	0	5.49577	0	0	0	5	1	1	0	0	21	0	4	1	0	0	0	0	0	0	0	0	0	2	1	16	0	3	0	0	0	0	0	0	0	8	0	4	1	0	32	9	10	28	9
D_0__Bacteria, D_1__Proteobacteria, D_2__Alphaproteobacteria, D_3__Rhodospirillales, D_4__Acetobacteraceae, D_5__Acidiphilium, D_6__uncultured bacterium	332	0	28	1.97619	0	4.44925	0	0	0	3	0	1	12	12	2	0	15	1	0	3	1	1	0	0	2	0	11	5	18	10	0	4	8	1	0	0	0	0	2	0	0	0	2	0	14	0	0	0	1
D_0__Bacteria, D_1__Firmicutes, D_2__Bacilli, D_3__Bacillales, D_4__Alicyclobacillaceae, D_5__Tumebacillus, Ambiguous_taxa	331	0	330	1.97024	0	25.4597	0	0	0	0	0	0	0	0	0	0	0	0	0	0	0	0	0	0	0	0	0	0	0	0	0	0	0	0	0	0	0	0	0	0	0	0	0	0	0	0	0	0	0
D_0__Bacteria, D_1__Proteobacteria, D_2__Alphaproteobacteria, D_3__Rhizobiales, D_4__Methylobacteriaceae, D_5__Methylobacterium, D_6__uncultured bacterium	331	0	30	1.97024	0	4.51269	0	0	0	0	0	4	2	11	3	2	1	0	0	0	0	1	0	0	0	0	0	0	22	11	0	6	0	0	0	0	0	0	1	0	0	3	0	0	0	0	0	1	3
D_0__Bacteria, D_1__Proteobacteria, D_2__Gammaproteobacteria, D_3__Pseudomonadales, D_4__Pseudomonadaceae, D_5__Pseudomonas, Ambiguous_taxa	328	0	87	1.95238	0	8.95217	0	0	0	0	0	0	0	0	0	0	0	0	0	0	5	1	22	0	0	0	0	1	1	0	0	1	0	0	0	0	0	0	0	0	2	17	0	0	3	0	0	0	0
D_0__Bacteria, D_1__Proteobacteria, D_2__Alphaproteobacteria, D_3__Sphingomonadales, D_4__Sphingomonadaceae, D_5__uncultured, D_6__uncultured bacterium	327	0	50	1.94643	0	6.14716	0	0	0	0	0	0	1	0	0	0	0	0	0	0	0	0	0	0	1	4	0	0	4	5	0	2	0	0	0	0	0	0	0	0	0	2	0	0	9	2	0	0	7
D_0__Bacteria, D_1__Proteobacteria, D_2__Alphaproteobacteria, D_3__Sphingomonadales, D_4__Sphingomonadaceae, D_5__Sphingomonas, Ambiguous_taxa	327	0	43	1.94643	0	5.96021	0	0	0	1	0	0	3	1	0	1	0	0	0	8	0	0	0	0	0	0	0	0	1	2	0	0	0	0	0	0	0	0	0	2	0	1	0	0	2	1	0	0	0
D_0__Bacteria, D_1__Proteobacteria, D_2__Alphaproteobacteria, D_3__Rickettsiales, D_4__Mitochondria, Ambiguous_taxa, Ambiguous_taxa	327	0	327	1.94643	0	25.2286	0	0	0	0	0	0	0	0	0	0	0	0	0	0	0	0	0	0	0	0	0	0	0	0	0	0	0	0	0	0	0	0	0	0	0	0	0	0	0	0	0	0	0
D_0__Bacteria, D_1__Proteobacteria, D_2__Betaproteobacteria, D_3__Burkholderiales, D_4__Oxalobacteraceae, D_5__Duganella, D_6__Janthinobacterium sp. IMCC12694	326	0	295	1.94048	0	22.7685	0	0	0	0	0	0	0	0	0	0	0	0	0	0	0	0	0	0	0	0	0	0	0	0	0	0	2	0	0	0	8	0	0	0	0	0	0	0	0	0	0	0	295
D_0__Bacteria, D_1__Proteobacteria, D_2__Alphaproteobacteria, D_3__Rhodospirillales, D_4__Acetobacteraceae, D_5__uncultured, D_6__uncultured bacterium	325	0	23	1.93452	0	3.97468	0	0	0	1	0	0	3	1	0	0	0	4	4	1	0	1	0	0	0	6	0	0	8	2	1	0	2	0	5	0	0	0	0	0	0	0	0	14	0	4	1	9	0
D_0__Bacteria, D_1__Firmicutes, D_2__Clostridia, D_3__Clostridiales, D_4__Lachnospiraceae, D_5__[Eubacterium] oxidoreducens group, D_6__uncultured bacterium	324	0	42	1.92857	0	5.08911	0	0	0	5	0	0	0	1	0	3	1	0	0	0	0	0	0	0	0	0	0	1	0	3	0	0	4	0	0	0	0	0	0	0	0	15	0	0	12	6	2	0	0
N/A	318	0	97	1.89286	0	8.72332	0	0	0	3	1	0	2	5	0	14	34	0	0	0	0	0	0	0	0	0	0	0	0	19	0	10	0	0	0	0	6	0	0	0	0	0	0	0	0	0	0	0	0
D_0__Bacteria, D_1__Actinobacteria, D_2__Actinobacteria, D_3__Micrococcales, D_4__Microbacteriaceae, D_5__Frigoribacterium, D_6__uncultured bacterium	317	0	23	1.8869	0	4.30349	0	0	0	0	0	0	0	0	0	0	1	0	0	19	0	3	0	1	4	0	0	2	0	0	0	1	0	0	0	0	0	0	0	0	0	9	0	20	18	0	0	0	3
D_0__Bacteria, D_1__Acidobacteria, D_2__Solibacteres, D_3__Solibacterales, D_4__Solibacteraceae (Subgroup 3), D_5__Bryobacter, D_6__uncultured bacterium	317	0	48	1.8869	0	6.00741	0	0	0	3	0	0	4	3	0	3	0	0	0	0	0	2	0	0	0	0	0	0	2	0	0	1	0	0	0	0	0	0	0	48	0	1	0	12	6	0	0	0	0
D_0__Bacteria, D_1__Proteobacteria, D_2__Alphaproteobacteria, D_3__Rhizobiales, D_4__Rhizobiaceae, D_5__Rhizobium, Ambiguous_taxa	317	0	27	1.8869	0	4.10699	0	0	0	0	1	1	0	0	0	4	1	4	0	0	0	0	0	0	0	6	0	0	2	0	0	0	0	0	0	0	0	0	0	0	0	0	0	8	0	0	0	0	0
D_0__Bacteria, D_1__Armatimonadetes, D_2__Fimbriimonadia, D_3__Fimbriimonadales, D_4__Fimbriimonadaceae, D_5__uncultured bacterium, D_6__uncultured bacterium	317	0	49	1.8869	0	5.43819	0	0	0	1	0	0	0	2	0	0	2	0	7	4	1	0	1	0	0	0	0	0	2	3	0	4	5	0	0	0	0	0	0	9	0	0	1	0	0	0	0	0	1
D_0__Bacteria, D_1__Proteobacteria, D_2__Alphaproteobacteria, D_3__Rhizobiales, D_4__Bradyrhizobiaceae, D_5__Bradyrhizobium, D_6__uncultured bacterium	317	0	45	1.8869	0	5.35721	0	0	0	8	1	0	1	5	0	2	13	0	0	0	0	0	2	0	0	0	0	1	14	4	0	4	5	0	0	0	0	0	0	0	0	0	0	3	2	0	0	0	0
D_0__Bacteria, D_1__Proteobacteria, D_2__Alphaproteobacteria, D_3__Rhizobiales, D_4__Methylobacteriaceae, D_5__Psychroglaciecola, Ambiguous_taxa	314	0	31	1.86905	0	4.09551	0	0	0	0	0	1	0	1	0	0	3	0	0	8	2	0	0	0	2	0	0	0	0	0	0	3	4	0	0	5	0	0	3	0	0	3	0	0	17	0	0	8	1
D_0__Bacteria, D_1__Proteobacteria, D_2__Alphaproteobacteria, D_3__Rhodospirillales, D_4__Acetobacteraceae, D_5__Endobacter, Ambiguous_taxa	311	0	109	1.85119	0	9.74319	0	0	0	2	0	0	2	1	5	1	7	0	0	0	0	0	0	0	0	0	2	0	109	8	0	0	0	0	0	0	0	0	0	0	0	0	0	0	0	0	0	0	2
D_0__Bacteria, D_1__Acidobacteria, D_2__Acidobacteria, D_3__Acidobacteriales, D_4__Acidobacteriaceae (Subgroup 1), D_5__Granulicella, D_6__Granulicella cerasi	308	0	37	1.83333	0	5.02767	0	0	0	8	0	2	0	3	1	8	6	0	0	0	0	2	1	1	0	3	0	8	37	0	0	1	0	1	0	0	0	0	0	0	0	1	0	35	0	0	1	0	3
D_0__Bacteria, D_1__Proteobacteria, D_2__Alphaproteobacteria, D_3__Sphingomonadales, D_4__Sphingomonadaceae, D_5__Sphingomonas, D_6__uncultured bacterium	307	0	19	1.82738	0	3.87684	0	0	0	2	0	8	1	3	0	8	8	0	0	1	0	0	0	0	0	0	0	0	7	9	0	3	1	0	0	1	0	0	0	0	0	7	0	2	4	2	1	7	19
N/A	307	0	39	1.82738	0	5.10371	0	0	0	1	0	0	0	0	0	8	1	4	4	0	0	3	1	5	0	1	1	2	0	0	0	0	0	0	5	0	0	0	0	5	10	0	0	0	10	3	0	11	0
D_0__Bacteria, D_1__Proteobacteria, D_2__Alphaproteobacteria, D_3__Sphingomonadales, D_4__Sphingomonadaceae, D_5__Sphingomonas, D_6__uncultured bacterium	306	0	25	1.82143	0	3.82134	0	0	0	0	2	2	1	2	0	4	3	1	0	3	0	0	0	0	0	0	0	5	10	1	0	8	0	0	0	0	0	0	0	0	2	3	0	13	7	0	1	0	0
D_0__Bacteria, D_1__Proteobacteria, D_2__Gammaproteobacteria, D_3__Pseudomonadales, D_4__Pseudomonadaceae, D_5__Pseudomonas, Ambiguous_taxa	304	0	62	1.80952	0	7.3362	0	0	0	2	0	0	2	0	0	0	0	7	0	0	0	0	0	0	2	0	3	0	10	0	0	0	0	0	0	0	0	0	0	0	0	0	0	0	0	1	0	0	0
D_0__Bacteria, D_1__Proteobacteria, D_2__Alphaproteobacteria, D_3__Sphingomonadales, D_4__Sphingomonadaceae, D_5__Sphingomonas, D_6__Sphingomonas sp. W2.10-27	304	0	22	1.80952	0	3.80191	0	0	0	0	0	2	4	0	0	2	1	0	0	7	0	0	2	0	5	0	0	3	4	7	0	2	0	0	0	0	10	0	0	4	0	9	0	8	0	3	2	0	0
D_0__Bacteria, D_1__Proteobacteria, D_2__Alphaproteobacteria, D_3__Rhodospirillales, D_4__Acetobacteraceae, D_5__Acidocella, D_6__uncultured eubacterium WD238	303	0	41	1.80357	0	5.31663	0	0	0	2	0	0	0	0	2	0	2	0	0	0	0	11	1	2	0	0	0	0	31	0	8	0	0	0	0	9	0	0	0	0	0	2	0	0	0	0	0	0	8
D_0__Bacteria, D_1__Proteobacteria, D_2__Alphaproteobacteria, D_3__Rhodospirillales, D_4__Acetobacteraceae, D_5__Acidiphilium, D_6__uncultured bacterium	302	0	35	1.79762	0	5.25466	0	0	0	0	1	0	2	1	0	0	0	0	0	1	0	21	0	0	0	0	0	0	3	0	12	0	0	0	0	0	0	0	0	8	0	0	0	6	3	5	0	9	34
D_0__Bacteria, D_1__Proteobacteria, D_2__Alphaproteobacteria, D_3__Caulobacterales, D_4__Caulobacteraceae, D_5__Caulobacter, Ambiguous_taxa	301	0	170	1.79167	0	13.3568	0	0	0	0	0	0	0	0	0	0	2	0	0	0	0	0	0	0	4	0	0	0	4	0	0	0	0	0	0	0	0	0	2	0	0	0	0	0	0	0	0	0	0
D_0__Bacteria, D_1__Actinobacteria, D_2__Actinobacteria, D_3__Corynebacteriales, D_4__Mycobacteriaceae, D_5__Mycobacterium, Ambiguous_taxa	301	0	31	1.79167	0	4.68768	0	0	0	7	0	0	2	0	0	2	11	0	2	0	1	0	0	0	0	0	0	0	0	0	0	0	0	0	0	0	0	0	0	0	0	0	0	22	0	0	0	0	0
D_0__Bacteria, D_1__Actinobacteria, D_2__Actinobacteria, D_3__Micrococcales, D_4__Intrasporangiaceae, D_5__Janibacter, Ambiguous_taxa	298	0	22	1.77381	0	4.06931	0	0	0	3	1	1	0	1	0	5	2	0	3	0	0	3	0	4	14	0	0	0	22	1	0	3	18	0	0	3	18	0	0	7	0	0	3	0	18	0	2	0	3
D_0__Bacteria, D_1__Proteobacteria, D_2__Alphaproteobacteria, D_3__Rhodospirillales, D_4__Acetobacteraceae, D_5__Acidiphilium, D_6__uncultured bacterium	298	0	21	1.77381	0	3.73798	0	0	0	4	0	5	2	1	1	1	9	0	0	0	0	0	0	0	0	0	0	0	0	11	0	5	1	0	0	0	1	0	0	1	0	3	1	2	11	12	3	6	7
D_0__Bacteria, D_1__Proteobacteria, D_2__Alphaproteobacteria, D_3__Sphingomonadales, D_4__Sphingomonadaceae, D_5__Sphingomonas, D_6__uncultured bacterium	297	0	53	1.76786	0	5.41342	0	0	0	1	0	4	2	2	0	7	6	0	0	7	0	0	0	0	0	0	0	0	0	53	0	6	0	0	0	1	0	0	0	0	5	2	0	0	0	3	0	0	3
D_0__Bacteria, D_1__Proteobacteria, D_2__Alphaproteobacteria, D_3__Sphingomonadales, D_4__Sphingomonadaceae, D_5__Sphingomonas, D_6__Sphingomonas sp. R-36505	297	0	24	1.76786	0	4.20717	0	0	0	3	0	2	1	2	0	0	0	0	0	0	0	0	3	3	1	0	0	4	8	0	0	0	14	0	0	0	0	0	13	0	0	0	0	0	16	0	0	8	10
D_0__Bacteria, D_1__Acidobacteria, D_2__Acidobacteria, D_3__Acidobacteriales, D_4__Acidobacteriaceae (Subgroup 1), D_5__uncultured, D_6__uncultured bacterium	297	0	206	1.76786	0	16.1927	0	0	0	0	0	0	0	0	0	0	3	0	0	0	0	18	0	13	0	0	0	33	0	0	0	0	0	0	0	0	0	0	0	0	0	0	0	0	0	0	0	0	0
D_0__Bacteria, D_1__Firmicutes, D_2__Bacilli, D_3__Lactobacillales, D_4__Streptococcaceae, D_5__Streptococcus, D_6__uncultured bacterium	297	0	221	1.76786	0	17.6584	0	0	0	0	0	0	0	0	0	0	0	0	0	0	0	0	0	0	0	0	0	0	0	0	0	0	0	0	0	3	0	0	0	0	0	1	2	0	0	0	221	0	3
D_0__Bacteria, D_1__Acidobacteria, D_2__Acidobacteria, D_3__Acidobacteriales, D_4__Acidobacteriaceae (Subgroup 1), D_5__Granulicella, Ambiguous_taxa	297	0	71	1.76786	0	7.36879	0	0	0	1	0	0	0	0	0	0	3	0	0	5	0	46	0	7	1	2	0	15	0	0	0	0	0	0	0	0	0	0	0	27	0	2	0	11	0	0	1	1	4
N/A	297	0	295	1.76786	0	22.7591	0	0	0	0	0	0	0	0	0	0	0	0	0	0	0	0	0	0	0	0	0	0	0	1	0	0	0	0	0	0	0	0	0	0	0	0	0	0	0	0	0	0	0
D_0__Bacteria, D_1__Proteobacteria, D_2__Alphaproteobacteria, D_3__Sphingomonadales, D_4__Sphingomonadaceae, D_5__Sphingomonas, Ambiguous_taxa	296	0	24	1.7619	0	3.59014	0	0	0	1	0	0	1	0	0	5	4	0	0	3	0	2	0	0	1	1	10	4	0	2	2	3	0	0	5	0	0	0	1	0	0	3	0	0	11	24	0	0	1
D_0__Bacteria, D_1__Proteobacteria, D_2__Alphaproteobacteria, D_3__Rhodospirillales, D_4__Acetobacteraceae, D_5__Acidisphaera, Ambiguous_taxa	295	0	25	1.75595	0	4.13615	0	0	0	4	1	2	1	1	0	0	0	2	0	0	0	0	0	0	2	0	0	1	0	11	0	0	1	0	0	0	0	7	4	0	7	0	0	12	0	0	0	0	0
D_0__Bacteria, D_1__Proteobacteria, D_2__Alphaproteobacteria, D_3__Rhizobiales, D_4__Roseiarcaceae, D_5__Roseiarcus, Ambiguous_taxa	295	0	31	1.75595	0	5.16842	0	0	0	0	0	4	0	2	3	2	2	0	1	0	0	14	1	1	0	26	4	2	0	0	0	2	0	0	0	0	0	0	0	0	0	1	0	0	2	0	0	0	0
D_0__Bacteria, D_1__Proteobacteria, D_2__Alphaproteobacteria, D_3__Sphingomonadales, D_4__Sphingomonadaceae, D_5__Sphingomonas, D_6__uncultured bacterium	294	0	28	1.75	0	4.09432	0	0	0	2	0	0	1	0	0	4	3	0	0	12	0	0	0	0	0	0	0	0	2	0	0	1	5	0	0	0	0	0	0	5	0	0	0	0	13	0	0	8	1
D_0__Bacteria, D_1__Proteobacteria, D_2__Gammaproteobacteria, D_3__Pseudomonadales, D_4__Moraxellaceae, D_5__Acinetobacter, D_6__Acinetobacter sp. KEB-3	294	0	73	1.75	0	6.97279	0	0	0	0	0	0	0	0	0	0	0	2	8	0	5	12	2	7	1	0	0	5	0	0	0	2	20	0	15	3	2	35	1	0	0	0	0	7	0	0	0	0	0
D_0__Bacteria, D_1__Bacteroidetes, D_2__Sphingobacteriia, D_3__Sphingobacteriales, D_4__Sphingobacteriaceae, D_5__Mucilaginibacter, Ambiguous_taxa	294	0	97	1.75	0	8.26706	0	0	0	1	0	0	2	0	0	0	3	0	0	2	0	0	4	2	0	0	0	0	2	0	0	2	0	0	0	0	0	0	0	0	0	0	0	0	0	0	0	0	0
D_0__Bacteria, D_1__Actinobacteria, D_2__Acidimicrobiia, D_3__Acidimicrobiales, D_4__uncultured, Ambiguous_taxa, Ambiguous_taxa	294	0	66	1.75	0	6.63844	0	0	0	0	0	0	0	1	0	4	15	0	0	0	0	29	0	9	0	0	3	3	0	1	0	0	0	0	0	0	0	0	0	5	0	0	0	5	8	0	3	0	0
N/A	294	0	274	1.75	0	21.1379	0	0	0	0	0	0	0	0	0	3	0	0	0	0	0	0	0	0	0	0	0	0	1	0	0	0	0	0	0	0	0	0	0	0	0	0	0	274	0	0	0	0	0
D_0__Bacteria, D_1__Proteobacteria, D_2__Alphaproteobacteria, D_3__Rhodospirillales, D_4__Acetobacteraceae, D_5__uncultured, D_6__uncultured Acetobacteraceae bacterium	293	0	36	1.74405	0	5.3545	0	0	0	0	0	0	0	0	0	7	12	4	2	3	0	0	1	1	0	0	0	0	0	0	0	0	0	0	0	5	0	0	0	0	0	1	0	6	33	5	3	3	5
D_0__Bacteria, D_1__Bacteroidetes, D_2__Cytophagia, D_3__Cytophagales, D_4__Cytophagaceae, D_5__Hymenobacter, Ambiguous_taxa	291	0	31	1.73214	0	4.94578	0	0	0	0	1	0	0	6	0	1	16	0	0	0	0	0	0	0	1	0	0	0	0	2	0	2	13	0	0	0	0	0	0	0	0	31	5	0	13	0	0	0	0
D_0__Bacteria, D_1__Proteobacteria, D_2__Betaproteobacteria, D_3__Burkholderiales, D_4__Burkholderiaceae, D_5__Burkholderia-Paraburkholderia, D_6__uncultured Burkholderiales bacterium	291	0	137	1.73214	0	11.1573	0	0	0	1	0	2	1	0	0	0	3	0	2	0	2	0	0	0	13	0	0	0	0	4	0	1	23	0	0	0	0	0	0	0	0	0	0	0	0	0	1	0	0
D_0__Bacteria, D_1__Actinobacteria, D_2__Actinobacteria, D_3__Frankiales, D_4__Acidothermaceae, D_5__Acidothermus, D_6__uncultured bacterium	291	0	102	1.73214	0	8.77563	0	0	0	2	0	0	0	0	0	0	2	2	0	18	0	5	0	5	0	2	0	7	5	0	0	0	0	0	0	0	0	0	0	6	0	28	0	0	9	0	3	0	0
D_0__Bacteria, D_1__Firmicutes, D_2__Bacilli, D_3__Lactobacillales, D_4__Streptococcaceae, D_5__Lactococcus, D_6__uncultured bacterium	290	0	30	1.72619	0	4.29831	0	0	0	1	0	0	0	0	2	0	0	0	19	0	0	0	0	0	1	0	4	0	0	0	0	0	3	0	1	30	15	3	0	0	1	4	1	0	0	0	0	5	0
D_0__Bacteria, D_1__Proteobacteria, D_2__Alphaproteobacteria, D_3__Rhizobiales, D_4__1174-901-12, D_5__uncultured bacterium, D_6__uncultured bacterium	290	0	39	1.72619	0	4.69514	0	0	0	0	0	0	0	0	1	0	0	0	0	0	0	0	0	0	5	0	6	0	0	1	0	1	1	0	0	0	2	0	0	7	0	39	1	3	30	12	7	5	9
N/A	289	0	130	1.72024	0	13.6403	0	0	0	0	0	0	0	0	0	0	0	0	0	0	0	0	0	0	0	0	0	0	0	0	0	0	0	0	0	0	0	0	0	0	0	0	0	0	0	0	0	0	0
D_0__Bacteria, D_1__Proteobacteria, D_2__Alphaproteobacteria, D_3__Sphingomonadales, D_4__Sphingomonadaceae, D_5__Sphingomonas, Ambiguous_taxa	288	0	29	1.71429	0	4.36664	0	0	0	0	0	3	0	0	0	0	1	0	0	5	0	0	0	0	0	0	1	0	6	0	0	2	0	1	0	0	0	0	0	0	0	0	0	4	0	0	0	0	2
D_0__Bacteria, D_1__Acidobacteria, D_2__Acidobacteria, D_3__Acidobacteriales, D_4__Acidobacteriaceae (Subgroup 1), D_5__uncultured, Ambiguous_taxa	287	0	77	1.70833	0	8.42036	0	0	0	0	0	0	0	0	0	0	0	0	0	0	0	5	0	4	0	40	2	1	0	0	0	0	0	0	0	0	0	0	0	0	0	0	0	5	0	0	0	0	0
D_0__Bacteria, D_1__Acidobacteria, D_2__Solibacteres, D_3__Solibacterales, D_4__Solibacteraceae (Subgroup 3), D_5__Bryobacter, Ambiguous_taxa	286	0	29	1.70238	0	4.68858	0	0	0	0	0	0	2	0	0	1	0	0	0	7	0	1	0	0	9	0	0	4	0	0	8	15	0	0	0	0	0	0	0	3	0	0	0	0	0	0	18	12	0
D_0__Bacteria, D_1__Proteobacteria, D_2__Alphaproteobacteria, D_3__Rhizobiales, D_4__Methylobacteriaceae, D_5__Psychroglaciecola, Ambiguous_taxa	284	0	26	1.69048	0	4.24962	0	0	0	1	0	0	0	0	0	0	3	0	1	11	0	1	0	0	2	0	0	0	5	2	3	2	0	0	0	0	0	1	0	0	0	0	0	0	4	0	4	11	0
D_0__Bacteria, D_1__Proteobacteria, D_2__Betaproteobacteria, D_3__Burkholderiales, D_4__Comamonadaceae, D_5__Rhizobacter, Ambiguous_taxa	282	0	44	1.67857	0	4.881	0	0	0	0	0	0	0	0	1	0	2	0	6	4	0	0	0	0	44	2	8	0	5	0	0	0	0	0	0	0	0	0	4	23	3	0	0	0	12	0	0	0	0
D_0__Bacteria, D_1__Planctomycetes, D_2__Phycisphaerae, D_3__Tepidisphaerales, D_4__Tepidisphaeraceae, D_5__Tepidisphaera, D_6__uncultured bacterium	282	0	33	1.67857	0	4.04662	0	0	0	2	0	0	0	0	0	0	12	0	9	13	0	0	0	0	0	1	0	2	11	1	0	0	0	0	0	0	0	0	0	0	0	9	0	0	0	0	0	8	0
D_0__Bacteria, D_1__Actinobacteria, D_2__Actinobacteria, D_3__Frankiales, D_4__Geodermatophilaceae, D_5__Geodermatophilus, Ambiguous_taxa	281	0	42	1.67262	0	5.0227	0	0	0	0	0	0	0	0	0	0	2	0	3	0	0	0	0	0	0	0	0	2	0	0	0	0	0	0	0	0	0	0	0	0	0	0	0	0	0	0	0	0	0
D_0__Bacteria, D_1__Actinobacteria, D_2__Actinobacteria, D_3__Micrococcales, D_4__Intrasporangiaceae, D_5__Phycicoccus, Ambiguous_taxa	279	0	92	1.66071	0	8.2519	0	0	0	0	0	0	0	0	0	0	0	0	29	0	2	0	2	0	0	0	17	0	0	0	0	0	0	0	0	0	0	0	3	0	0	0	0	0	0	0	0	0	0
D_0__Bacteria, D_1__Bacteroidetes, D_2__Flavobacteriia, D_3__Flavobacteriales, D_4__Flavobacteriaceae, D_5__Cloacibacterium, D_6__uncultured bacterium	277	0	52	1.64881	0	5.25874	17	0	0	2	0	0	0	0	0	0	9	5	0	0	0	5	0	0	1	0	0	0	0	0	0	0	6	0	0	0	0	0	0	0	2	3	0	0	0	0	0	10	0
D_0__Bacteria, D_1__Proteobacteria, D_2__Betaproteobacteria, D_3__Burkholderiales, D_4__Oxalobacteraceae, D_5__Massilia, Ambiguous_taxa	277	0	56	1.64881	0	4.97435	0	0	0	0	0	0	2	0	1	1	0	0	2	0	0	2	0	0	0	2	5	1	2	0	0	0	1	0	3	4	1	1	1	16	0	6	1	4	17	8	0	2	12
D_0__Bacteria, D_1__Actinobacteria, D_2__Actinobacteria, D_3__Micrococcales, D_4__Micrococcaceae, D_5__Kocuria, D_6__uncultured bacterium	277	0	44	1.64881	0	4.87096	0	0	0	0	0	0	0	0	0	0	0	2	2	3	0	0	1	0	0	0	0	0	1	0	0	0	0	0	10	0	0	0	3	8	0	6	0	0	0	0	0	2	4
D_0__Bacteria, D_1__Proteobacteria, D_2__Alphaproteobacteria, D_3__Rhodospirillales, D_4__Acetobacteraceae, D_5__uncultured, D_6__uncultured bacterium	276	0	27	1.64286	0	4.25713	0	0	0	0	0	0	2	1	0	0	0	0	0	18	0	0	0	0	0	0	0	0	10	1	0	0	0	0	0	0	15	3	0	16	0	0	0	0	13	0	4	0	0
D_0__Bacteria, D_1__Bacteroidetes, D_2__Sphingobacteriia, D_3__Sphingobacteriales, D_4__Sphingobacteriaceae, D_5__Mucilaginibacter, Ambiguous_taxa	276	0	26	1.64286	0	3.92182	0	0	0	6	0	0	1	0	0	4	0	2	7	0	0	0	5	5	1	3	0	10	20	4	0	1	4	0	2	0	9	0	0	0	7	0	0	0	0	0	0	0	0
D_0__Bacteria, D_1__Actinobacteria, D_2__Actinobacteria, D_3__Micrococcales, D_4__Microbacteriaceae, D_5__Herbiconiux, Ambiguous_taxa	276	0	63	1.64286	0	5.83433	0	0	0	0	0	2	0	2	0	0	1	1	0	3	0	0	0	0	26	0	0	0	6	0	1	0	0	0	0	0	1	3	3	0	0	4	0	0	9	4	0	0	0
D_0__Bacteria, D_1__Bacteroidetes, D_2__Cytophagia, D_3__Cytophagales, D_4__Cytophagaceae, D_5__Hymenobacter, D_6__uncultured bacterium	275	0	24	1.6369	0	3.81994	0	0	0	0	0	0	1	0	0	4	4	0	0	0	0	0	0	0	1	0	0	0	6	6	0	0	0	0	0	0	0	0	0	7	0	10	0	7	13	5	0	8	16
D_0__Bacteria, D_1__Proteobacteria, D_2__Gammaproteobacteria, D_3__Xanthomonadales, D_4__Xanthomonadaceae, D_5__Rhodanobacter, D_6__uncultured gamma proteobacterium	274	0	30	1.63095	0	3.61726	0	0	0	0	0	0	0	1	0	0	0	2	0	3	0	5	0	0	0	3	0	5	3	0	0	2	0	0	0	0	0	0	0	0	3	0	1	12	1	0	1	0	0
N/A	274	0	16	1.63095	1	2.86954	0	0	0	1	0	0	2	3	0	5	0	1	0	0	0	0	0	0	0	0	0	0	2	2	0	1	0	0	2	0	3	0	1	3	1	5	1	11	13	6	0	4	0
D_0__Bacteria, D_1__Proteobacteria, D_2__Alphaproteobacteria, D_3__Rhizobiales, D_4__uncultured bacterium, D_5__uncultured bacterium, D_6__uncultured bacterium	272	0	18	1.61905	0	3.28453	0	0	0	4	0	4	6	0	1	2	1	0	0	0	0	0	0	0	0	0	0	0	0	4	0	1	0	1	3	0	0	0	0	0	1	0	2	6	11	2	0	0	4
D_0__Bacteria, D_1__Actinobacteria, D_2__Actinobacteria, D_3__Micrococcales, D_4__Micrococcaceae, D_5__Pseudarthrobacter, Ambiguous_taxa	271	0	104	1.6131	0	10.6703	0	0	0	0	0	0	0	0	0	0	0	0	1	0	0	0	0	0	0	0	0	1	0	0	0	0	0	0	13	0	0	0	0	0	0	0	0	0	0	0	0	0	0
D_0__Bacteria, D_1__Proteobacteria, D_2__Alphaproteobacteria, D_3__Rhodospirillales, D_4__Acetobacteraceae, D_5__Acidiphilium, D_6__uncultured soil bacterium	271	0	48	1.6131	0	5.83703	0	0	0	1	0	0	2	1	0	0	2	0	0	4	0	0	0	0	3	0	0	0	1	5	0	0	3	0	0	0	0	0	0	4	0	0	0	0	10	0	0	0	0
D_0__Bacteria, D_1__Actinobacteria, D_2__Thermoleophilia, D_3__Solirubrobacterales, D_4__Patulibacteraceae, D_5__Patulibacter, Ambiguous_taxa	271	0	22	1.6131	0	3.53414	0	0	0	10	0	1	3	0	0	0	1	0	0	6	0	1	0	0	0	4	5	6	0	0	0	0	0	0	0	0	0	0	0	0	0	0	1	0	0	0	0	0	1
D_0__Bacteria, D_1__Proteobacteria, D_2__Alphaproteobacteria, D_3__Rhodospirillales, D_4__Acetobacteraceae, D_5__Roseomonas, Ambiguous_taxa	270	0	42	1.60714	0	5.46303	0	0	0	0	0	0	0	0	0	0	0	0	6	0	0	0	0	0	0	0	8	3	1	0	0	0	0	0	0	0	0	0	0	0	0	0	0	6	0	0	0	0	0
D_0__Bacteria, D_1__Proteobacteria, D_2__Gammaproteobacteria, D_3__Xanthomonadales, D_4__Xanthomonadales Incertae Sedis, D_5__Acidibacter, D_6__uncultured bacterium	270	0	177	1.60714	0	13.7105	0	0	0	1	0	0	0	0	0	0	2	0	0	0	0	5	0	0	0	0	0	0	3	0	0	0	0	0	0	0	0	0	0	0	0	0	0	0	0	0	0	0	0
D_0__Bacteria, D_1__Acidobacteria, D_2__Solibacteres, D_3__Solibacterales, D_4__Solibacteraceae (Subgroup 3), D_5__Bryobacter, Ambiguous_taxa	268	0	235	1.59524	0	18.1558	0	0	0	0	0	0	0	0	0	0	0	0	0	0	0	0	0	0	0	7	0	0	0	0	0	0	0	0	0	0	0	0	0	0	0	0	0	0	3	0	0	0	0
D_0__Bacteria, D_1__Proteobacteria, D_2__Betaproteobacteria, D_3__Burkholderiales, D_4__Burkholderiaceae, D_5__Burkholderia-Paraburkholderia, Ambiguous_taxa	267	0	103	1.58929	0	9.6112	0	0	0	0	0	0	0	0	0	0	0	0	0	0	0	0	0	0	0	0	0	0	0	0	0	0	1	0	0	0	0	0	0	0	0	0	0	21	0	0	0	103	0
D_0__Bacteria, D_1__Proteobacteria, D_2__Gammaproteobacteria, D_3__Enterobacteriales, D_4__Enterobacteriaceae, D_5__Klebsiella, Ambiguous_taxa	267	0	229	1.58929	0	17.8192	0	0	0	0	0	0	0	0	0	0	0	0	0	0	0	0	0	0	0	0	0	0	0	0	0	0	0	0	0	0	0	0	0	0	0	0	0	0	0	0	0	0	0
D_0__Bacteria, D_1__Proteobacteria, D_2__Alphaproteobacteria, D_3__Sphingomonadales, D_4__Sphingomonadaceae, D_5__Sphingomonas, Ambiguous_taxa	267	0	45	1.58929	0	4.67805	0	0	0	1	0	3	4	1	0	0	12	0	0	0	0	0	0	0	0	6	0	0	1	1	0	0	3	1	0	8	0	0	0	0	0	1	0	0	8	0	0	0	5
D_0__Bacteria, D_1__Actinobacteria, D_2__Actinobacteria, D_3__Micrococcales, D_4__Micrococcaceae, D_5__Arthrobacter, Ambiguous_taxa	265	0	202	1.57738	0	16.0208	0	0	0	0	0	0	0	0	0	0	0	0	0	0	0	0	0	0	0	0	0	0	0	0	0	0	0	0	0	0	0	0	0	0	0	0	0	0	0	0	0	0	0
D_0__Bacteria, D_1__Bacteroidetes, D_2__Sphingobacteriia, D_3__Sphingobacteriales, D_4__Sphingobacteriaceae, D_5__Mucilaginibacter, D_6__uncultured bacterium	264	0	30	1.57143	0	3.93597	0	0	0	14	0	1	1	2	0	13	16	0	0	7	0	0	2	0	1	3	0	12	5	2	0	0	0	0	0	0	0	0	0	0	0	0	0	0	0	0	0	0	0
D_0__Bacteria, D_1__Cyanobacteria, D_2__Chloroplast, D_3__Musa itinerans, D_4__Musa itinerans, D_5__Musa itinerans, D_6__Musa itinerans	263	0	134	1.56548	0	10.9192	0	0	0	0	0	0	0	0	0	0	0	0	0	9	0	0	0	0	0	0	0	0	2	0	0	0	1	0	0	0	0	0	0	0	134	0	0	0	0	0	0	0	1
D_0__Bacteria, D_1__Proteobacteria, D_2__Alphaproteobacteria, D_3__Sphingomonadales, Ambiguous_taxa, Ambiguous_taxa, Ambiguous_taxa	263	0	37	1.56548	0	4.54339	0	0	0	2	0	0	0	0	0	0	0	0	0	1	0	0	3	2	0	0	7	2	0	2	0	1	0	0	0	0	0	0	0	0	0	3	0	0	0	0	0	1	0
D_0__Bacteria, D_1__Actinobacteria, D_2__Actinobacteria, D_3__Corynebacteriales, D_4__Nocardiaceae, D_5__Rhodococcus, D_6__Oryzias melastigma (Indian medaka)	262	0	33	1.55952	0	4.94364	0	0	0	0	0	0	0	0	0	0	0	0	0	0	0	0	0	0	0	0	0	0	0	4	1	0	0	0	0	0	0	0	0	0	0	12	0	0	0	0	0	0	1
D_0__Bacteria, D_1__Proteobacteria, D_2__Gammaproteobacteria, D_3__Pseudomonadales, D_4__Pseudomonadaceae, D_5__Pseudomonas, Ambiguous_taxa	261	0	31	1.55357	0	3.70104	4	2	5	1	0	1	0	0	0	0	0	1	1	0	1	0	1	0	0	7	0	0	5	0	1	0	3	0	0	2	1	3	0	1	1	2	0	20	2	0	1	5	0
D_0__Bacteria, D_1__Bacteroidetes, D_2__Cytophagia, D_3__Cytophagales, D_4__Cytophagaceae, D_5__Hymenobacter, Ambiguous_taxa	261	0	93	1.55357	0	8.1709	0	0	0	0	0	0	0	0	0	4	9	0	0	0	0	0	0	0	0	0	0	40	0	0	0	0	93	0	0	0	0	0	0	0	0	0	0	12	12	0	0	14	0
D_0__Bacteria, D_1__Proteobacteria, D_2__Betaproteobacteria, D_3__Burkholderiales, D_4__Oxalobacteraceae, D_5__Duganella, D_6__uncultured beta proteobacterium	261	0	33	1.55357	0	4.04578	0	0	0	0	0	0	0	0	0	0	0	0	1	0	2	0	2	0	2	0	3	0	0	0	0	0	2	0	0	0	0	0	0	0	0	0	0	0	0	0	0	0	0
D_0__Bacteria, D_1__Actinobacteria, D_2__Actinobacteria, D_3__Propionibacteriales, D_4__Nocardioidaceae, D_5__Marmoricola, Ambiguous_taxa	261	0	27	1.55357	0	4.35101	0	0	0	5	1	0	0	0	2	0	0	0	13	0	3	1	0	0	2	4	3	2	0	0	0	0	0	0	0	0	8	5	0	0	0	0	0	0	0	0	0	0	0
D_0__Bacteria, D_1__Bacteroidetes, D_2__Sphingobacteriia, D_3__Sphingobacteriales, D_4__Sphingobacteriaceae, D_5__Mucilaginibacter, D_6__uncultured bacterium	260	0	28	1.54762	0	4.32485	0	0	0	1	0	0	0	2	0	4	3	0	0	0	0	1	0	0	1	0	3	0	10	4	0	0	0	0	0	0	7	0	0	0	0	0	0	0	0	0	0	0	1
D_0__Bacteria, D_1__Actinobacteria, D_2__Actinobacteria, D_3__Propionibacteriales, D_4__Nocardioidaceae, D_5__Nocardioides, Ambiguous_taxa	258	0	57	1.53571	0	5.5918	0	0	0	0	0	0	0	0	0	0	0	0	7	0	3	0	0	2	0	0	14	3	3	0	0	0	0	0	0	0	13	3	0	0	0	0	0	0	1	0	1	0	0
D_0__Bacteria, D_1__Bacteroidetes, D_2__Sphingobacteriia, D_3__Sphingobacteriales, D_4__Sphingobacteriaceae, D_5__Pedobacter, Ambiguous_taxa	258	0	186	1.53571	0	14.3989	0	0	0	0	0	0	0	0	0	0	0	0	5	0	0	0	0	7	11	0	0	0	0	3	0	0	0	0	0	0	0	0	0	0	0	0	0	0	2	0	0	0	186
D_0__Bacteria, D_1__Proteobacteria, D_2__Betaproteobacteria, D_3__Burkholderiales, D_4__Comamonadaceae, D_5__Rhizobacter, Ambiguous_taxa	256	0	34	1.52381	0	4.37597	0	0	0	1	0	2	0	6	22	0	6	4	0	0	0	0	0	0	0	2	0	0	6	0	0	0	0	0	0	0	0	0	0	0	0	0	0	0	0	0	0	0	0
D_0__Bacteria, D_1__Proteobacteria, D_2__Alphaproteobacteria, D_3__Rhizobiales, D_4__Methylobacteriaceae, D_5__Methylobacterium, Ambiguous_taxa	256	0	32	1.52381	0	4.07262	0	0	0	3	0	5	9	2	0	0	0	0	3	0	0	0	0	0	0	3	0	0	3	13	0	0	0	0	0	0	0	0	0	0	0	4	0	4	0	10	5	7	1
D_0__Bacteria, D_1__Proteobacteria, D_2__Alphaproteobacteria, D_3__Rhizobiales, D_4__Beijerinckiaceae, D_5__uncultured, D_6__uncultured bacterium	255	0	35	1.51786	0	4.00295	0	0	0	2	0	1	2	4	0	0	0	2	0	0	0	1	0	0	0	3	0	0	4	1	0	1	0	0	0	0	0	0	0	6	0	4	0	9	0	2	2	1	5
D_0__Bacteria, D_1__Acidobacteria, D_2__Acidobacteria, D_3__Acidobacteriales, D_4__Acidobacteriaceae (Subgroup 1), D_5__Granulicella, Ambiguous_taxa	253	0	39	1.50595	0	5.06721	0	0	0	0	0	0	0	0	0	0	1	0	0	2	0	2	0	0	1	1	0	5	2	3	0	0	0	0	0	1	10	0	0	2	0	0	0	0	0	1	0	0	0
D_0__Bacteria, D_1__Proteobacteria, D_2__Betaproteobacteria, D_3__Burkholderiales, D_4__Comamonadaceae, D_5__Variovorax, D_6__uncultured bacterium	252	0	25	1.5	0	3.45891	0	0	0	0	0	0	0	2	0	0	3	0	4	0	0	0	0	0	0	0	0	2	3	12	0	3	0	0	0	0	2	0	0	0	0	0	0	0	8	0	0	0	2
D_0__Bacteria, D_1__Proteobacteria, D_2__Deltaproteobacteria, D_3__Bdellovibrionales, D_4__Bdellovibrionaceae, D_5__Bdellovibrio, D_6__uncultured bacterium	252	0	62	1.5	0	5.56077	0	0	0	5	1	2	0	0	0	4	4	0	0	0	0	8	0	0	0	0	0	0	15	1	0	1	0	0	0	0	0	0	0	0	0	0	0	0	0	0	0	0	0
D_0__Bacteria, D_1__Proteobacteria, D_2__Alphaproteobacteria, D_3__Rhizobiales, D_4__Roseiarcaceae, D_5__Roseiarcus, Ambiguous_taxa	251	0	92	1.49405	0	8.00224	0	0	0	0	0	0	0	0	0	2	7	0	0	0	0	24	1	4	0	0	0	2	0	0	0	1	0	0	0	0	0	0	0	0	2	0	0	0	0	0	0	0	0
D_0__Bacteria, D_1__Firmicutes, D_2__Clostridia, D_3__Clostridiales, D_4__Family XI, D_5__Peptoniphilus, D_6__unidentified	251	0	142	1.49405	0	12.0716	0	0	0	0	0	0	0	0	0	0	0	0	0	0	0	0	0	0	0	0	0	0	0	0	0	0	0	0	0	0	0	0	0	59	0	0	0	142	27	0	0	0	2
D_0__Bacteria, D_1__Proteobacteria, D_2__Alphaproteobacteria, D_3__Rhizobiales, D_4__Beijerinckiaceae, D_5__uncultured, Ambiguous_taxa	251	0	24	1.49405	0	3.5914	0	0	0	0	0	1	2	5	0	13	0	0	0	2	0	0	0	0	0	0	0	1	8	0	0	0	0	0	0	0	0	2	0	8	0	4	0	21	2	0	1	6	0
D_0__Bacteria, D_1__Bacteroidetes, D_2__Cytophagia, D_3__Cytophagales, D_4__Cytophagaceae, D_5__Dyadobacter, D_6__uncultured bacterium	250	0	99	1.4881	0	8.14096	0	0	0	0	0	0	2	0	0	1	1	0	0	0	0	0	0	0	9	0	0	0	7	0	4	2	0	0	0	0	0	0	0	0	0	0	0	0	3	0	0	0	0
D_0__Bacteria, D_1__Firmicutes, D_2__Bacilli, D_3__Lactobacillales, D_4__16d63.751, D_5__uncultured bacterium, D_6__uncultured bacterium	249	0	128	1.48214	0	10.5711	0	0	0	0	0	0	0	0	0	0	0	0	2	0	0	3	2	1	0	0	4	0	7	0	0	0	0	0	0	128	0	0	0	0	0	0	0	0	3	0	29	0	4
D_0__Bacteria, D_1__Proteobacteria, D_2__Deltaproteobacteria, D_3__Myxococcales, D_4__P3OB-42, D_5__uncultured bacterium, D_6__uncultured bacterium	249	0	54	1.48214	0	5.35335	0	0	0	0	0	1	0	6	0	0	0	0	0	0	0	0	0	0	0	0	0	0	24	0	0	4	3	0	0	0	0	0	1	0	0	0	0	0	13	5	4	5	2
D_0__Bacteria, D_1__Acidobacteria, D_2__Acidobacteria, D_3__Acidobacteriales, D_4__Acidobacteriaceae (Subgroup 1), D_5__Granulicella, Ambiguous_taxa	248	0	56	1.47619	0	6.24639	0	0	0	3	0	4	0	4	0	5	0	1	0	0	0	0	0	1	0	2	0	0	3	2	0	0	0	0	0	0	0	0	1	0	10	0	0	0	9	0	0	0	3
D_0__Bacteria, D_1__Proteobacteria, D_2__Alphaproteobacteria, D_3__Caulobacterales, D_4__Caulobacteraceae, D_5__uncultured, D_6__uncultured bacterium	247	0	49	1.47024	0	5.28349	0	0	0	0	0	0	0	0	0	11	0	0	0	0	0	0	0	0	0	0	0	0	0	0	10	0	0	0	0	0	0	0	0	0	0	0	0	19	0	0	0	0	0
D_0__Bacteria, D_1__Proteobacteria, D_2__Alphaproteobacteria, D_3__Sphingomonadales, D_4__Sphingomonadaceae, D_5__Sphingomonas, D_6__uncultured bacterium	246	0	22	1.46429	0	3.42567	0	0	0	2	0	0	0	5	0	1	10	0	0	1	0	0	0	0	1	0	0	2	1	22	0	2	0	0	0	0	1	0	0	6	0	2	0	1	7	1	1	1	2
D_0__Bacteria, D_1__Proteobacteria, D_2__Alphaproteobacteria, D_3__Rhodospirillales, D_4__Acetobacteraceae, D_5__uncultured, D_6__uncultured bacterium	246	0	39	1.46429	0	4.78006	0	0	0	1	0	0	0	0	0	8	0	0	0	4	0	0	0	0	1	0	0	0	1	1	6	1	0	0	0	0	0	1	0	39	0	16	0	8	27	0	1	0	2
D_0__Bacteria, D_1__Acidobacteria, D_2__Acidobacteria, D_3__Acidobacteriales, D_4__Acidobacteriaceae (Subgroup 1), D_5__Acidobacterium, Ambiguous_taxa	246	0	64	1.46429	0	5.9829	0	0	0	0	0	0	1	0	0	0	3	0	1	0	0	2	4	1	0	0	0	0	0	6	0	3	0	0	0	0	0	0	0	0	0	0	0	0	0	0	0	0	0
D_0__Bacteria, D_1__Actinobacteria, D_2__Actinobacteria, D_3__Corynebacteriales, D_4__Mycobacteriaceae, D_5__Mycobacterium, Ambiguous_taxa	245	0	39	1.45833	0	4.69916	0	0	0	0	0	0	0	1	2	0	0	0	0	0	0	0	0	0	0	0	0	0	0	0	0	0	0	0	0	0	0	0	0	39	28	4	3	6	13	8	0	6	0
D_0__Bacteria, D_1__Proteobacteria, D_2__Alphaproteobacteria, D_3__Sphingomonadales, D_4__Sphingomonadaceae, D_5__Sphingomonas, Ambiguous_taxa	244	0	208	1.45238	0	16.0537	0	0	0	0	0	3	0	0	0	0	0	0	0	0	0	0	0	0	0	2	0	0	0	0	0	1	0	0	0	0	0	0	0	0	0	0	0	0	0	0	0	0	0
D_0__Bacteria, D_1__Proteobacteria, D_2__Alphaproteobacteria, D_3__Sphingomonadales, D_4__Sphingomonadaceae, D_5__Sphingomonas, Ambiguous_taxa	244	0	27	1.45238	0	3.75094	0	0	0	2	0	1	0	1	0	0	6	0	0	27	0	0	0	0	8	0	0	0	0	2	16	2	1	0	0	0	1	0	0	0	0	3	0	0	4	11	2	0	5
N/A	243	0	50	1.44643	0	4.751	0	0	0	2	0	1	0	3	1	0	0	0	0	4	0	2	0	0	0	0	0	0	2	1	0	0	0	0	0	0	0	0	0	0	5	0	0	50	2	1	2	0	0
D_0__Bacteria, D_1__Proteobacteria, D_2__Gammaproteobacteria, D_3__Xanthomonadales, D_4__Xanthomonadales Incertae Sedis, D_5__Acidibacter, D_6__uncultured bacterium	242	0	232	1.44048	0	17.8998	0	0	0	0	0	0	0	0	0	0	0	0	0	0	0	0	0	0	0	0	0	0	0	0	0	0	0	0	0	0	0	0	0	0	0	0	0	0	0	0	0	0	0
D_0__Bacteria, D_1__Proteobacteria, D_2__Gammaproteobacteria, D_3__Pseudomonadales, D_4__Pseudomonadaceae, D_5__Pseudomonas, D_6__Pseudomonas sp. ANT7125	242	0	42	1.44048	0	4.11031	0	2	3	1	0	0	0	0	0	1	0	0	0	0	0	3	0	0	0	0	0	0	0	1	0	0	2	0	0	1	0	0	0	0	1	1	0	13	0	5	0	0	6
D_0__Bacteria, D_1__Proteobacteria, D_2__Alphaproteobacteria, D_3__Rhizobiales, D_4__Xanthobacteraceae, D_5__Variibacter, D_6__uncultured forest soil bacterium	242	0	126	1.44048	0	9.93373	0	0	0	0	0	0	0	0	0	4	0	0	0	0	1	4	1	0	0	12	0	0	0	0	3	0	0	0	0	0	0	0	0	0	0	0	0	0	0	0	0	0	0
D_0__Bacteria, D_1__Proteobacteria, D_2__Alphaproteobacteria, D_3__Rickettsiales, D_4__Mitochondria, D_5__Avena sativa (oat), D_6__Avena sativa (oat)	241	0	121	1.43452	0	9.63628	0	0	0	0	0	0	0	0	0	0	0	0	1	0	0	1	0	0	0	13	1	0	0	0	0	0	0	0	0	0	0	3	0	0	0	0	0	0	0	0	0	0	0
D_0__Bacteria, D_1__Bacteroidetes, D_2__Cytophagia, D_3__Cytophagales, D_4__Cytophagaceae, D_5__Dyadobacter, Ambiguous_taxa	241	0	40	1.43452	0	4.58668	0	0	0	1	0	1	0	0	0	0	1	1	0	0	1	0	0	19	1	0	0	2	1	1	0	2	0	0	0	0	40	2	0	0	0	12	0	0	0	0	0	0	0
D_0__Bacteria, D_1__Proteobacteria, D_2__Betaproteobacteria, D_3__Burkholderiales, D_4__Burkholderiaceae, D_5__Burkholderia-Paraburkholderia, D_6__uncultured Burkholderiaceae bacterium	241	0	40	1.43452	0	4.68612	0	0	0	3	0	2	0	0	0	1	0	0	0	24	0	0	0	0	2	5	0	0	1	0	0	0	0	0	0	0	21	0	13	0	0	0	0	4	0	0	0	0	0
D_0__Bacteria, D_1__Proteobacteria, D_2__Alphaproteobacteria, D_3__Rhodospirillales, D_4__Acetobacteraceae, D_5__Acidiphilium, D_6__uncultured bacterium	241	0	30	1.43452	0	3.6207	0	0	0	0	0	2	0	0	0	4	10	0	3	0	0	0	0	0	2	7	0	3	0	3	0	0	3	0	0	0	0	0	2	0	0	0	0	0	30	0	0	0	0
D_0__Bacteria, D_1__Bacteroidetes, D_2__Flavobacteriia, D_3__Flavobacteriales, D_4__Flavobacteriaceae, D_5__Epilithonimonas, Ambiguous_taxa	240	0	42	1.42857	0	4.75832	0	0	0	0	0	1	0	1	0	0	0	0	0	0	0	0	0	0	0	0	0	0	17	1	0	0	5	0	0	0	0	0	0	0	0	0	0	0	0	0	2	0	0
D_0__Bacteria, D_1__Actinobacteria, D_2__Actinobacteria, D_3__Propionibacteriales, D_4__Nocardioidaceae, Ambiguous_taxa, D_6__uncultured bacterium	240	0	20	1.42857	0	3.13865	0	0	0	2	0	3	0	0	0	0	1	2	2	0	0	2	2	0	0	0	7	4	1	0	0	1	1	0	0	0	0	3	1	0	0	0	0	0	0	0	0	0	0
D_0__Bacteria, D_1__Proteobacteria, D_2__Alphaproteobacteria, D_3__Rhodospirillales, D_4__Acetobacteraceae, D_5__Acidiphilium, D_6__uncultured bacterium	239	0	22	1.42262	0	3.51131	0	0	0	3	0	2	3	1	0	0	8	0	0	0	0	0	2	0	0	0	0	3	0	0	0	1	0	0	0	0	3	3	0	0	0	6	0	0	0	0	3	0	0
D_0__Bacteria, D_1__Acidobacteria, D_2__Acidobacteria, D_3__Acidobacteriales, D_4__Acidobacteriaceae (Subgroup 1), D_5__Acidobacterium, Ambiguous_taxa	239	0	45	1.42262	0	5.18461	0	0	0	1	0	0	0	0	0	45	1	0	0	0	0	10	3	4	2	0	0	0	0	0	4	1	0	0	0	0	6	0	0	13	0	4	2	11	0	0	0	0	0
D_0__Bacteria, D_1__Actinobacteria, D_2__Actinobacteria, D_3__Frankiales, D_4__Frankiaceae, D_5__Jatrophihabitans, D_6__uncultured bacterium	238	0	21	1.41667	0	3.76148	0	0	0	0	0	0	0	0	0	0	2	0	0	0	0	0	0	1	0	0	0	0	0	4	0	1	0	0	13	13	0	0	0	0	0	1	0	0	0	0	0	0	10
D_0__Bacteria, D_1__Verrucomicrobia, D_2__Spartobacteria, D_3__Chthoniobacterales, D_4__LD29, D_5__uncultured bacterium, D_6__uncultured bacterium	237	0	26	1.41071	0	3.48019	0	0	0	0	0	0	0	0	0	3	8	0	0	2	0	0	0	0	0	0	4	0	5	1	0	1	5	0	0	0	0	0	0	6	0	0	4	0	11	3	1	0	1
D_0__Bacteria, D_1__Cyanobacteria, D_2__Chloroplast, D_3__Tectona grandis, D_4__Tectona grandis, D_5__Tectona grandis, D_6__Tectona grandis	236	0	30	1.40476	0	4.17038	0	0	0	0	0	0	0	0	0	0	0	2	30	16	4	0	3	0	0	1	2	0	11	0	3	0	0	0	0	3	0	0	0	1	0	0	0	0	26	0	1	0	0
D_0__Bacteria, D_1__Actinobacteria, D_2__Thermoleophilia, D_3__Solirubrobacterales, D_4__TM146, D_5__uncultured bacterium, D_6__uncultured bacterium	235	0	33	1.39881	0	4.21452	0	0	0	0	0	1	0	0	0	4	0	0	0	0	0	4	1	1	0	0	0	4	7	0	0	0	0	0	0	0	0	0	0	11	0	0	0	0	0	0	0	0	0
D_0__Bacteria, D_1__Proteobacteria, D_2__Alphaproteobacteria, D_3__Rhizobiales, D_4__1174-901-12, D_5__uncultured bacterium, D_6__uncultured bacterium	235	0	32	1.39881	0	4.64699	0	0	0	0	0	0	0	0	0	0	0	0	0	4	0	0	0	2	0	0	7	0	0	0	0	0	0	0	0	0	0	0	0	13	0	6	0	7	0	21	1	32	3
D_0__Bacteria, D_1__Bacteroidetes, D_2__Flavobacteriia, D_3__Flavobacteriales, D_4__Flavobacteriaceae, D_5__Chryseobacterium, Ambiguous_taxa	234	0	69	1.39286	0	6.20608	0	0	0	0	0	2	20	0	8	0	6	0	0	0	0	0	0	0	0	16	0	0	7	2	0	0	0	0	0	0	0	0	0	0	0	0	0	0	0	0	0	0	0
D_0__Bacteria, D_1__Proteobacteria, D_2__Betaproteobacteria, D_3__Burkholderiales, D_4__Burkholderiaceae, D_5__Burkholderia-Paraburkholderia, D_6__uncultured Burkholderia sp.	234	0	107	1.39286	0	8.4987	0	0	0	2	0	5	0	3	0	0	1	0	0	1	0	0	0	0	0	0	0	0	0	0	0	0	0	0	0	0	0	0	0	0	0	0	0	2	0	0	1	0	0
D_0__Bacteria, D_1__Proteobacteria, D_2__Alphaproteobacteria, D_3__Rhizobiales, D_4__Hyphomicrobiaceae, D_5__uncultured, D_6__uncultured alpha proteobacterium	233	0	64	1.3869	0	5.6483	0	0	0	0	0	0	0	0	0	0	0	2	5	0	0	3	2	10	0	0	3	0	0	1	0	0	4	0	2	0	0	0	0	64	0	0	0	0	0	0	0	0	0
D_0__Bacteria, D_1__Bacteroidetes, D_2__Flavobacteriia, D_3__Flavobacteriales, D_4__Flavobacteriaceae, D_5__Chryseobacterium, D_6__Chryseobacterium sp. TA_JX	232	0	151	1.38095	0	11.9504	151	0	0	0	0	0	0	0	0	0	0	0	0	0	0	0	0	0	0	0	0	0	0	0	0	0	0	0	0	0	0	0	0	0	0	0	0	0	0	0	0	0	2
D_0__Bacteria, D_1__Proteobacteria, D_2__Alphaproteobacteria, D_3__Rhizobiales, D_4__1174-901-12, D_5__uncultured bacterium, D_6__uncultured bacterium	232	0	31	1.38095	0	4.08416	0	0	0	0	0	0	0	0	0	0	8	0	0	11	0	0	0	0	2	0	0	0	0	0	0	2	6	0	0	0	0	0	0	9	5	10	0	28	31	15	0	9	6
D_0__Bacteria, D_1__Proteobacteria, D_2__Alphaproteobacteria, D_3__Rhizobiales, D_4__Phyllobacteriaceae, D_5__Mesorhizobium, D_6__Mesorhizobium ciceri	231	0	21	1.375	0	3.52185	0	0	0	3	0	0	0	0	0	0	0	0	0	0	1	1	15	0	6	9	0	0	0	0	0	1	0	1	5	0	0	0	0	0	0	0	0	13	0	0	0	0	0
D_0__Bacteria, D_1__Firmicutes, D_2__Bacilli, D_3__Bacillales, D_4__Family XII, D_5__Exiguobacterium, D_6__uncultured Exiguobacterium sp.	230	0	39	1.36905	0	5.48658	39	0	0	0	0	0	0	0	0	0	0	0	0	0	0	1	3	0	0	0	0	0	0	0	0	0	0	0	0	0	0	0	0	0	0	0	0	0	0	0	0	0	0
D_0__Bacteria, D_1__Proteobacteria, D_2__Betaproteobacteria, D_3__Neisseriales, D_4__Neisseriaceae, D_5__Neisseria, D_6__uncultured bacterium	230	0	106	1.36905	0	9.73577	0	0	0	0	0	0	0	0	0	0	0	0	0	0	0	4	0	0	0	0	0	6	0	0	0	0	106	0	26	63	0	3	0	0	0	0	0	0	0	0	0	0	0
D_0__Bacteria, D_1__Bacteroidetes, D_2__Sphingobacteriia, D_3__Sphingobacteriales, D_4__Sphingobacteriaceae, D_5__Mucilaginibacter, Ambiguous_taxa	229	0	41	1.3631	0	4.36566	0	0	0	0	0	0	0	2	0	0	1	5	4	1	0	0	0	4	0	41	6	0	1	1	0	0	0	1	0	0	0	0	1	0	0	0	0	0	0	0	0	2	0
D_0__Bacteria, D_1__Firmicutes, D_2__Bacilli, D_3__Bacillales, D_4__Staphylococcaceae, D_5__Staphylococcus, D_6__Planomicrobium okeanokoites	227	0	120	1.35119	0	10.144	0	0	0	0	0	0	0	0	0	0	0	0	0	0	0	0	0	0	0	0	0	0	0	0	0	0	0	0	0	0	0	2	0	0	0	0	0	0	53	0	0	0	0
D_0__Bacteria, D_1__Acidobacteria, D_2__Acidobacteria, D_3__Acidobacteriales, D_4__Acidobacteriaceae (Subgroup 1), D_5__Acidobacterium, D_6__uncultured bacterium	227	0	211	1.35119	0	16.2934	0	0	0	0	0	0	0	0	0	0	0	0	0	0	0	0	0	0	0	0	0	0	0	0	0	0	0	0	0	0	0	0	0	0	0	0	0	0	10	0	0	0	211
D_0__Bacteria, D_1__Cyanobacteria, D_2__Chloroplast, Ambiguous_taxa, Ambiguous_taxa, Ambiguous_taxa, Ambiguous_taxa	226	0	31	1.34524	0	3.34447	0	0	0	1	1	1	2	0	0	0	0	0	1	0	0	0	0	3	1	2	14	1	0	1	0	0	0	0	0	0	7	4	0	0	0	10	0	0	8	0	0	8	0
D_0__Bacteria, D_1__Acidobacteria, D_2__Acidobacteria, D_3__Acidobacteriales, D_4__Acidobacteriaceae (Subgroup 1), D_5__uncultured, D_6__uncultured bacterium	226	0	90	1.34524	0	7.31907	0	0	0	5	0	0	0	0	1	4	2	0	0	0	0	0	0	0	1	0	0	0	0	5	0	3	0	0	5	0	7	0	0	6	0	7	0	3	9	2	3	0	0
D_0__Bacteria, D_1__Proteobacteria, D_2__Gammaproteobacteria, D_3__Pseudomonadales, D_4__Moraxellaceae, D_5__Acinetobacter, D_6__uncultured bacterium	226	0	27	1.34524	0	3.74803	0	0	0	5	0	0	0	0	0	0	0	0	0	0	0	1	1	0	2	0	0	0	0	0	0	0	4	0	0	5	0	2	2	13	9	2	0	27	0	13	0	5	1
D_0__Bacteria, D_1__Proteobacteria, D_2__Alphaproteobacteria, D_3__Rhizobiales, D_4__Methylobacteriaceae, D_5__uncultured, D_6__uncultured bacterium	225	0	35	1.33929	0	4.32349	0	0	0	0	0	0	1	0	0	3	2	0	0	0	0	0	0	0	3	0	2	0	0	1	0	0	0	0	0	0	0	3	0	0	0	0	0	0	1	0	1	6	0
D_0__Bacteria, D_1__Proteobacteria, D_2__Betaproteobacteria, D_3__Burkholderiales, D_4__Burkholderiaceae, D_5__Limnobacter, Ambiguous_taxa	224	0	25	1.33333	0	3.52861	0	0	0	1	0	1	1	0	0	0	0	0	0	14	0	0	0	0	0	2	5	0	1	0	0	0	0	0	0	0	4	0	0	0	0	3	0	25	4	0	0	0	0
D_0__Bacteria, D_1__Proteobacteria, D_2__Alphaproteobacteria, D_3__Rhizobiales, D_4__Aurantimonadaceae, D_5__Aureimonas, Ambiguous_taxa	224	0	47	1.33333	0	4.50903	0	0	0	0	0	0	0	0	2	0	2	0	0	5	0	0	0	0	0	0	0	0	2	1	2	0	0	0	0	0	0	0	2	0	0	0	0	0	5	0	0	0	0
D_0__Bacteria, D_1__Proteobacteria, D_2__Gammaproteobacteria, D_3__Pseudomonadales, D_4__Moraxellaceae, D_5__Acinetobacter, D_6__Acinetobacter pittii	223	0	209	1.32738	0	16.1273	0	0	0	0	0	0	0	0	0	0	4	0	0	0	0	0	0	0	0	0	3	0	0	0	0	0	0	0	0	0	0	0	0	0	0	0	0	0	0	0	0	0	0
D_0__Bacteria, D_1__Bacteroidetes, D_2__Flavobacteriia, D_3__Flavobacteriales, D_4__Flavobacteriaceae, D_5__Chryseobacterium, Ambiguous_taxa	223	0	174	1.32738	0	13.5313	0	0	0	0	0	0	0	0	0	0	0	0	0	0	0	0	0	0	0	0	0	0	1	0	0	0	0	0	0	0	0	0	0	0	0	0	0	0	0	0	0	0	0
D_0__Bacteria, D_1__Bacteroidetes, D_2__Cytophagia, D_3__Cytophagales, D_4__Cytophagaceae, D_5__Hymenobacter, D_6__uncultured bacterium	222	0	30	1.32143	0	4.25296	0	0	0	0	2	0	2	0	0	0	2	0	0	0	0	0	0	0	0	0	0	0	0	4	0	0	0	0	0	0	0	0	1	0	0	16	0	0	0	0	0	0	1
D_0__Bacteria, D_1__Proteobacteria, D_2__Alphaproteobacteria, D_3__Rhodospirillales, D_4__Acetobacteraceae, D_5__Acidiphilium, D_6__uncultured bacterium	222	0	39	1.32143	0	4.68188	0	0	0	0	0	0	0	0	0	0	2	0	0	0	0	0	0	0	1	0	12	8	0	0	0	0	3	0	0	0	0	0	0	1	0	8	0	39	14	7	3	0	28
D_0__Bacteria, D_1__Actinobacteria, D_2__Actinobacteria, D_3__Propionibacteriales, D_4__Nocardioidaceae, D_5__Nocardioides, Ambiguous_taxa	222	0	25	1.32143	0	3.56349	0	0	0	0	1	0	0	1	0	0	3	0	1	3	1	0	0	0	1	0	3	9	9	0	0	2	12	0	0	0	0	0	2	9	0	0	0	0	0	0	0	0	0
D_0__Bacteria, D_1__Firmicutes, D_2__Bacilli, D_3__Lactobacillales, D_4__Lactobacillaceae, D_5__Lactobacillus, D_6__Lactobacillus acidophilus	222	0	94	1.32143	0	9.87183	0	0	0	0	0	0	0	0	0	0	0	0	0	0	0	0	0	0	0	0	0	0	0	0	0	0	0	0	0	0	0	0	0	14	0	0	0	3	10	94	0	0	4
D_0__Bacteria, D_1__Firmicutes, D_2__Bacilli, D_3__Lactobacillales, D_4__Lactobacillaceae, D_5__Lactobacillus, D_6__Lactobacillus helveticus	219	0	70	1.30357	0	7.17844	0	0	0	0	0	0	0	0	0	0	0	0	0	0	0	0	0	0	0	0	0	0	0	0	0	0	1	0	0	0	0	0	0	31	0	0	1	27	17	70	2	0	3
D_0__Bacteria, D_1__Bacteroidetes, D_2__Cytophagia, D_3__Cytophagales, D_4__Cytophagaceae, D_5__Spirosoma, D_6__Spirosoma sp. MSd3	219	0	74	1.30357	0	6.59501	0	0	0	0	0	0	0	2	0	0	12	0	0	0	0	0	0	0	0	0	0	0	0	0	0	0	0	0	0	0	0	0	0	0	0	0	0	0	0	0	0	0	0
D_0__Bacteria, D_1__Proteobacteria, D_2__Betaproteobacteria, D_3__Burkholderiales, D_4__Comamonadaceae, D_5__Ideonella, Ambiguous_taxa	218	0	27	1.29762	0	3.22148	0	0	0	1	0	0	2	0	0	0	0	0	0	0	0	0	0	1	0	7	4	0	0	0	0	2	0	0	0	0	0	6	0	0	0	2	9	0	0	0	0	0	2
D_0__Bacteria, D_1__Proteobacteria, D_2__Alphaproteobacteria, D_3__Caulobacterales, D_4__Caulobacteraceae, D_5__uncultured, Ambiguous_taxa	217	0	76	1.29167	0	6.61549	0	0	0	0	0	0	0	0	0	0	0	0	0	0	0	0	0	0	0	1	7	0	7	0	0	1	0	0	11	0	0	0	0	0	0	0	0	0	0	0	0	2	0
D_0__Bacteria, D_1__Proteobacteria, D_2__Alphaproteobacteria, D_3__Sphingomonadales, D_4__Sphingomonadaceae, D_5__Sphingomonas, D_6__Eucidaris tribuloides	217	0	15	1.29167	0	2.43319	0	0	0	1	0	1	2	0	0	1	1	1	3	2	0	0	1	0	2	0	0	0	4	3	0	0	1	0	0	1	0	0	0	6	0	4	1	6	3	1	0	2	2
D_0__Bacteria, D_1__Actinobacteria, D_2__Actinobacteria, D_3__Propionibacteriales, D_4__Nocardioidaceae, D_5__Marmoricola, Ambiguous_taxa	217	0	16	1.29167	0	2.66347	0	0	0	0	0	0	0	0	0	0	0	0	2	0	0	0	0	2	0	0	5	7	0	0	0	0	8	0	13	0	0	0	1	0	0	0	0	0	0	0	0	5	0
D_0__Bacteria, D_1__Bacteroidetes, D_2__Sphingobacteriia, D_3__Sphingobacteriales, D_4__Sphingobacteriaceae, D_5__Mucilaginibacter, Ambiguous_taxa	217	0	46	1.29167	0	4.80189	0	0	0	1	0	0	0	1	0	0	0	0	0	0	0	6	2	46	5	4	2	0	24	3	0	0	0	0	0	0	0	0	0	0	0	0	0	0	0	0	0	0	0
D_0__Bacteria, D_1__Actinobacteria, D_2__Actinobacteria, D_3__Corynebacteriales, D_4__Corynebacteriaceae, D_5__Turicella, D_6__uncultured bacterium	216	0	45	1.28571	0	4.68293	0	0	0	0	0	0	0	0	0	0	0	5	17	0	0	22	0	1	4	0	8	0	0	0	3	0	13	0	0	15	0	1	0	0	0	0	4	0	0	0	0	0	0
D_0__Bacteria, D_1__Proteobacteria, D_2__Alphaproteobacteria, D_3__Rhizobiales, D_4__Methylobacteriaceae, D_5__Methylobacterium, Ambiguous_taxa	216	0	33	1.28571	0	3.72424	0	0	0	0	0	5	2	1	0	0	5	0	0	1	0	0	0	0	0	0	0	1	2	2	0	1	0	0	0	1	0	0	0	1	0	8	0	1	27	33	3	6	5
D_0__Bacteria, D_1__Bacteroidetes, D_2__Sphingobacteriia, D_3__Sphingobacteriales, D_4__Sphingobacteriaceae, D_5__Mucilaginibacter, D_6__uncultured bacterium	216	0	24	1.28571	0	3.48675	0	0	0	0	0	1	0	0	0	2	1	0	2	0	0	0	0	0	0	0	0	3	0	0	0	11	0	0	0	0	0	0	0	0	0	0	0	0	0	0	1	0	0
D_0__Bacteria, D_1__Proteobacteria, D_2__Betaproteobacteria, D_3__Burkholderiales, D_4__Oxalobacteraceae, D_5__Massilia, Ambiguous_taxa	215	0	49	1.27976	0	6.17599	0	0	0	0	0	0	0	0	0	0	0	0	0	0	0	0	0	0	0	0	0	0	0	0	2	9	0	0	14	0	0	0	0	0	0	5	0	0	2	0	0	0	49
D_0__Bacteria, D_1__Proteobacteria, D_2__Alphaproteobacteria, D_3__Rhodospirillales, D_4__Acetobacteraceae, D_5__Endobacter, Ambiguous_taxa	215	0	66	1.27976	0	6.76458	0	0	0	13	0	0	0	0	0	3	0	0	0	0	1	0	2	0	0	0	0	0	2	0	4	1	0	0	0	0	0	0	0	5	0	54	0	0	66	0	0	0	0
D_0__Bacteria, D_1__Bacteroidetes, D_2__Sphingobacteriia, D_3__Sphingobacteriales, D_4__Chitinophagaceae, D_5__Parafilimonas, D_6__uncultured bacterium	215	0	32	1.27976	0	4.05195	0	0	0	0	0	0	0	0	5	0	2	0	0	16	2	0	0	1	2	21	3	0	3	1	0	0	0	0	0	0	0	0	13	11	0	0	0	0	0	0	0	0	0
D_0__Bacteria, D_1__Actinobacteria, D_2__Actinobacteria, D_3__Corynebacteriales, D_4__Corynebacteriaceae, D_5__Corynebacterium 1, D_6__Corynebacterium coyleae	214	0	56	1.27381	0	5.34745	0	0	0	0	0	2	0	0	2	0	0	0	6	0	1	0	0	2	0	0	0	0	0	0	0	0	0	0	56	11	0	4	0	20	0	8	0	7	0	0	2	7	7
D_0__Bacteria, D_1__Proteobacteria, D_2__Deltaproteobacteria, D_3__Bdellovibrionales, D_4__Bdellovibrionaceae, D_5__Bdellovibrio, D_6__uncultured bacterium	214	0	16	1.27381	0	2.56111	0	0	0	0	0	4	3	2	0	3	5	0	0	0	0	0	0	0	0	2	0	0	5	3	0	5	0	0	0	0	0	0	0	6	0	5	0	0	2	3	1	8	5
D_0__Bacteria, D_1__Cyanobacteria, D_2__Chloroplast, D_3__Lolium perenne, D_4__Lolium perenne, D_5__Lolium perenne, D_6__Lolium perenne	213	0	51	1.26786	0	4.71267	0	0	0	0	0	0	0	0	0	2	0	6	0	0	1	2	0	0	0	8	1	0	0	0	0	0	0	0	0	0	0	5	0	0	0	0	0	0	0	1	0	2	0
D_0__Bacteria, D_1__Actinobacteria, D_2__Actinobacteria, D_3__Micrococcales, D_4__Intrasporangiaceae, D_5__uncultured, Ambiguous_taxa	212	0	61	1.2619	0	5.83325	0	0	0	0	0	0	0	0	0	0	0	0	16	0	0	0	0	1	0	0	24	5	0	0	0	0	0	0	0	0	3	9	6	0	0	0	0	0	0	2	0	3	0
D_0__Bacteria, D_1__Proteobacteria, D_2__Betaproteobacteria, D_3__Burkholderiales, D_4__Burkholderiaceae, D_5__Burkholderia-Paraburkholderia, D_6__uncultured bacterium	211	0	12	1.25595	0	2.20233	0	0	0	2	0	1	2	1	6	4	3	0	0	4	0	0	1	0	0	1	0	3	12	1	0	0	7	0	0	4	7	0	1	0	2	0	4	7	8	0	0	0	9
D_0__Bacteria, D_1__Actinobacteria, D_2__Actinobacteria, D_3__Corynebacteriales, D_4__Corynebacteriaceae, D_5__Corynebacterium 1, D_6__uncultured bacterium	211	0	39	1.25595	0	4.53198	0	0	0	0	0	0	0	0	0	0	0	0	0	0	0	0	0	0	0	0	0	0	0	0	0	0	0	0	1	0	0	0	0	31	0	9	2	0	39	12	0	0	0
D_0__Bacteria, D_1__Actinobacteria, D_2__Actinobacteria, D_3__Corynebacteriales, D_4__Corynebacteriaceae, D_5__Corynebacterium 1, D_6__uncultured bacterium	211	0	150	1.25595	0	11.6233	0	0	0	0	0	0	0	0	0	0	1	0	0	0	0	1	5	4	0	0	0	0	0	0	0	0	0	0	0	0	0	0	0	150	0	0	0	0	2	0	0	0	0
D_0__Bacteria, D_1__Firmicutes, D_2__Bacilli, D_3__Lactobacillales, D_4__Streptococcaceae, D_5__Streptococcus, D_6__Streptococcus sanguinis	210	0	45	1.25	0	5.17103	0	0	0	1	0	0	0	0	0	0	2	0	13	1	1	2	0	3	0	0	2	0	0	0	0	0	41	3	3	45	5	1	0	1	0	0	0	1	5	7	0	2	0
D_0__Bacteria, D_1__Proteobacteria, D_2__Alphaproteobacteria, D_3__Rhizobiales, D_4__Bradyrhizobiaceae, D_5__Bradyrhizobium, D_6__uncultured Bradyrhizobiaceae bacterium	210	0	28	1.25	0	3.51685	0	0	0	0	0	0	2	0	0	0	1	1	4	1	2	5	0	0	0	3	0	0	6	0	0	0	1	0	6	0	16	0	0	3	0	0	0	0	4	0	0	0	0
D_0__Bacteria, D_1__Bacteroidetes, D_2__Sphingobacteriia, D_3__Sphingobacteriales, D_4__Sphingobacteriaceae, D_5__Mucilaginibacter, Ambiguous_taxa	208	0	21	1.2381	0	2.91237	0	0	0	0	0	7	7	9	4	0	10	0	0	0	0	1	0	2	7	7	0	0	6	1	0	1	0	0	0	0	0	0	0	0	0	0	0	0	0	5	0	0	0
D_0__Bacteria, D_1__Firmicutes, D_2__Bacilli, D_3__Bacillales, D_4__Staphylococcaceae, D_5__Staphylococcus, D_6__uncultured bacterium	207	0	27	1.23214	0	3.49503	0	0	0	0	0	0	2	0	4	0	0	0	6	5	2	5	0	0	1	0	0	3	3	0	2	0	0	0	0	0	0	15	0	4	12	0	0	0	0	0	0	0	1
D_0__Bacteria, D_1__Proteobacteria, D_2__Gammaproteobacteria, D_3__Enterobacteriales, D_4__Enterobacteriaceae, D_5__Erwinia, Ambiguous_taxa	206	0	180	1.22619	0	13.9089	0	0	0	0	0	0	0	0	0	0	0	0	0	0	0	2	180	0	0	0	0	0	0	0	0	0	0	0	0	0	0	0	0	0	10	0	0	0	0	0	0	0	0
D_0__Bacteria, D_1__Proteobacteria, D_2__Alphaproteobacteria, D_3__Rhodospirillales, D_4__Acetobacteraceae, D_5__uncultured, Ambiguous_taxa	205	0	31	1.22024	0	3.67778	0	0	0	0	0	1	0	1	0	0	1	0	0	3	0	0	0	0	0	0	0	0	9	0	5	1	0	0	0	0	0	0	2	11	0	0	0	0	2	2	0	31	0
N/A	204	0	24	1.21429	0	3.47126	0	0	0	2	0	0	2	4	0	12	1	0	4	0	2	0	0	0	2	0	0	0	0	0	0	3	0	0	0	0	0	2	0	0	0	0	0	0	0	0	0	0	0
N/A	204	0	204	1.21429	0	15.7389	0	0	0	0	0	0	0	0	0	0	0	0	0	0	0	0	0	0	0	0	0	0	0	0	0	0	0	0	0	0	0	0	0	0	0	0	0	0	0	0	0	0	0
N/A	204	0	19	1.21429	0	2.47658	0	0	0	0	0	0	0	0	1	3	0	0	0	1	0	1	0	1	1	0	2	1	3	0	0	2	1	0	0	0	1	0	0	5	3	10	1	2	9	3	2	10	3
D_0__Bacteria, D_1__Proteobacteria, D_2__Gammaproteobacteria, D_3__Xanthomonadales, D_4__Xanthomonadaceae, D_5__Rhodanobacter, D_6__uncultured bacterium	203	0	71	1.20833	0	7.47519	47	0	0	0	0	0	0	0	0	0	3	0	0	0	0	0	0	0	0	0	0	0	45	0	0	0	0	0	0	0	0	0	0	0	0	0	0	0	0	0	0	0	0
D_0__Bacteria, D_1__Proteobacteria, D_2__Alphaproteobacteria, D_3__Rhizobiales, D_4__Hyphomicrobiaceae, D_5__Devosia, D_6__bacterium enrichment culture clone heteroA15_4W	203	0	41	1.20833	0	4.30409	0	0	0	0	0	2	0	0	0	0	0	0	1	2	0	3	0	0	0	0	3	0	3	0	0	0	0	0	0	0	0	0	0	0	10	3	0	26	0	0	0	0	0
D_0__Bacteria, D_1__Firmicutes, D_2__Bacilli, D_3__Lactobacillales, D_4__Lactobacillaceae, D_5__Lactobacillus, D_6__Lactobacillus delbrueckii subsp. delbrueckii	202	0	197	1.20238	0	15.1991	0	0	0	0	0	0	0	0	0	0	0	0	0	0	0	0	0	0	0	3	0	0	0	0	0	0	0	0	0	0	0	0	0	0	0	0	0	0	0	0	0	0	0
D_0__Bacteria, D_1__Actinobacteria, D_2__Actinobacteria, D_3__Corynebacteriales, D_4__Mycobacteriaceae, D_5__Mycobacterium, D_6__Mycobacterium sp. KNUC297	202	0	22	1.20238	0	3.40405	0	0	0	1	0	0	0	0	0	0	2	0	0	0	0	0	0	0	0	0	0	0	0	0	0	0	0	0	0	0	0	0	1	0	0	0	0	1	0	0	0	0	0
D_0__Bacteria, D_1__Proteobacteria, D_2__Alphaproteobacteria, D_3__Sphingomonadales, D_4__Sphingomonadaceae, D_5__Sphingomonas, D_6__uncultured bacterium	201	0	27	1.19643	0	3.71799	0	0	0	0	0	0	1	0	0	4	0	0	0	8	0	0	0	0	0	0	0	0	0	0	0	0	0	0	5	0	0	0	1	0	0	0	0	0	22	11	2	8	7
D_0__Bacteria, D_1__Proteobacteria, D_2__Alphaproteobacteria, D_3__Rhodospirillales, D_4__Acetobacteraceae, D_5__uncultured, D_6__Acetobacteraceae bacterium MP03	200	0	21	1.19048	0	3.01086	0	0	0	1	0	0	0	0	0	0	3	0	0	0	0	4	0	2	0	0	0	8	5	0	0	3	0	0	0	0	0	0	0	0	0	0	0	0	0	0	2	16	0
D_0__Bacteria, D_1__Bacteroidetes, D_2__Cytophagia, D_3__Cytophagales, D_4__Cytophagaceae, D_5__Hymenobacter, D_6__Macrotyloma uniflorum	199	0	29	1.18452	0	4.201	0	0	0	0	0	0	0	0	0	0	0	0	0	0	0	0	0	0	29	0	0	2	9	2	0	23	0	3	0	0	0	0	0	0	0	4	0	0	0	0	0	0	0
D_0__Bacteria, D_1__Proteobacteria, D_2__Alphaproteobacteria, D_3__Sphingomonadales, D_4__uncultured Novosphingobium sp., D_5__uncultured Novosphingobium sp., D_6__uncultured Novosphingobium sp.	199	0	60	1.18452	0	5.32831	0	0	0	0	0	0	0	0	0	0	1	0	0	0	0	0	0	0	2	0	0	0	0	0	0	0	0	0	0	0	0	0	0	0	0	0	0	0	0	0	0	0	0
D_0__Bacteria, D_1__Firmicutes, D_2__Clostridia, D_3__Halanaerobiales, D_4__ODP1230B8.23, D_5__uncultured bacterium, D_6__uncultured bacterium	199	0	24	1.18452	0	3.13497	0	0	0	0	0	0	0	0	0	5	1	1	0	0	0	11	0	5	0	7	0	4	2	0	0	0	0	0	0	0	0	0	0	0	0	6	0	0	6	0	0	17	2
D_0__Bacteria, D_1__Proteobacteria, D_2__Alphaproteobacteria, D_3__Sphingomonadales, D_4__Sphingomonadaceae, D_5__Novosphingobium, Ambiguous_taxa	199	0	35	1.18452	0	3.94823	0	0	0	1	0	1	0	0	0	0	1	4	4	2	0	0	0	0	0	0	2	0	0	0	0	0	0	0	0	0	24	0	0	0	0	0	0	0	0	0	0	0	0
D_0__Bacteria, D_1__Bacteroidetes, D_2__Sphingobacteriia, D_3__Sphingobacteriales, D_4__Sphingobacteriaceae, D_5__Mucilaginibacter, D_6__Mucilaginibacter gracilis	199	0	24	1.18452	0	3.50131	0	0	0	4	0	2	10	3	0	6	24	0	0	0	0	0	0	2	7	0	0	0	3	12	0	2	0	0	0	0	0	0	0	0	6	0	0	0	0	0	0	0	0
D_0__Bacteria, D_1__Actinobacteria, D_2__Actinobacteria, D_3__Frankiales, D_4__Frankiaceae, D_5__Jatrophihabitans, Ambiguous_taxa	199	0	12	1.18452	0	2.44371	0	0	0	3	0	2	1	3	0	0	2	0	0	0	0	0	0	0	1	1	0	0	3	0	0	0	0	0	0	0	0	0	0	0	0	0	0	0	0	0	2	9	0
D_0__Bacteria, D_1__Acidobacteria, D_2__Acidobacteria, D_3__Acidobacteriales, D_4__Acidobacteriaceae (Subgroup 1), D_5__Granulicella, D_6__uncultured bacterium	198	0	30	1.17857	0	3.79145	0	0	0	1	0	0	0	0	0	0	2	0	0	1	0	7	0	1	5	1	0	0	0	0	0	0	3	0	0	0	0	0	1	0	0	0	0	0	0	0	0	0	9
D_0__Bacteria, D_1__Bacteroidetes, D_2__Bacteroidia, D_3__Bacteroidales, D_4__Prevotellaceae, D_5__Alloprevotella, D_6__uncultured bacterium	198	0	82	1.17857	0	7.72299	0	0	0	0	0	0	0	0	0	0	0	0	0	0	1	1	1	0	0	0	2	2	0	0	0	0	3	0	0	82	0	4	0	0	0	0	0	0	0	0	0	0	0
D_0__Bacteria, D_1__Proteobacteria, D_2__Alphaproteobacteria, D_3__Rhodospirillales, D_4__Rhodospirillaceae, D_5__Inquilinus, Ambiguous_taxa	198	0	25	1.17857	0	3.51442	0	0	0	1	0	0	0	1	0	0	0	0	0	0	0	0	3	0	0	2	0	7	0	0	2	0	0	0	0	0	0	0	0	0	0	0	0	0	0	0	0	0	9
D_0__Bacteria, D_1__Cyanobacteria, D_2__Chloroplast, D_3__Bacillaria paxillifer, D_4__Bacillaria paxillifer, D_5__Bacillaria paxillifer, D_6__Bacillaria paxillifer	195	0	195	1.16071	0	15.0446	0	0	0	0	0	0	0	0	0	0	0	0	0	0	0	0	0	0	0	0	0	0	0	0	0	0	0	0	0	0	0	0	0	0	0	0	0	0	0	0	0	0	0
D_0__Bacteria, D_1__Actinobacteria, D_2__Actinobacteria, D_3__Frankiales, D_4__Nakamurellaceae, D_5__Nakamurella, Ambiguous_taxa	195	0	27	1.16071	0	3.73898	0	0	0	2	0	0	0	0	0	0	0	0	9	0	1	0	0	0	0	0	3	0	0	0	0	0	0	0	26	4	12	0	0	0	0	0	0	0	0	0	0	0	0
D_0__Bacteria, D_1__Proteobacteria, D_2__Alphaproteobacteria, D_3__Rhizobiales, D_4__Roseiarcaceae, D_5__Roseiarcus, Ambiguous_taxa	194	0	66	1.15476	0	5.52727	0	0	0	0	0	0	1	4	0	0	3	0	0	0	1	1	0	0	0	0	0	0	0	0	0	0	0	0	0	0	0	0	0	0	0	0	0	10	6	0	2	18	0
D_0__Bacteria, D_1__Proteobacteria, D_2__Alphaproteobacteria, D_3__Rhodospirillales, D_4__Acetobacteraceae, D_5__Rhodovastum, D_6__uncultured eubacterium WD236	194	0	151	1.15476	0	11.666	0	0	0	0	0	0	0	0	0	0	0	0	0	0	0	6	0	0	0	0	0	0	0	0	0	0	0	0	0	0	0	0	0	0	0	2	0	0	0	0	0	0	0
D_0__Bacteria, D_1__Actinobacteria, D_2__Actinobacteria, D_3__Kineosporiales, D_4__Kineosporiaceae, D_5__Angustibacter, Ambiguous_taxa	193	0	54	1.14881	0	5.03359	0	0	0	0	0	1	0	0	0	0	1	0	0	0	1	0	0	3	0	7	3	0	1	0	0	0	0	0	0	0	0	0	0	0	0	0	0	0	5	0	0	0	0
D_0__Bacteria, D_1__Proteobacteria, D_2__Alphaproteobacteria, D_3__Rhodobacterales, D_4__Rhodobacteraceae, D_5__Paracoccus, D_6__uncultured bacterium	193	0	20	1.14881	0	3.479	0	0	0	1	0	0	0	0	0	0	0	0	0	0	6	1	0	0	0	0	0	0	0	0	0	0	0	0	0	0	0	0	0	0	0	19	0	0	9	13	0	0	0
D_0__Bacteria, D_1__Bacteroidetes, D_2__Bacteroidia, D_3__Bacteroidales, D_4__Prevotellaceae, D_5__Prevotella, D_6__Prevotella bivia DSM 20514	193	0	58	1.14881	0	7.00098	0	0	0	0	0	0	0	0	0	0	0	0	0	0	0	0	4	0	0	0	0	0	0	0	0	0	0	0	0	5	0	0	0	19	0	0	0	58	35	58	0	0	1
D_0__Bacteria, D_1__Actinobacteria, D_2__Actinobacteria, D_3__Pseudonocardiales, D_4__Pseudonocardiaceae, D_5__Pseudonocardia, D_6__uncultured bacterium	192	0	188	1.14286	0	14.5043	0	0	0	0	0	0	0	0	0	0	0	0	0	0	0	2	0	0	0	0	0	0	0	0	0	0	0	0	0	0	0	0	2	0	0	0	0	0	0	0	0	0	0
D_0__Bacteria, D_1__Firmicutes, D_2__Bacilli, D_3__Lactobacillales, D_4__Lactobacillaceae, D_5__Lactobacillus, D_6__uncultured Bacillus sp.	192	0	192	1.14286	0	14.8131	0	0	0	0	0	0	0	0	0	0	0	0	0	0	0	0	0	0	0	0	0	0	0	0	0	0	0	0	0	0	0	0	0	0	0	0	0	0	0	0	0	0	0
D_0__Bacteria, D_1__Bacteroidetes, D_2__Sphingobacteriia, D_3__Sphingobacteriales, D_4__Sphingobacteriaceae, D_5__Mucilaginibacter, Ambiguous_taxa	192	0	18	1.14286	0	2.99158	0	0	0	0	0	0	0	0	0	0	0	1	0	11	0	0	2	0	0	2	0	7	11	3	0	1	0	0	0	0	0	0	0	0	0	0	0	0	7	0	0	0	0
D_0__Bacteria, D_1__Proteobacteria, D_2__Gammaproteobacteria, D_3__Pseudomonadales, D_4__Moraxellaceae, D_5__Acinetobacter, D_6__uncultured bacterium	191	0	42	1.1369	0	3.89983	42	0	0	0	1	0	3	0	0	0	0	0	0	0	2	0	2	0	0	0	0	0	0	0	0	0	0	0	0	18	8	0	0	0	0	0	2	0	0	0	1	0	0
D_0__Bacteria, D_1__Proteobacteria, D_2__Alphaproteobacteria, D_3__Rhizobiales, D_4__Rhizobiaceae, D_5__Rhizobium, Ambiguous_taxa	191	0	50	1.1369	0	5.16544	0	0	0	0	0	0	1	0	0	0	0	0	0	0	0	0	0	0	0	0	0	0	0	0	0	0	0	0	0	0	0	0	0	19	0	1	0	0	0	0	0	6	0
D_0__Bacteria, D_1__Firmicutes, D_2__Bacilli, D_3__Bacillales, D_4__Bacillaceae, D_5__Bacillus, Ambiguous_taxa	191	0	189	1.1369	0	14.5816	0	0	0	0	0	0	0	0	0	0	0	0	0	0	2	0	0	0	0	0	0	0	0	0	0	0	0	0	0	0	0	0	0	0	0	0	0	0	0	0	0	0	0
D_0__Bacteria, D_1__Proteobacteria, D_2__Betaproteobacteria, D_3__Burkholderiales, D_4__Comamonadaceae, D_5__Paucibacter, Ambiguous_taxa	191	0	15	1.1369	0	2.24255	0	0	0	0	0	0	0	0	0	2	9	0	0	0	0	0	0	0	1	5	0	2	2	4	0	3	0	0	0	0	5	3	0	0	0	1	1	5	0	1	0	0	2
D_0__Bacteria, D_1__Bacteroidetes, D_2__Sphingobacteriia, D_3__Sphingobacteriales, D_4__Chitinophagaceae, D_5__uncultured, D_6__uncultured Sphingobacteriales bacterium	191	0	19	1.1369	0	2.80488	0	0	0	1	0	2	0	0	0	0	1	0	0	19	0	0	0	0	0	6	0	0	2	3	1	0	0	0	0	0	0	0	0	0	0	0	0	0	4	0	0	0	0
D_0__Bacteria, D_1__Acidobacteria, D_2__Acidobacteria, D_3__Acidobacteriales, D_4__Acidobacteriaceae (Subgroup 1), D_5__Granulicella, D_6__uncultured bacterium	190	0	15	1.13095	0	2.67515	0	0	0	2	0	0	0	0	3	0	3	0	0	5	2	1	0	3	0	0	0	2	2	0	5	2	0	0	0	0	0	0	0	0	0	0	0	5	0	2	0	0	0
D_0__Bacteria, D_1__Proteobacteria, D_2__Alphaproteobacteria, D_3__Caulobacterales, D_4__Caulobacteraceae, D_5__uncultured, Ambiguous_taxa	190	0	31	1.13095	0	3.60399	0	0	0	0	0	0	2	0	0	6	0	0	0	0	0	0	0	0	2	0	0	2	3	1	0	0	0	0	0	0	0	0	0	0	0	0	0	0	0	0	2	0	4
D_0__Bacteria, D_1__Proteobacteria, D_2__Alphaproteobacteria, D_3__Rhodobacterales, D_4__Rhodobacteraceae, D_5__Paracoccus, Ambiguous_taxa	189	0	156	1.125	0	12.1434	0	0	0	0	0	0	0	156	0	0	0	0	0	0	0	1	0	0	0	0	1	0	0	0	0	0	0	0	0	0	0	0	0	0	0	0	0	0	0	0	0	0	0
D_0__Bacteria, D_1__Acidobacteria, D_2__Acidobacteria, D_3__Acidobacteriales, D_4__Acidobacteriaceae (Subgroup 1), D_5__Bryocella, D_6__uncultured bacterium	189	0	37	1.125	0	4.74775	0	0	0	0	0	0	0	0	0	0	0	0	0	17	0	0	0	0	2	0	0	0	1	0	9	0	0	0	0	0	0	0	0	5	3	0	0	0	0	0	0	0	1
D_0__Bacteria, D_1__Proteobacteria, D_2__Alphaproteobacteria, D_3__Rhizobiales, D_4__alphaI cluster, Ambiguous_taxa, Ambiguous_taxa	189	0	20	1.125	0	2.75809	0	0	0	2	0	3	6	2	0	0	10	0	0	0	0	0	0	0	0	0	5	0	1	2	0	2	0	0	0	0	0	0	0	0	0	0	0	0	0	0	0	1	0
D_0__Bacteria, D_1__Proteobacteria, D_2__Alphaproteobacteria, D_3__Caulobacterales, D_4__Caulobacteraceae, D_5__Phenylobacterium, D_6__uncultured bacterium	189	0	54	1.125	0	4.70722	0	0	0	0	0	2	2	1	0	0	0	0	0	0	0	0	1	1	0	6	0	3	17	0	0	0	0	0	0	0	0	1	0	0	0	0	0	0	0	0	0	0	0
D_0__Bacteria, D_1__Proteobacteria, D_2__Alphaproteobacteria, D_3__Rickettsiales, D_4__Mitochondria, D_5__Sarcandra grandifolia, D_6__Sarcandra grandifolia	188	0	80	1.11905	0	6.76537	0	0	0	0	0	0	0	0	0	0	0	0	0	0	0	0	1	0	0	0	5	0	0	0	0	0	0	0	18	1	0	25	2	0	0	0	0	0	0	0	0	0	0
D_0__Bacteria, D_1__Proteobacteria, D_2__Alphaproteobacteria, D_3__Rhizobiales, D_4__Rhizobiaceae, D_5__Rhizobium, D_6__Rhizobium sp. Cs217	186	0	82	1.10714	0	7.39075	0	0	0	1	0	0	1	0	0	0	0	0	0	0	0	0	0	0	0	0	0	0	0	0	0	0	0	0	0	0	11	0	0	0	0	0	0	0	0	0	0	2	0
N/A	186	0	16	1.10714	0	2.54783	0	0	0	1	0	0	0	0	0	0	0	0	0	0	0	1	1	0	0	0	0	0	3	0	0	1	0	0	0	0	0	0	1	0	0	0	0	0	6	0	0	3	0
D_0__Bacteria, D_1__Acidobacteria, D_2__Acidobacteria, D_3__Acidobacteriales, D_4__Acidobacteriaceae (Subgroup 1), D_5__uncultured, D_6__uncultured bacterium	185	0	107	1.10119	0	8.61599	0	0	0	0	0	0	0	1	0	0	0	0	0	0	0	5	0	1	0	0	0	0	0	0	0	0	0	0	0	0	0	0	0	0	0	0	0	5	0	0	0	16	107
D_0__Bacteria, D_1__Bacteroidetes, D_2__Sphingobacteriia, D_3__Sphingobacteriales, D_4__Sphingobacteriaceae, D_5__Pedobacter, D_6__uncultured bacterium	185	0	52	1.10119	0	5.34402	0	0	0	0	0	0	0	0	0	0	1	0	6	0	0	0	0	0	0	0	0	15	0	1	0	0	0	0	0	0	0	0	1	0	0	10	0	0	0	0	0	0	1
D_0__Bacteria, D_1__Proteobacteria, D_2__Alphaproteobacteria, D_3__Rhizobiales, D_4__Beijerinckiaceae, D_5__Methylovirgula, D_6__uncultured alpha proteobacterium	185	0	74	1.10119	0	6.31379	0	0	0	0	0	0	0	3	0	1	0	0	0	0	0	26	0	0	5	0	0	0	0	0	0	0	0	0	0	0	0	0	0	19	0	0	0	0	0	0	0	0	2
D_0__Bacteria, D_1__Firmicutes, D_2__Negativicutes, D_3__Selenomonadales, D_4__Veillonellaceae, D_5__Veillonella, D_6__uncultured bacterium	184	0	63	1.09524	0	7.05856	0	0	0	0	0	0	0	0	0	0	0	0	1	0	0	0	3	0	0	0	1	2	0	0	0	0	0	0	0	55	0	0	0	0	0	0	0	0	0	0	63	0	0
D_0__Bacteria, D_1__Proteobacteria, D_2__Alphaproteobacteria, D_3__Rhizobiales, D_4__Rhizobiales Incertae Sedis, D_5__Rhizomicrobium, D_6__bacterium enrichment culture clone auto2_4W	184	0	84	1.09524	0	6.75866	0	0	0	0	0	0	0	0	0	0	1	0	0	0	0	10	2	0	0	4	0	2	0	0	1	0	0	0	0	0	0	0	0	0	0	0	0	0	0	0	0	0	0
D_0__Bacteria, D_1__Cyanobacteria, D_2__Chloroplast, Ambiguous_taxa, Ambiguous_taxa, Ambiguous_taxa, Ambiguous_taxa	184	0	27	1.09524	0	2.86887	0	0	0	0	0	0	1	1	4	3	0	0	0	0	0	0	0	0	0	3	7	0	0	0	0	0	0	0	0	0	7	0	3	0	0	1	0	6	2	1	0	5	0
D_0__Bacteria, D_1__Actinobacteria, D_2__Actinobacteria, D_3__Frankiales, D_4__Nakamurellaceae, D_5__Nakamurella, D_6__uncultured Nakamurellaceae bacterium	184	0	29	1.09524	0	3.25602	0	0	0	0	0	0	0	0	0	0	3	0	1	0	0	0	0	2	0	0	0	0	0	0	0	0	0	0	0	0	29	0	0	0	3	0	0	0	5	0	0	9	0
N/A	183	0	183	1.08929	0	14.1188	0	0	0	0	0	0	0	0	0	0	0	0	0	0	0	0	0	0	0	0	0	0	0	0	0	0	0	0	0	0	0	0	0	0	0	0	0	0	0	0	0	0	0
D_0__Bacteria, D_1__Bacteroidetes, D_2__Cytophagia, D_3__Cytophagales, D_4__Cytophagaceae, D_5__Hymenobacter, D_6__uncultured bacterium	182	0	31	1.08333	0	3.63024	0	0	0	0	0	0	0	0	0	3	3	0	0	0	0	0	0	0	0	2	0	0	0	0	0	4	0	0	0	0	7	0	4	0	0	1	0	0	0	0	0	0	0
D_0__Bacteria, D_1__Actinobacteria, D_2__Actinobacteria, D_3__Micrococcales, D_4__Microbacteriaceae, D_5__uncultured, Ambiguous_taxa	182	0	16	1.08333	0	2.72802	0	0	0	1	0	0	0	0	0	0	9	1	0	2	0	0	0	3	4	0	4	4	2	9	0	0	0	0	0	0	0	0	0	0	0	0	0	6	2	9	0	0	0
D_0__Bacteria, D_1__Proteobacteria, D_2__Betaproteobacteria, D_3__Burkholderiales, D_4__Comamonadaceae, D_5__uncultured, D_6__uncultured bacterium	182	0	40	1.08333	0	4.14038	0	0	0	3	0	0	0	0	0	0	2	0	40	0	0	0	1	0	3	0	2	0	5	0	0	0	2	0	0	0	0	0	0	0	0	0	0	0	0	0	0	0	0
D_0__Bacteria, D_1__Firmicutes, D_2__Bacilli, D_3__Lactobacillales, D_4__Aerococcaceae, D_5__Abiotrophia, D_6__uncultured bacterium	181	0	54	1.07738	0	5.24604	0	0	0	0	0	0	0	0	0	0	0	0	0	0	0	0	0	0	0	0	0	0	0	0	0	0	0	0	0	0	15	0	0	0	0	4	0	5	7	0	0	1	0
D_0__Bacteria, D_1__Bacteroidetes, D_2__Sphingobacteriia, D_3__Sphingobacteriales, D_4__Chitinophagaceae, D_5__Chitinophaga, D_6__uncultured bacterium	181	0	175	1.07738	0	13.5014	0	0	0	0	0	0	0	0	0	0	0	0	0	0	0	0	0	0	0	0	0	0	0	0	0	0	0	0	0	0	0	0	0	0	0	0	0	0	0	0	0	0	0
D_0__Bacteria, D_1__Firmicutes, D_2__Bacilli, D_3__Bacillales, D_4__Staphylococcaceae, D_5__Staphylococcus, D_6__Staphylococcus pasteuri	181	0	60	1.07738	0	5.18288	0	0	0	0	0	0	0	0	0	0	0	2	0	0	0	1	0	2	12	2	0	0	0	0	0	0	0	0	0	0	0	0	0	2	0	1	0	8	1	0	0	0	0
D_0__Bacteria, D_1__Acidobacteria, D_2__Acidobacteria, D_3__Acidobacteriales, D_4__Acidobacteriaceae (Subgroup 1), D_5__Acidobacterium sp. pan6, D_6__Acidobacterium sp. pan6	181	0	45	1.07738	0	4.81763	0	0	0	0	0	0	1	0	1	0	1	0	0	3	0	11	3	3	4	3	0	0	0	0	0	0	0	0	0	0	0	0	0	0	0	0	0	0	0	0	3	4	13
D_0__Bacteria, D_1__Proteobacteria, D_2__Alphaproteobacteria, D_3__Rhizobiales, D_4__Bradyrhizobiaceae, D_5__Afipia, D_6__Afipia massiliensis	181	0	36	1.07738	0	4.05205	0	0	0	0	0	0	0	0	0	0	0	0	2	0	1	0	0	0	2	1	0	0	0	0	0	0	5	0	0	0	4	0	1	0	0	0	0	0	0	0	0	4	0
D_0__Bacteria, D_1__Proteobacteria, D_2__Alphaproteobacteria, D_3__Rickettsiales, D_4__Rickettsiaceae, D_5__Rickettsia, Ambiguous_taxa	181	0	8	1.07738	0	1.8796	0	0	0	0	0	0	0	0	1	0	0	0	0	0	5	0	0	2	0	0	0	0	0	1	3	0	0	0	0	0	0	2	3	0	0	0	5	0	0	0	2	0	0
D_0__Bacteria, D_1__Proteobacteria, D_2__Betaproteobacteria, D_3__Burkholderiales, D_4__Comamonadaceae, D_5__Acidovorax, Ambiguous_taxa	180	0	10	1.07143	0	1.61049	0	0	0	0	0	0	0	0	2	0	2	1	2	1	0	1	3	0	0	4	4	0	3	1	2	0	2	0	0	0	1	2	0	2	1	0	0	3	3	0	0	0	2
D_0__Bacteria, D_1__Firmicutes, D_2__Bacilli, D_3__Lactobacillales, D_4__Lactobacillaceae, D_5__Lactobacillus, D_6__uncultured bacterium	180	0	79	1.07143	0	8.08308	0	0	0	0	0	0	0	0	0	0	0	0	0	0	0	0	0	0	0	0	0	0	0	0	0	0	0	0	0	6	0	0	0	9	0	0	0	0	10	68	0	0	3
D_0__Bacteria, D_1__Proteobacteria, D_2__Betaproteobacteria, D_3__Burkholderiales, D_4__Comamonadaceae, D_5__Aquabacterium, D_6__uncultured bacterium	179	0	48	1.06548	0	4.78413	0	0	0	0	0	0	2	0	0	0	0	0	0	0	0	0	0	0	0	0	48	2	0	0	0	0	0	0	0	0	0	0	0	0	0	0	0	0	4	0	0	0	0
D_0__Bacteria, D_1__Proteobacteria, D_2__Alphaproteobacteria, D_3__Rhizobiales, D_4__Xanthobacteraceae, D_5__Variibacter, D_6__uncultured bacterium	179	0	46	1.06548	0	4.54141	0	0	0	0	0	0	0	0	0	0	0	0	0	0	2	9	0	4	0	0	0	2	0	0	0	0	0	0	0	0	0	0	0	0	6	0	0	0	0	0	0	0	0
D_0__Bacteria, D_1__Proteobacteria, D_2__Gammaproteobacteria, D_3__Enterobacteriales, D_4__Enterobacteriaceae, D_5__Erwinia, Ambiguous_taxa	178	0	165	1.05952	0	12.7334	0	0	0	0	0	0	0	0	0	0	0	0	0	0	0	0	0	0	0	0	0	0	0	0	0	0	0	0	0	0	0	0	0	0	0	0	0	0	0	0	0	0	0
D_0__Bacteria, D_1__Planctomycetes, D_2__Planctomycetacia, D_3__Planctomycetales, D_4__Planctomycetaceae, D_5__Singulisphaera, D_6__uncultured planctomycete	178	0	27	1.05952	0	3.18812	0	0	0	0	0	4	0	0	0	10	0	0	0	0	0	0	0	0	0	2	3	3	3	3	1	0	0	0	0	0	6	1	0	0	8	0	0	22	0	0	5	27	0
D_0__Bacteria, D_1__Proteobacteria, D_2__Betaproteobacteria, D_3__Burkholderiales, D_4__Comamonadaceae, D_5__Variovorax, Ambiguous_taxa	178	0	17	1.05952	0	2.45852	0	0	0	2	0	1	2	2	0	1	3	0	1	0	0	0	0	2	1	4	3	5	0	2	0	0	3	0	1	0	0	0	0	0	1	0	0	1	0	0	0	0	0
D_0__Bacteria, D_1__Actinobacteria, D_2__Actinobacteria, D_3__Frankiales, D_4__Frankiaceae, D_5__Jatrophihabitans, D_6__Frankia sp. Iso899	178	0	32	1.05952	0	3.80467	0	0	0	0	0	0	0	0	0	0	0	0	0	0	0	1	0	0	0	0	0	0	0	0	0	0	0	0	0	0	0	0	0	0	0	1	0	0	0	3	0	0	0
D_0__Bacteria, D_1__Proteobacteria, D_2__Alphaproteobacteria, D_3__Rhizobiales, D_4__Bradyrhizobiaceae, D_5__Afipia, Ambiguous_taxa	177	0	18	1.05357	0	2.68341	0	0	0	0	0	1	1	0	0	4	0	0	0	0	0	0	0	0	0	0	0	0	0	0	0	0	0	0	0	0	0	0	0	0	0	0	0	18	0	0	0	0	0
D_0__Bacteria, D_1__Proteobacteria, D_2__Alphaproteobacteria, D_3__Sphingomonadales, D_4__Sphingomonadaceae, D_5__Sphingobium, D_6__uncultured Sphingobium sp.	177	0	16	1.05357	0	2.41318	0	0	0	0	0	0	2	1	1	2	6	0	0	2	0	0	0	0	0	1	0	1	0	14	0	0	0	0	0	0	0	0	1	3	0	3	0	0	3	0	0	6	16
D_0__Bacteria, D_1__Actinobacteria, D_2__Acidimicrobiia, D_3__Acidimicrobiales, D_4__Acidimicrobiaceae, D_5__CL500-29 marine group, Ambiguous_taxa	176	0	40	1.04762	0	3.81897	0	0	0	0	0	0	0	2	0	0	2	0	7	0	5	0	0	0	1	6	0	0	0	0	0	0	0	0	0	0	0	0	0	6	0	0	0	0	0	0	0	0	0
D_0__Bacteria, D_1__Actinobacteria, D_2__Acidimicrobiia, D_3__Acidimicrobiales, D_4__uncultured, D_5__uncultured bacterium, D_6__uncultured bacterium	176	0	61	1.04762	0	5.4298	0	0	0	0	0	0	0	0	0	0	15	0	0	0	0	61	2	16	0	0	0	12	0	0	0	0	0	0	0	0	0	0	0	0	0	0	0	0	0	0	0	0	0
D_0__Bacteria, D_1__Proteobacteria, D_2__Alphaproteobacteria, D_3__Rhodospirillales, D_4__Acetobacteraceae, D_5__uncultured, D_6__uncultured bacterium	176	0	21	1.04762	0	2.85961	0	0	0	4	0	0	1	0	0	0	4	0	0	0	0	0	2	0	2	0	10	1	4	0	6	0	11	0	0	0	0	0	0	15	0	13	0	0	7	0	1	7	1
D_0__Bacteria, D_1__Armatimonadetes, D_2__Fimbriimonadia, D_3__Fimbriimonadales, D_4__Fimbriimonadaceae, D_5__uncultured bacterium, D_6__uncultured bacterium	175	0	21	1.04167	0	2.82706	0	0	0	0	0	0	0	0	1	0	0	0	1	0	0	0	0	0	2	0	0	0	8	3	1	4	0	0	0	0	0	0	0	0	0	0	1	0	7	0	0	0	0
D_0__Bacteria, D_1__Bacteroidetes, D_2__Bacteroidia, D_3__Bacteroidales, D_4__Prevotellaceae, D_5__Prevotella, D_6__uncultured bacterium	175	0	57	1.04167	0	6.43843	0	0	0	0	0	0	0	0	0	0	0	0	0	0	0	0	0	0	0	0	0	0	0	0	0	0	0	0	0	0	0	0	0	55	0	0	0	23	12	7	1	0	7
D_0__Bacteria, D_1__Actinobacteria, D_2__Actinobacteria, D_3__Micrococcales, D_4__Micrococcaceae, D_5__Pseudarthrobacter, D_6__Arthrobacter sp. THG-DN3.14	175	0	65	1.04167	0	5.88142	0	0	0	0	0	0	0	0	0	0	0	0	2	0	2	0	0	0	0	4	19	0	0	0	0	0	0	0	0	0	0	0	0	0	0	0	0	0	0	0	0	0	0
D_0__Bacteria, D_1__Actinobacteria, D_2__Thermoleophilia, D_3__Solirubrobacterales, D_4__Elev-16S-1332, D_5__uncultured bacterium, D_6__uncultured bacterium	174	0	16	1.03571	0	2.5475	0	0	0	4	0	0	1	0	0	0	1	0	0	0	0	0	0	0	2	6	0	9	0	0	0	3	0	0	0	0	0	0	2	8	0	1	3	0	3	0	0	0	0
D_0__Bacteria, D_1__Firmicutes, D_2__Bacilli, D_3__Lactobacillales, D_4__Aerococcaceae, D_5__Facklamia, D_6__uncultured bacterium	174	0	174	1.03571	0	13.4244	0	0	0	0	0	0	0	0	0	0	0	0	0	0	0	0	0	0	0	0	0	0	0	0	0	0	0	0	0	0	0	0	0	0	0	0	0	0	0	0	0	0	0
D_0__Bacteria, D_1__Planctomycetes, D_2__Planctomycetacia, D_3__Planctomycetales, D_4__Planctomycetaceae, D_5__Singulisphaera, Ambiguous_taxa	174	0	39	1.03571	0	3.61781	0	0	0	0	0	0	0	0	0	1	0	4	0	0	0	8	1	0	0	1	0	5	4	0	0	3	0	0	0	0	4	0	0	1	0	0	1	0	0	0	0	4	0
D_0__Bacteria, D_1__Actinobacteria, D_2__Actinobacteria, D_3__Corynebacteriales, D_4__Mycobacteriaceae, D_5__Mycobacterium, Ambiguous_taxa	173	0	17	1.02976	0	2.53697	0	0	0	3	0	1	2	1	0	0	7	0	4	0	0	0	0	0	0	0	0	0	0	0	0	1	2	0	0	0	0	0	0	0	0	0	0	2	17	1	0	10	0
D_0__Bacteria, D_1__Actinobacteria, D_2__Actinobacteria, D_3__Frankiales, D_4__Frankiaceae, D_5__Jatrophihabitans, Ambiguous_taxa	173	0	28	1.02976	0	3.2893	0	0	0	1	0	0	0	0	0	0	4	0	0	6	0	5	3	1	0	2	0	0	1	0	0	0	0	0	0	0	0	0	0	25	0	0	0	0	0	0	0	0	0
D_0__Bacteria, D_1__Proteobacteria, D_2__Alphaproteobacteria, D_3__Rhizobiales, D_4__Rhizobiales Incertae Sedis, D_5__Rhizomicrobium, Ambiguous_taxa	173	0	32	1.02976	0	3.77579	0	0	0	0	0	0	0	0	0	0	0	0	0	0	0	4	0	2	0	4	1	8	0	0	0	0	0	0	0	0	0	0	0	0	0	0	0	0	4	0	2	0	0
D_0__Bacteria, D_1__Proteobacteria, D_2__Alphaproteobacteria, D_3__Sphingomonadales, D_4__Sphingomonadaceae, D_5__Sphingomonas, D_6__uncultured bacterium	172	0	30	1.02381	0	4.00591	0	0	0	0	0	0	0	0	0	0	0	0	12	0	1	0	0	0	0	0	24	0	0	0	0	0	0	0	0	0	0	0	3	0	0	0	0	0	0	0	0	0	0
D_0__Bacteria, D_1__Proteobacteria, D_2__Alphaproteobacteria, D_3__Sphingomonadales, D_4__Sphingomonadaceae, D_5__Blastomonas, Ambiguous_taxa	172	0	39	1.02381	0	3.71589	0	0	0	0	0	0	1	1	0	1	1	4	1	0	0	0	0	1	1	4	2	0	39	0	0	0	7	0	0	0	7	0	0	0	0	0	0	18	2	0	0	0	0
D_0__Bacteria, D_1__Armatimonadetes, D_2__Armatimonadia, D_3__Armatimonadales, D_4__uncultured bacterium, D_5__uncultured bacterium, D_6__uncultured bacterium	172	0	26	1.02381	0	2.85362	0	0	0	0	0	0	0	1	0	4	1	0	0	0	0	1	1	0	0	0	0	0	1	0	0	0	1	0	0	4	0	0	0	0	0	0	0	26	1	0	0	2	2
D_0__Bacteria, D_1__Cyanobacteria, D_2__Chloroplast, D_3__Watanabea reniformis, D_4__Watanabea reniformis, D_5__Watanabea reniformis, D_6__Watanabea reniformis	172	0	34	1.02381	0	4.24398	0	0	0	0	0	0	0	1	1	3	0	0	1	0	0	2	0	0	0	0	2	0	0	0	0	0	0	0	0	21	0	0	0	0	0	0	0	0	15	0	0	34	2
D_0__Bacteria, D_1__Proteobacteria, D_2__Alphaproteobacteria, D_3__Rhodospirillales, D_4__Acetobacteraceae, D_5__Acidicaldus, D_6__uncultured bacterium	172	0	19	1.02381	0	2.94043	0	0	0	0	0	0	0	1	0	1	8	0	0	1	5	7	1	0	1	3	0	4	0	0	0	1	0	0	0	0	5	0	0	0	0	0	0	0	0	0	0	0	0
D_0__Bacteria, D_1__Bacteroidetes, D_2__Cytophagia, D_3__Cytophagales, D_4__Cytophagaceae, D_5__Hymenobacter, Ambiguous_taxa	172	0	33	1.02381	0	4.0829	0	0	0	0	0	5	0	0	0	0	0	0	0	0	0	0	0	0	0	0	0	1	0	18	0	7	0	0	0	0	20	0	0	0	0	8	0	0	0	0	0	3	14
D_0__Bacteria, D_1__Acidobacteria, D_2__Acidobacteria, D_3__Acidobacteriales, D_4__Acidobacteriaceae (Subgroup 1), D_5__Acidobacterium, D_6__uncultured bacterium	172	0	61	1.02381	0	6.14881	0	0	0	3	0	2	2	0	0	0	0	0	0	0	0	0	0	0	0	0	3	0	61	0	0	0	0	0	0	0	0	0	0	0	0	0	0	0	7	0	0	47	0
D_0__Bacteria, D_1__Actinobacteria, D_2__Actinobacteria, D_3__Corynebacteriales, D_4__Mycobacteriaceae, D_5__Mycobacterium, Ambiguous_taxa	171	0	16	1.01786	0	2.4604	0	1	0	3	0	2	0	1	0	0	2	0	0	0	0	0	0	0	0	0	0	0	0	0	0	0	0	0	0	0	0	0	0	0	0	1	0	2	3	0	0	0	1
D_0__Bacteria, D_1__Proteobacteria, D_2__Alphaproteobacteria, D_3__Caulobacterales, D_4__Caulobacteraceae, D_5__uncultured, Ambiguous_taxa	171	0	25	1.01786	0	3.33458	0	0	0	15	0	0	0	2	0	4	0	0	2	3	0	0	0	0	0	0	0	0	6	0	0	0	0	0	0	0	0	0	0	25	0	9	0	0	24	1	1	4	2
D_0__Bacteria, D_1__Proteobacteria, D_2__Alphaproteobacteria, D_3__Rhodospirillales, D_4__Acetobacteraceae, D_5__Acidiphilium, D_6__uncultured bacterium	171	0	52	1.01786	0	4.81822	0	0	0	0	0	0	0	0	0	0	0	0	0	0	0	0	0	0	0	0	0	0	0	0	0	0	0	0	0	0	0	0	0	1	0	0	0	16	1	0	0	1	0
D_0__Bacteria, D_1__Proteobacteria, D_2__Gammaproteobacteria, D_3__Pseudomonadales, D_4__Pseudomonadaceae, D_5__Pseudomonas, Ambiguous_taxa	170	0	34	1.0119	0	3.89378	0	0	0	1	1	1	0	1	1	0	2	0	0	0	4	0	0	1	1	16	0	0	0	0	0	0	0	0	0	0	0	0	0	14	0	4	0	12	34	0	0	0	8
D_0__Bacteria, D_1__Proteobacteria, D_2__Alphaproteobacteria, D_3__Rhizobiales, D_4__Rhizobiaceae, D_5__Rhizobium, Ambiguous_taxa	170	0	150	1.0119	0	11.5789	0	0	0	3	0	1	0	0	0	0	0	0	0	0	0	0	1	0	0	0	0	0	0	0	0	0	0	0	0	0	0	0	0	1	0	0	0	0	0	0	0	6	0
D_0__Bacteria, D_1__Proteobacteria, D_2__Alphaproteobacteria, D_3__Rhizobiales, D_4__Beijerinckiaceae, D_5__uncultured, D_6__uncultured bacterium	170	0	28	1.0119	0	3.50532	0	0	0	3	0	1	0	0	0	1	6	0	0	0	0	0	0	0	0	0	0	0	0	0	0	2	0	0	0	0	0	0	0	10	0	2	0	28	0	0	2	0	1
D_0__Bacteria, D_1__Bacteroidetes, D_2__Sphingobacteriia, D_3__Sphingobacteriales, D_4__Sphingobacteriaceae, D_5__Mucilaginibacter, D_6__Mucilaginibacter sp. HRB31	170	0	21	1.0119	0	2.87876	0	0	0	2	0	0	2	5	0	0	0	0	0	0	0	0	0	0	20	1	0	4	1	2	0	2	0	0	0	0	0	0	2	0	0	0	0	0	0	0	0	0	0
D_0__Bacteria, D_1__Cyanobacteria, D_2__Chloroplast, D_3__Pabia signiensis, D_4__Pabia signiensis, D_5__Pabia signiensis, D_6__Pabia signiensis	170	0	43	1.0119	0	4.68146	0	0	0	3	0	0	0	0	6	0	2	0	1	2	0	4	0	0	2	0	0	0	4	0	0	0	0	1	33	1	25	0	0	0	0	3	2	0	6	0	0	8	43
N/A	170	0	80	1.0119	0	6.54966	0	0	0	1	0	0	0	0	0	0	6	0	0	18	0	0	0	0	0	0	0	0	0	0	0	0	0	0	0	0	0	0	0	0	0	0	0	0	0	0	5	0	0
D_0__Bacteria, D_1__Proteobacteria, D_2__Gammaproteobacteria, D_3__Enterobacteriales, D_4__Enterobacteriaceae, D_5__Erwinia, Ambiguous_taxa	169	0	115	1.00595	0	9.12816	0	0	0	0	0	0	0	0	0	0	0	0	0	0	0	0	0	0	0	0	0	0	0	0	0	0	0	0	0	0	0	0	0	0	0	0	0	0	0	0	0	0	0
D_0__Bacteria, D_1__Actinobacteria, D_2__Actinobacteria, D_3__Propionibacteriales, D_4__Nocardioidaceae, D_5__Nocardioides, D_6__uncultured bacterium	169	0	37	1.00595	0	3.35789	0	0	0	3	0	0	0	1	0	0	1	0	3	1	0	0	0	0	1	0	0	0	2	0	0	0	0	0	0	0	6	0	0	3	0	0	2	0	0	0	0	0	0
D_0__Bacteria, D_1__Proteobacteria, D_2__Alphaproteobacteria, D_3__Rhizobiales, D_4__Xanthobacteraceae, D_5__Variibacter, D_6__uncultured bacterium	168	0	21	1	0	2.98299	0	0	0	0	0	2	0	0	0	0	0	0	0	0	0	0	0	0	0	14	0	4	7	0	0	0	0	0	0	0	0	0	0	0	0	0	0	0	4	0	3	0	0
D_0__Bacteria, D_1__Bacteroidetes, D_2__Sphingobacteriia, D_3__Sphingobacteriales, D_4__Sphingobacteriaceae, D_5__Mucilaginibacter, Ambiguous_taxa	168	0	25	1	0	3.36591	0	0	0	0	0	0	0	0	0	0	0	1	2	0	0	0	0	5	0	0	0	0	13	0	0	0	0	0	0	0	0	0	0	0	0	0	0	7	0	0	0	0	0
N/A	168	0	48	1	0	4.48283	0	0	0	0	0	0	1	0	0	0	1	0	0	5	0	0	0	0	0	2	0	3	1	0	3	3	4	0	0	0	0	0	0	0	0	0	0	0	11	1	0	0	0
D_0__Bacteria, D_1__Bacteroidetes, D_2__Cytophagia, D_3__Cytophagales, D_4__Cytophagaceae, D_5__Hymenobacter, D_6__uncultured bacterium	167	0	15	0.994048	0	2.66604	0	0	0	0	0	0	2	0	0	0	1	0	0	0	0	0	2	0	0	0	0	3	2	1	0	9	0	0	0	5	0	0	0	0	0	0	0	15	9	2	5	0	4
D_0__Bacteria, D_1__Acidobacteria, D_2__Solibacteres, D_3__Solibacterales, D_4__Solibacteraceae (Subgroup 3), D_5__Bryobacter, D_6__uncultured Acidobacteria bacterium	167	0	37	0.994048	0	4.03651	0	0	0	0	0	0	0	0	0	0	0	0	0	0	0	0	0	0	0	0	0	3	0	0	0	0	0	0	0	0	0	0	0	20	0	0	0	0	0	2	0	0	0
D_0__Bacteria, D_1__Proteobacteria, D_2__Alphaproteobacteria, D_3__Rhizobiales, D_4__Beijerinckiaceae, D_5__uncultured, D_6__uncultured bacterium	166	0	14	0.988095	0	2.37247	0	0	0	0	0	0	11	1	0	1	2	0	0	0	0	0	0	0	0	0	0	0	0	5	0	0	0	0	0	0	0	0	0	1	0	1	0	2	1	2	0	4	2
D_0__Bacteria, D_1__Proteobacteria, D_2__Alphaproteobacteria, D_3__Sphingomonadales, D_4__Sphingomonadaceae, D_5__Sphingomonas, Ambiguous_taxa	166	0	62	0.988095	0	5.06838	0	0	0	0	0	0	0	0	0	0	2	0	0	0	0	0	0	0	0	0	4	0	0	0	0	0	0	0	0	0	0	0	0	0	0	2	0	0	0	0	0	0	0
D_0__Bacteria, D_1__Proteobacteria, D_2__Gammaproteobacteria, D_3__Xanthomonadales, D_4__Xanthomonadaceae, D_5__Dokdonella, D_6__uncultured bacterium	166	0	27	0.988095	0	3.21856	0	0	0	0	0	0	0	0	0	0	0	0	2	0	0	0	3	0	0	0	6	0	0	0	0	0	0	0	0	0	13	0	0	0	0	0	0	0	0	0	0	0	0
N/A	166	0	15	0.988095	0	2.56645	0	0	0	1	0	0	0	1	0	3	2	0	0	4	0	0	0	0	0	3	0	0	1	1	0	0	3	0	0	0	4	0	0	0	0	0	3	13	9	2	1	7	0
D_0__Bacteria, D_1__Bacteroidetes, D_2__Sphingobacteriia, D_3__Sphingobacteriales, D_4__Sphingobacteriaceae, D_5__Pedobacter, D_6__uncultured bacterium	165	0	39	0.982143	0	4.02012	0	0	0	0	1	0	0	1	0	0	1	0	0	0	0	0	3	0	26	8	0	2	0	2	0	0	0	0	0	0	0	0	1	0	0	0	0	0	0	0	0	0	13
D_0__Bacteria, D_1__Proteobacteria, D_2__Alphaproteobacteria, D_3__Rhodospirillales, D_4__Acetobacteraceae, D_5__Acidiphilium, D_6__uncultured bacterium	165	0	24	0.982143	0	2.85051	0	0	0	3	0	1	0	0	2	1	7	1	0	0	0	0	0	0	10	0	0	0	0	5	0	0	6	0	1	0	0	0	1	0	0	0	0	0	9	0	0	0	1
D_0__Bacteria, D_1__Actinobacteria, D_2__Actinobacteria, D_3__Pseudonocardiales, D_4__Pseudonocardiaceae, D_5__Actinomycetospora, D_6__uncultured bacterium	165	0	21	0.982143	0	2.62752	0	0	0	2	1	0	0	0	0	1	0	0	0	0	2	0	0	2	21	1	0	8	7	0	0	1	0	0	0	0	0	0	0	0	0	0	0	0	3	0	2	0	0
D_0__Bacteria, D_1__Proteobacteria, D_2__Alphaproteobacteria, D_3__Sphingomonadales, D_4__Sphingomonadaceae, D_5__Sphingobium, D_6__Sphingobium sp. ASA28	165	0	21	0.982143	0	2.80178	0	0	0	0	0	0	1	0	0	5	2	0	0	0	0	0	11	0	5	2	0	0	0	0	0	0	0	0	0	0	0	0	0	0	0	2	0	0	0	0	0	0	4
D_0__Bacteria, D_1__Acidobacteria, D_2__Solibacteres, D_3__Solibacterales, D_4__Solibacteraceae (Subgroup 3), D_5__Candidatus Solibacter, D_6__uncultured bacterium	165	0	33	0.982143	0	3.97368	0	0	0	0	0	0	6	0	0	0	2	0	0	0	0	19	0	0	0	3	0	0	0	0	5	0	0	0	0	0	0	0	0	0	0	0	0	0	0	0	2	0	0
D_0__Bacteria, D_1__Actinobacteria, D_2__Actinobacteria, D_3__Micrococcales, D_4__Microbacteriaceae, D_5__uncultured, Ambiguous_taxa	164	0	44	0.97619	0	4.71709	0	0	0	2	0	0	0	0	0	1	1	0	0	0	0	0	0	0	0	0	0	0	0	0	0	0	4	0	0	0	1	0	0	0	0	4	0	1	1	0	0	0	0
D_0__Bacteria, D_1__Planctomycetes, D_2__Planctomycetacia, D_3__Planctomycetales, D_4__Planctomycetaceae, D_5__Isosphaera, Ambiguous_taxa	164	0	14	0.97619	0	2.40247	0	0	0	0	0	0	1	0	4	0	0	0	6	0	0	3	0	0	0	0	14	0	2	0	0	0	1	1	0	0	0	0	0	0	0	0	0	0	0	0	2	0	0
D_0__Bacteria, D_1__Proteobacteria, D_2__Alphaproteobacteria, D_3__Caulobacterales, D_4__Caulobacteraceae, D_5__uncultured, D_6__uncultured bacterium	164	0	51	0.97619	0	5.18514	0	0	0	0	0	0	0	0	0	0	2	0	0	0	0	15	1	0	0	5	0	2	0	0	0	0	0	0	0	0	0	0	0	0	0	0	0	0	0	1	0	0	0
D_0__Bacteria, D_1__Proteobacteria, D_2__Alphaproteobacteria, D_3__Rhizobiales, D_4__MNG7, D_5__uncultured bacterium, D_6__uncultured bacterium	163	0	28	0.970238	0	3.372	0	0	0	1	0	0	1	0	0	3	1	0	0	0	0	0	0	0	0	0	0	0	1	0	0	0	0	0	0	0	0	0	0	5	0	0	0	28	0	0	0	0	0
D_0__Bacteria, D_1__Proteobacteria, D_2__Gammaproteobacteria, D_3__Xanthomonadales, D_4__Xanthomonadaceae, D_5__Stenotrophomonas, Ambiguous_taxa	162	0	126	0.964286	0	9.80767	0	0	0	0	0	0	0	0	0	0	0	0	0	0	0	0	0	0	0	0	0	0	4	0	0	0	0	0	0	0	0	0	0	0	0	1	0	0	0	0	0	0	0
D_0__Bacteria, D_1__Proteobacteria, D_2__Gammaproteobacteria, D_3__Pseudomonadales, D_4__Pseudomonadaceae, D_5__Pseudomonas, D_6__Ramulus artemis	162	0	23	0.964286	0	2.97473	0	0	0	0	0	0	0	0	0	0	2	0	0	0	0	0	5	0	1	0	23	3	8	2	0	4	2	0	0	17	0	0	2	0	5	0	0	0	0	0	0	0	0
D_0__Bacteria, D_1__Bacteroidetes, D_2__Cytophagia, D_3__Cytophagales, D_4__Cytophagaceae, D_5__Hymenobacter, Ambiguous_taxa	162	0	19	0.964286	0	2.88272	0	0	0	0	0	0	0	0	0	0	1	0	2	0	0	0	0	15	3	0	0	7	0	0	1	0	0	0	0	0	7	0	2	0	0	0	0	0	0	0	0	0	0
D_0__Bacteria, D_1__Proteobacteria, D_2__Alphaproteobacteria, D_3__Sphingomonadales, D_4__Sphingomonadaceae, D_5__Novosphingobium, Ambiguous_taxa	162	0	19	0.964286	0	2.43205	0	0	0	0	0	0	1	2	3	3	5	0	0	0	0	0	0	0	0	0	0	5	0	0	5	0	0	0	0	0	0	0	0	0	0	1	0	0	9	0	0	2	0
D_0__Bacteria, D_1__Bacteroidetes, D_2__Cytophagia, D_3__Cytophagales, D_4__Cytophagaceae, D_5__Hymenobacter, Ambiguous_taxa	161	0	26	0.958333	0	3.51107	0	0	0	0	0	0	0	0	0	0	0	0	0	0	0	0	0	0	6	0	0	6	2	4	0	0	0	0	0	0	0	0	0	0	0	10	0	0	0	0	0	6	10
N/A	161	0	16	0.958333	0	2.56731	0	0	0	3	0	0	2	3	0	3	6	0	0	0	0	0	0	0	0	0	0	0	7	1	0	0	0	0	0	0	0	0	0	0	0	0	0	0	0	0	0	6	0
D_0__Bacteria, D_1__Firmicutes, D_2__Bacilli, D_3__Bacillales, D_4__Staphylococcaceae, D_5__Staphylococcus, D_6__uncultured Staphylococcus sp.	160	0	14	0.952381	0	2.39713	0	0	0	0	0	0	0	0	0	0	0	0	0	9	0	0	0	4	0	0	0	9	1	0	0	0	0	0	9	1	6	0	0	0	0	0	0	0	0	0	0	0	0
N/A	160	0	160	0.952381	0	12.3443	0	0	0	0	0	0	0	0	0	0	0	0	0	0	0	0	0	0	0	0	0	0	0	0	0	0	0	0	0	0	0	0	0	0	0	0	0	0	0	0	0	0	0
D_0__Bacteria, D_1__Acidobacteria, D_2__Acidobacteria, D_3__Acidobacteriales, D_4__Acidobacteriaceae (Subgroup 1), D_5__uncultured, D_6__uncultured bacterium	159	0	28	0.946429	0	3.60515	0	0	0	0	0	0	1	0	0	1	0	0	0	1	0	1	0	0	0	0	0	0	0	2	1	0	0	0	0	0	0	0	0	0	8	9	0	0	6	0	1	0	0
D_0__Bacteria, D_1__Proteobacteria, D_2__Alphaproteobacteria, D_3__Sphingomonadales, D_4__Sphingomonadaceae, D_5__Sphingobium, Ambiguous_taxa	159	0	29	0.946429	0	3.22093	0	0	0	13	0	0	1	0	0	0	0	0	0	2	0	0	0	0	6	0	3	0	0	0	2	0	0	0	0	0	0	0	0	0	0	0	0	0	4	0	0	0	0
D_0__Bacteria, D_1__Proteobacteria, D_2__Betaproteobacteria, D_3__Burkholderiales, D_4__Comamonadaceae, D_5__Tepidimonas, D_6__uncultured bacterium	158	0	50	0.940476	0	4.2394	50	0	0	0	0	0	0	0	0	0	0	0	0	0	0	0	1	0	0	0	0	0	0	0	0	1	0	0	0	0	0	0	2	0	0	0	0	6	7	0	0	0	5
D_0__Bacteria, D_1__Actinobacteria, D_2__Acidimicrobiia, D_3__Acidimicrobiales, D_4__Iamiaceae, D_5__Iamia, Ambiguous_taxa	158	0	45	0.940476	0	4.47709	0	0	0	2	0	0	0	0	0	0	0	0	0	0	0	0	0	0	0	0	0	0	0	0	0	0	0	0	0	0	0	0	0	0	0	0	0	0	4	0	0	0	0
D_0__Bacteria, D_1__Bacteroidetes, D_2__Cytophagia, D_3__Cytophagales, D_4__Cytophagaceae, D_5__Hymenobacter, D_6__uncultured bacterium	158	0	23	0.940476	0	2.96628	0	0	0	1	0	3	0	2	0	0	6	0	0	0	0	0	0	0	4	0	5	0	2	7	0	6	3	0	0	0	0	0	0	7	0	4	0	7	0	9	0	0	3
D_0__Bacteria, D_1__Acidobacteria, D_2__Acidobacteria, D_3__Acidobacteriales, D_4__Acidobacteriaceae (Subgroup 1), D_5__Acidicapsa, Ambiguous_taxa	158	0	47	0.940476	0	4.22241	0	0	0	0	0	0	0	0	0	1	2	0	2	0	0	2	0	0	0	0	4	2	47	0	0	1	0	0	0	0	0	0	0	0	0	9	0	0	0	0	0	12	0
D_0__Bacteria, D_1__Proteobacteria, D_2__Gammaproteobacteria, D_3__Enterobacteriales, D_4__Enterobacteriaceae, D_5__Yersinia, D_6__Yersinia ruckeri	156	0	127	0.928571	0	9.86105	0	0	0	0	0	0	0	0	0	0	15	0	0	0	0	0	0	0	127	0	0	0	0	0	0	1	0	0	0	0	0	3	0	0	0	0	0	0	0	0	0	0	0
D_0__Bacteria, D_1__Proteobacteria, D_2__Alphaproteobacteria, D_3__Sphingomonadales, D_4__Sphingomonadaceae, D_5__Novosphingobium, D_6__Novosphingobium aromaticivorans	156	0	24	0.928571	0	2.82116	0	0	0	1	0	1	1	2	0	0	1	0	0	0	0	0	0	0	0	0	0	0	1	0	0	3	0	0	0	0	10	0	0	7	0	0	0	0	0	2	0	0	3
D_0__Bacteria, D_1__Proteobacteria, D_2__Betaproteobacteria, D_3__Burkholderiales, D_4__Comamonadaceae, Ambiguous_taxa, Ambiguous_taxa	156	0	26	0.928571	0	2.98413	0	0	0	0	0	0	0	0	2	0	0	0	2	1	0	0	0	2	0	0	5	0	0	0	2	0	0	0	0	0	0	0	0	0	0	0	0	0	0	0	7	0	0
D_0__Bacteria, D_1__Proteobacteria, D_2__Alphaproteobacteria, D_3__Sphingomonadales, D_4__Sphingomonadaceae, D_5__Sphingomonas, Ambiguous_taxa	155	0	31	0.922619	0	3.38365	0	0	0	0	0	0	0	0	1	4	2	0	0	4	0	0	0	0	0	0	0	0	0	4	0	0	0	0	0	0	0	0	0	20	0	2	0	0	15	3	0	2	1
D_0__Bacteria, D_1__Proteobacteria, D_2__Alphaproteobacteria, D_3__Rhodospirillales, D_4__Acetobacteraceae, D_5__Acidiphilium, D_6__uncultured bacterium	155	0	29	0.922619	0	2.98699	0	0	0	0	0	0	0	0	0	2	2	0	0	0	0	0	0	0	0	0	0	0	3	0	0	0	9	0	0	0	0	0	0	7	8	0	0	0	4	0	0	0	0
D_0__Bacteria, D_1__Actinobacteria, D_2__Actinobacteria, D_3__Corynebacteriales, D_4__Nocardiaceae, D_5__Williamsia, Ambiguous_taxa	155	0	17	0.922619	0	2.41997	0	0	0	0	0	2	1	0	0	2	8	0	0	0	0	0	0	0	0	0	1	0	0	0	0	1	1	0	0	0	0	0	1	0	0	0	0	0	0	0	0	0	0
D_0__Bacteria, D_1__Bacteroidetes, D_2__Sphingobacteriia, D_3__Sphingobacteriales, D_4__Chitinophagaceae, D_5__Heliimonas, D_6__uncultured bacterium	154	0	22	0.916667	0	2.82931	0	0	0	9	0	0	0	1	0	0	0	0	0	0	0	0	0	0	1	6	0	0	0	0	0	0	0	0	0	0	0	0	1	0	0	0	0	0	0	0	0	0	0
D_0__Bacteria, D_1__Proteobacteria, D_2__Alphaproteobacteria, D_3__Rhizobiales, D_4__Rhizobiaceae, D_5__Rhizobium, Ambiguous_taxa	154	0	14	0.916667	0	2.42842	0	0	0	0	1	0	0	0	0	0	0	0	1	0	0	0	0	0	1	0	0	0	0	4	0	0	0	0	0	0	0	0	0	0	5	5	0	0	0	0	0	0	1
D_0__Bacteria, D_1__Proteobacteria, D_2__Gammaproteobacteria, D_3__Xanthomonadales, D_4__Xanthomonadaceae, D_5__Rhodanobacter, D_6__uncultured bacterium	154	0	23	0.916667	0	2.73022	0	0	0	0	0	1	2	0	0	0	0	1	0	0	0	0	0	3	0	0	0	0	0	2	2	1	0	0	0	0	0	0	0	8	5	2	1	0	0	0	0	0	0
D_0__Bacteria, D_1__Proteobacteria, D_2__Betaproteobacteria, D_3__Burkholderiales, D_4__Burkholderiaceae, D_5__Burkholderia-Paraburkholderia, Ambiguous_taxa	154	0	19	0.916667	0	2.76509	0	0	0	0	0	1	0	0	0	0	1	0	1	1	0	0	0	0	0	0	4	0	1	0	0	0	0	0	0	0	0	0	0	0	0	0	0	0	1	0	0	0	0
D_0__Bacteria, D_1__Proteobacteria, D_2__Gammaproteobacteria, D_3__Xanthomonadales, D_4__uncultured, D_5__uncultured bacterium, D_6__uncultured bacterium	153	0	34	0.910714	0	3.42032	0	0	0	0	0	0	0	0	0	2	2	0	0	0	0	2	0	0	0	7	4	0	0	0	0	0	0	0	0	0	0	0	0	0	3	0	0	0	0	0	0	0	0
D_0__Bacteria, D_1__Proteobacteria, D_2__Betaproteobacteria, D_3__Burkholderiales, D_4__Oxalobacteraceae, D_5__Janthinobacterium, Ambiguous_taxa	153	0	137	0.910714	0	10.5778	0	0	0	0	0	0	0	0	0	0	0	0	0	0	0	0	0	0	0	0	0	4	0	1	0	0	0	0	0	0	0	0	0	0	0	0	0	0	0	0	0	0	137
D_0__Bacteria, D_1__Proteobacteria, D_2__Alphaproteobacteria, D_3__Sphingomonadales, D_4__Sphingomonadaceae, D_5__Zymomonas, D_6__Sphingomonas sp. 1P06PA	153	0	19	0.910714	0	2.76165	0	0	0	0	0	0	0	0	0	6	7	0	0	1	0	0	0	0	0	0	0	0	1	1	0	1	0	0	0	0	0	0	0	5	0	5	0	10	10	0	0	0	0
D_0__Bacteria, D_1__Proteobacteria, D_2__Betaproteobacteria, D_3__Burkholderiales, D_4__Comamonadaceae, D_5__Variovorax, D_6__uncultured soil bacterium	152	0	34	0.904762	0	3.48691	0	0	0	1	0	0	2	0	0	0	0	0	1	0	0	0	0	0	1	0	0	0	2	2	0	0	4	0	0	0	0	0	0	0	0	0	0	0	0	0	0	0	0
D_0__Bacteria, D_1__Proteobacteria, D_2__Alphaproteobacteria, D_3__Caulobacterales, D_4__Caulobacteraceae, D_5__uncultured, Ambiguous_taxa	152	0	51	0.904762	0	4.85754	0	0	0	0	0	0	2	0	0	2	0	0	0	0	0	3	0	0	1	0	0	0	3	0	0	0	0	0	0	0	0	0	0	0	0	0	0	0	0	0	0	0	1
D_0__Bacteria, D_1__Acidobacteria, D_2__Acidobacteria, D_3__Acidobacteriales, D_4__Acidobacteriaceae (Subgroup 1), D_5__Candidatus Koribacter, D_6__uncultured Acidobacteria bacterium	151	0	29	0.89881	0	3.78088	0	0	0	0	0	0	0	0	0	0	0	0	0	0	0	6	1	0	0	9	0	10	0	0	0	0	0	0	0	0	0	0	0	0	5	0	0	0	0	0	0	0	0
D_0__Bacteria, D_1__Proteobacteria, D_2__Alphaproteobacteria, D_3__Sphingomonadales, D_4__Sphingomonadaceae, D_5__Sphingomonas, D_6__uncultured bacterium	151	0	29	0.89881	0	2.82766	0	0	0	2	0	0	0	2	0	0	3	0	0	0	0	0	0	0	0	0	0	0	5	11	0	2	4	0	2	0	0	0	0	0	0	1	0	0	0	0	0	0	0
D_0__Bacteria, D_1__Saccharibacteria, D_2__uncultured bacterium, D_3__uncultured bacterium, D_4__uncultured bacterium, D_5__uncultured bacterium, D_6__uncultured bacterium	151	0	18	0.89881	0	2.76124	0	0	0	1	0	0	0	0	0	5	0	2	0	0	0	0	0	0	0	0	0	0	0	0	0	0	0	0	0	0	0	0	0	0	0	3	0	6	13	2	0	0	0
N/A	151	0	111	0.89881	0	8.63681	0	0	0	8	0	0	0	0	0	0	0	0	0	0	0	0	0	0	3	0	0	0	0	0	0	0	0	0	0	0	0	0	0	0	0	0	0	0	0	0	0	0	0
D_0__Bacteria, D_1__Proteobacteria, D_2__Alphaproteobacteria, D_3__Rhizobiales, D_4__1174-901-12, D_5__uncultured Rhizobiales bacterium, D_6__uncultured Rhizobiales bacterium	150	0	20	0.892857	0	2.55722	0	0	0	0	0	1	0	1	0	0	0	0	0	0	1	0	0	0	0	8	0	0	1	0	0	0	0	0	0	0	0	0	1	0	0	0	0	20	0	0	0	0	0
D_0__Bacteria, D_1__Firmicutes, D_2__Clostridia, D_3__Clostridiales, D_4__Family XI, D_5__Ezakiella, D_6__uncultured bacterium	150	0	56	0.892857	0	6.33877	0	0	0	0	0	0	0	0	0	0	0	0	0	0	0	0	0	0	0	0	0	0	0	0	0	0	0	0	0	0	0	0	0	22	0	56	0	56	0	0	0	0	7
D_0__Bacteria, D_1__Actinobacteria, D_2__Thermoleophilia, D_3__Solirubrobacterales, D_4__TM146, Ambiguous_taxa, Ambiguous_taxa	150	0	63	0.892857	0	5.33774	0	0	0	0	0	0	0	0	0	0	0	0	0	4	0	6	0	4	3	0	0	3	0	0	0	0	0	0	0	0	0	0	0	0	0	0	0	0	0	0	2	0	0
D_0__Bacteria, D_1__Actinobacteria, D_2__Acidimicrobiia, D_3__Acidimicrobiales, D_4__Acidimicrobiaceae, D_5__CL500-29 marine group, D_6__uncultured actinobacterium	150	0	55	0.892857	0	4.91489	0	0	0	0	0	0	0	0	0	0	0	0	1	0	0	0	0	0	0	0	0	0	0	0	0	0	0	0	0	0	0	0	0	0	0	0	0	0	0	0	0	0	0
D_0__Bacteria, D_1__Cyanobacteria, D_2__Chloroplast, D_3__uncultured eukaryote, D_4__uncultured eukaryote, D_5__uncultured eukaryote, D_6__uncultured eukaryote	149	0	28	0.886905	0	3.18384	0	0	0	0	0	0	0	1	0	5	0	0	1	0	0	2	0	0	0	0	0	0	6	0	0	0	0	0	3	7	0	3	2	0	0	0	0	0	0	0	1	0	0
D_0__Bacteria, D_1__Proteobacteria, D_2__Betaproteobacteria, D_3__Burkholderiales, D_4__Oxalobacteraceae, D_5__Noviherbaspirillum, Ambiguous_taxa	149	0	35	0.886905	0	4.07773	0	0	0	0	0	0	0	0	0	0	0	0	28	0	3	0	0	0	0	0	13	0	0	0	0	0	0	0	0	0	0	0	3	0	0	0	0	0	2	5	0	0	0
D_0__Bacteria, D_1__Actinobacteria, D_2__Actinobacteria, D_3__Frankiales, D_4__Frankiaceae, D_5__Jatrophihabitans, Ambiguous_taxa	149	0	14	0.886905	0	2.28619	0	0	0	2	0	0	0	4	0	0	5	0	0	14	0	1	0	1	0	0	0	12	2	0	3	0	0	0	0	0	0	0	0	0	0	0	0	0	7	0	0	0	5
D_0__Bacteria, D_1__Acidobacteria, D_2__Acidobacteria, D_3__Acidobacteriales, D_4__Acidobacteriaceae (Subgroup 1), D_5__Granulicella, Ambiguous_taxa	149	0	27	0.886905	0	2.81873	0	0	0	2	0	0	0	0	0	0	0	0	0	7	0	3	0	0	0	0	0	0	4	0	0	1	0	0	0	0	4	0	0	6	5	0	0	0	0	0	0	0	0
D_0__Bacteria, D_1__Actinobacteria, D_2__Actinobacteria, D_3__Propionibacteriales, D_4__Nocardioidaceae, D_5__Nocardioides, Ambiguous_taxa	148	0	20	0.880952	0	2.65999	0	0	0	0	0	0	0	0	0	0	0	0	2	0	0	0	0	0	0	3	0	0	3	0	0	2	0	0	4	12	0	0	0	0	0	2	0	18	0	0	0	0	0
D_0__Bacteria, D_1__Actinobacteria, D_2__Actinobacteria, D_3__Micrococcales, D_4__Dermabacteraceae, D_5__Brachybacterium, Ambiguous_taxa	148	0	129	0.880952	0	10.0214	0	0	0	0	0	0	0	0	0	0	0	0	0	0	0	0	0	0	0	0	0	0	0	0	0	0	0	0	0	0	0	0	0	0	0	0	0	0	0	16	0	0	0
D_0__Bacteria, D_1__Planctomycetes, D_2__Planctomycetacia, D_3__Planctomycetales, D_4__Planctomycetaceae, D_5__Singulisphaera, D_6__uncultured Isosphaera sp.	148	0	18	0.880952	0	2.48543	0	0	0	0	0	0	0	0	0	0	1	0	0	0	0	0	1	0	0	0	0	0	0	1	4	0	0	0	0	0	0	0	0	0	0	0	0	12	3	1	0	12	1
N/A	148	0	28	0.880952	0	3.68816	0	0	0	1	0	1	0	0	0	0	1	0	0	0	0	1	0	0	0	0	0	0	25	7	0	0	0	0	0	0	0	0	0	0	0	3	0	0	0	0	0	15	0
D_0__Bacteria, D_1__Bacteroidetes, D_2__Sphingobacteriia, D_3__Sphingobacteriales, D_4__Sphingobacteriaceae, D_5__Mucilaginibacter, D_6__uncultured bacterium	147	0	28	0.875	0	2.79261	0	0	0	2	0	0	3	0	0	0	1	0	0	0	0	0	0	1	0	0	3	0	0	0	0	7	0	0	0	0	0	0	0	0	6	0	0	0	0	0	0	0	0
D_0__Bacteria, D_1__Proteobacteria, D_2__Alphaproteobacteria, D_3__Rhodospirillales, D_4__Acetobacteraceae, D_5__uncultured, Ambiguous_taxa	147	0	39	0.875	0	4.59782	0	0	0	0	0	0	0	0	0	0	0	0	0	0	0	5	1	0	1	21	0	0	0	0	0	0	0	0	0	0	0	0	0	0	0	0	0	0	0	0	4	0	0
D_0__Bacteria, D_1__Proteobacteria, D_2__Betaproteobacteria, D_3__Burkholderiales, D_4__Comamonadaceae, D_5__Variovorax, Ambiguous_taxa	147	0	50	0.875	0	4.19465	0	0	0	0	0	1	0	0	0	0	0	1	0	0	0	0	0	0	0	1	0	0	1	0	0	3	1	0	0	0	8	0	0	0	0	1	0	2	0	0	0	0	0
D_0__Bacteria, D_1__Acidobacteria, D_2__Subgroup 2, Ambiguous_taxa, Ambiguous_taxa, Ambiguous_taxa, Ambiguous_taxa	147	0	64	0.875	0	5.24854	0	0	0	0	0	0	0	0	0	0	0	0	1	3	0	0	0	0	0	2	0	0	0	0	0	0	0	0	0	0	0	0	0	0	0	0	0	0	0	0	0	0	0
D_0__Bacteria, D_1__Acidobacteria, D_2__Solibacteres, D_3__Solibacterales, D_4__Solibacteraceae (Subgroup 3), D_5__Bryobacter, Ambiguous_taxa	147	0	16	0.875	0	2.71211	0	0	0	0	0	0	0	0	0	0	0	0	0	0	0	0	7	0	0	0	6	0	0	0	0	0	0	0	0	0	9	0	0	0	0	0	0	0	13	0	0	0	2
D_0__Bacteria, D_1__Cyanobacteria, D_2__Chloroplast, D_3__Coccomyxa sp. LA000219, D_4__Coccomyxa sp. LA000219, D_5__Coccomyxa sp. LA000219, D_6__Coccomyxa sp. LA000219	146	0	13	0.869048	0	2.07223	0	0	0	1	0	0	1	3	0	0	1	0	0	0	0	0	0	0	0	0	2	0	0	0	0	0	2	0	0	0	7	0	0	1	0	2	0	1	6	9	1	12	1
D_0__Bacteria, D_1__Bacteroidetes, D_2__Cytophagia, D_3__Cytophagales, D_4__Cytophagaceae, D_5__Spirosoma, D_6__uncultured bacterium	145	0	22	0.863095	0	2.81554	0	0	0	0	0	1	0	1	0	2	1	0	0	0	0	0	0	0	0	0	0	0	0	0	0	0	0	0	0	0	0	0	0	0	0	0	0	0	0	0	0	0	0
D_0__Bacteria, D_1__Bacteroidetes, D_2__Sphingobacteriia, D_3__Sphingobacteriales, D_4__Sphingobacteriaceae, D_5__Mucilaginibacter, D_6__Mucilaginibacter aquaedulcis	145	0	18	0.863095	0	2.91789	0	0	0	3	0	0	0	0	0	0	2	0	0	0	0	0	0	0	0	0	0	0	0	0	0	1	0	0	0	0	0	0	0	0	0	0	0	0	0	0	0	0	0
D_0__Bacteria, D_1__Actinobacteria, D_2__Actinobacteria, D_3__Kineosporiales, D_4__Kineosporiaceae, D_5__uncultured bacterium, D_6__uncultured bacterium	145	0	13	0.863095	0	1.95435	0	0	0	2	0	0	6	2	1	1	1	0	13	0	0	0	0	0	6	0	0	0	0	0	0	0	0	0	0	0	0	0	0	0	0	0	2	0	0	0	0	0	1
D_0__Bacteria, D_1__Proteobacteria, D_2__Alphaproteobacteria, D_3__Sphingomonadales, D_4__Sphingomonadaceae, D_5__Sphingomonas, D_6__uncultured bacterium	145	0	27	0.863095	0	2.75317	0	0	0	1	0	0	0	0	0	0	1	0	0	6	1	0	0	0	0	0	8	10	3	0	0	0	0	0	0	0	0	0	0	1	1	0	0	0	6	0	0	1	1
D_0__Bacteria, D_1__Bacteroidetes, D_2__Sphingobacteriia, D_3__Sphingobacteriales, D_4__Sphingobacteriaceae, D_5__Mucilaginibacter, D_6__uncultured bacterium	145	0	34	0.863095	0	3.88291	0	0	0	0	0	0	0	0	0	0	0	0	0	10	0	0	0	0	0	0	0	0	2	0	0	0	0	0	0	0	0	0	0	0	0	0	0	0	0	0	0	0	0
D_0__Bacteria, D_1__Proteobacteria, D_2__Gammaproteobacteria, D_3__Enterobacteriales, D_4__Enterobacteriaceae, D_5__Pantoea, D_6__Pantoea agglomerans	144	0	142	0.857143	0	10.9557	0	0	0	0	0	0	0	0	0	0	0	0	0	0	0	0	2	0	0	0	0	0	0	0	0	0	0	0	0	0	0	0	0	0	0	0	0	0	0	0	0	0	142
D_0__Bacteria, D_1__Actinobacteria, D_2__TakashiAC-B11, D_3__uncultured bacterium, D_4__uncultured bacterium, D_5__uncultured bacterium, D_6__uncultured bacterium	144	0	121	0.857143	0	9.36952	0	0	0	0	0	0	0	0	1	0	0	0	0	0	0	9	0	0	0	0	0	0	0	0	0	0	0	0	0	0	0	0	0	0	0	0	0	0	0	0	0	0	0
D_0__Bacteria, D_1__Proteobacteria, D_2__Alphaproteobacteria, D_3__Rhodospirillales, D_4__Acetobacteraceae, D_5__Acidicaldus, D_6__uncultured forest soil bacterium	144	0	18	0.857143	0	2.80992	0	0	0	0	0	0	0	0	0	0	15	3	1	0	0	15	0	3	0	1	0	7	0	0	0	0	0	0	0	0	0	0	0	0	0	0	0	0	1	5	1	0	6
D_0__Bacteria, D_1__Proteobacteria, D_2__Alphaproteobacteria, D_3__Rhodospirillales, D_4__Rhodospirillaceae, D_5__Defluviicoccus, Ambiguous_taxa	144	0	144	0.857143	0	11.1098	0	0	0	0	0	0	0	0	0	0	0	0	0	0	0	0	0	0	0	0	0	0	0	0	0	0	0	0	0	0	0	0	0	0	0	0	0	0	0	144	0	0	0
D_0__Bacteria, D_1__Actinobacteria, D_2__Actinobacteria, D_3__Pseudonocardiales, D_4__Pseudonocardiaceae, D_5__Pseudonocardia, D_6__uncultured bacterium	144	0	45	0.857143	0	3.74371	0	0	0	2	0	0	0	0	0	5	0	0	0	0	0	2	0	0	0	2	0	6	0	1	0	0	0	0	2	0	3	0	3	2	0	0	0	0	0	0	0	0	0
N/A	144	0	43	0.857143	0	4.08632	0	0	0	0	0	0	0	0	0	0	0	0	0	0	0	0	0	0	0	0	0	0	0	0	0	0	0	0	0	0	0	0	0	0	0	0	0	0	2	4	1	0	0
N/A	144	0	49	0.857143	0	3.885	0	4	0	0	0	0	0	0	0	0	0	0	1	0	0	4	2	0	0	0	0	4	0	0	2	0	0	0	1	4	2	0	0	0	0	0	0	2	3	0	0	0	1
N/A	144	0	19	0.857143	0	2.7365	0	0	0	1	0	0	1	0	0	1	0	0	0	0	0	0	1	0	0	0	0	5	1	2	0	0	0	0	0	0	0	0	0	0	0	2	0	8	0	0	2	0	0
D_0__Bacteria, D_1__Proteobacteria, D_2__Betaproteobacteria, D_3__Burkholderiales, D_4__Comamonadaceae, D_5__Variovorax, Ambiguous_taxa	143	0	38	0.85119	0	3.75227	0	0	0	0	0	0	0	0	0	0	2	0	0	0	0	0	0	0	0	0	0	0	0	0	0	0	0	0	0	0	0	0	0	0	0	0	0	38	0	0	0	0	0
D_0__Bacteria, D_1__Actinobacteria, D_2__Actinobacteria, D_3__Micromonosporales, D_4__Micromonosporaceae, D_5__Actinoplanes, Ambiguous_taxa	143	0	21	0.85119	0	2.8905	0	0	0	5	0	0	2	0	0	0	0	0	0	0	0	0	0	0	0	0	0	0	0	0	0	0	0	0	0	0	0	0	0	0	0	0	0	0	0	0	0	6	0
D_0__Bacteria, D_1__Proteobacteria, D_2__Gammaproteobacteria, D_3__Pseudomonadales, D_4__Pseudomonadaceae, D_5__Pseudomonas, D_6__Pseudomonas helmanticensis	143	0	61	0.85119	0	5.68498	0	0	0	0	0	0	0	0	0	0	0	0	0	0	0	0	0	0	0	3	0	2	0	0	0	0	0	0	0	0	0	0	0	0	4	0	0	0	0	0	0	0	0
D_0__Bacteria, D_1__Proteobacteria, D_2__Gammaproteobacteria, D_3__Xanthomonadales, D_4__Xanthomonadales Incertae Sedis, D_5__Acidibacter, Ambiguous_taxa	143	0	71	0.85119	0	5.63526	0	0	0	0	0	0	0	0	0	0	0	0	0	0	0	0	0	1	0	1	1	0	0	0	0	0	0	0	0	0	0	0	0	0	0	0	0	0	0	0	0	0	0
D_0__Bacteria, D_1__Actinobacteria, D_2__Actinobacteria, D_3__Corynebacteriales, D_4__Corynebacteriaceae, D_5__Corynebacterium 1, D_6__Corynebacterium glutamicum	143	0	141	0.85119	0	10.8786	0	0	0	0	0	0	0	0	0	0	0	0	0	0	0	0	0	0	0	0	0	0	0	0	0	0	0	0	0	0	0	0	0	0	0	0	0	0	0	0	0	0	0
D_0__Bacteria, D_1__Proteobacteria, D_2__Alphaproteobacteria, D_3__Rhodospirillales, D_4__Acetobacteraceae, D_5__uncultured, D_6__uncultured soil bacterium	142	0	33	0.845238	0	3.39247	0	0	0	0	0	0	6	0	0	0	2	0	0	0	0	0	6	0	0	0	0	0	3	0	0	0	4	0	0	0	0	0	0	0	0	0	0	0	0	0	0	0	1
D_0__Bacteria, D_1__Actinobacteria, D_2__Actinobacteria, D_3__Micrococcales, D_4__Intrasporangiaceae, Ambiguous_taxa, Ambiguous_taxa	142	0	43	0.845238	0	4.04908	0	0	0	0	0	0	0	0	0	0	0	0	5	0	0	0	0	0	3	0	0	0	0	0	0	0	0	0	0	0	0	0	0	0	0	0	0	0	0	0	0	0	1
D_0__Bacteria, D_1__Bacteroidetes, D_2__Sphingobacteriia, D_3__Sphingobacteriales, D_4__Sphingobacteriaceae, D_5__Mucilaginibacter, D_6__Mucilaginibacter myungsuensis	142	0	14	0.845238	0	2.42489	0	0	0	1	0	0	2	0	0	0	8	0	0	0	0	0	0	0	0	14	0	0	4	0	0	1	0	0	0	0	0	0	0	0	0	0	0	0	5	0	0	0	0
D_0__Bacteria, D_1__Bacteroidetes, D_2__Sphingobacteriia, D_3__Sphingobacteriales, D_4__Sphingobacteriaceae, D_5__Mucilaginibacter, Ambiguous_taxa	142	0	15	0.845238	0	2.42489	0	0	0	2	0	0	2	2	0	0	3	0	5	0	0	0	0	0	11	8	0	0	0	0	0	0	1	0	0	0	0	0	0	0	0	0	0	0	0	0	0	0	0
D_0__Bacteria, D_1__Actinobacteria, D_2__Actinobacteria, D_3__Micrococcales, D_4__Cellulomonadaceae, D_5__Cellulomonas, Ambiguous_taxa	142	0	34	0.845238	0	3.51044	0	0	0	0	0	0	0	0	0	0	0	0	0	0	4	0	0	3	0	0	6	8	0	0	0	0	0	0	0	0	10	0	0	0	0	0	0	0	0	0	0	0	0
D_0__Bacteria, D_1__Proteobacteria, D_2__Alphaproteobacteria, D_3__Rhodospirillales, D_4__Acetobacteraceae, D_5__Acidiphilium, D_6__uncultured Acetobacteraceae bacterium	142	0	17	0.845238	0	2.32402	0	0	0	0	0	0	0	0	0	0	0	0	0	3	0	1	0	0	1	0	0	0	5	0	4	0	0	0	0	0	0	0	0	10	0	4	0	1	0	8	4	6	1
D_0__Bacteria, D_1__Acidobacteria, D_2__Acidobacteria, D_3__Acidobacteriales, D_4__Acidobacteriaceae (Subgroup 1), D_5__Acidobacterium, D_6__uncultured bacterium	141	0	20	0.839286	0	2.71904	0	0	0	0	0	0	0	0	0	0	0	0	0	0	0	0	3	0	0	0	0	0	3	0	0	0	0	0	0	0	0	0	0	0	0	0	0	7	0	3	0	0	10
D_0__Bacteria, D_1__Actinobacteria, D_2__Actinobacteria, D_3__Propionibacteriales, D_4__Propionibacteriaceae, D_5__Friedmanniella, Ambiguous_taxa	141	0	22	0.839286	0	2.33261	0	0	0	1	0	0	0	0	0	0	0	0	0	0	0	0	0	0	4	3	2	1	1	0	0	0	0	0	0	0	1	0	0	4	0	2	0	2	8	0	3	0	0
D_0__Bacteria, D_1__Proteobacteria, D_2__Gammaproteobacteria, D_3__Pseudomonadales, D_4__Pseudomonadaceae, D_5__Pseudomonas, D_6__Pseudomonas azotoformans	140	0	47	0.833333	0	4.25063	0	0	0	5	0	2	0	0	0	0	0	0	0	0	0	0	1	0	0	0	1	0	1	0	0	0	0	0	0	0	0	0	0	0	0	0	2	5	0	0	0	0	0
N/A	140	0	28	0.833333	0	3.26782	0	0	0	1	0	0	0	0	0	3	0	0	0	0	0	0	0	1	0	0	2	0	0	0	0	1	0	0	0	9	0	0	0	0	0	0	0	0	0	0	0	0	0
D_0__Bacteria, D_1__Proteobacteria, D_2__Gammaproteobacteria, D_3__Xanthomonadales, D_4__Xanthomonadaceae, D_5__Dokdonella, Ambiguous_taxa	139	0	17	0.827381	0	2.64914	0	0	0	3	0	0	0	0	0	0	0	0	0	0	0	2	1	0	0	0	0	0	3	0	0	0	0	0	0	0	0	0	0	0	0	0	0	17	0	0	0	0	0
D_0__Bacteria, D_1__Proteobacteria, D_2__Alphaproteobacteria, D_3__Sphingomonadales, D_4__Sphingomonadaceae, D_5__Sphingomonas, D_6__uncultured bacterium	138	0	38	0.821429	0	3.95532	0	0	0	0	0	0	0	0	0	1	0	0	0	0	0	0	0	0	0	0	0	0	0	0	0	0	0	0	0	0	0	0	0	0	0	0	0	2	1	0	0	0	0
D_0__Bacteria, D_1__Bacteroidetes, D_2__Sphingobacteriia, D_3__Sphingobacteriales, D_4__Sphingobacteriaceae, D_5__Mucilaginibacter, Ambiguous_taxa	138	0	11	0.821429	0	2.07443	0	0	0	0	0	0	2	1	0	0	0	0	0	11	0	0	0	2	3	6	0	10	3	2	0	0	8	0	0	0	0	0	3	0	0	0	0	5	0	0	0	0	0
D_0__Bacteria, D_1__Proteobacteria, D_2__Gammaproteobacteria, D_3__Enterobacteriales, D_4__Enterobacteriaceae, D_5__Pantoea, D_6__Pantoea sp. UYFA110	138	0	105	0.821429	0	8.28701	0	0	0	0	0	0	0	0	0	0	0	0	0	0	0	0	0	0	0	0	0	0	0	3	0	0	0	0	0	0	0	0	0	0	0	0	0	0	0	0	0	0	0
D_0__Bacteria, D_1__Planctomycetes, D_2__Planctomycetacia, D_3__Planctomycetales, D_4__Planctomycetaceae, D_5__Candidatus Nostocoida, D_6__Nostocoida limicola III	138	0	18	0.821429	0	2.50107	0	0	0	0	0	0	0	0	0	3	1	0	0	0	2	4	0	0	0	1	0	0	0	0	0	0	0	0	0	0	0	0	3	0	3	0	0	0	3	0	0	0	0
D_0__Bacteria, D_1__Bacteroidetes, D_2__Sphingobacteriia, D_3__Sphingobacteriales, D_4__Sphingobacteriaceae, D_5__Mucilaginibacter, Ambiguous_taxa	138	0	45	0.821429	0	3.8758	0	0	0	0	0	0	0	0	0	0	0	0	0	0	0	0	0	0	0	3	10	0	0	0	0	0	0	0	0	0	0	0	0	0	0	0	0	7	0	0	0	0	0
N/A	138	0	31	0.821429	0	3.66293	0	0	0	0	0	0	0	0	0	0	4	0	0	0	0	31	5	9	0	0	0	4	0	0	0	1	0	0	0	0	0	0	0	0	0	0	0	0	0	0	0	0	0
D_0__Bacteria, D_1__Proteobacteria, D_2__Alphaproteobacteria, D_3__Sphingomonadales, D_4__Sphingomonadaceae, D_5__Zymomonas, Ambiguous_taxa	137	0	24	0.815476	0	2.67756	0	0	0	0	0	2	0	0	0	0	1	0	0	0	0	0	0	0	0	0	0	0	0	0	2	1	0	0	0	0	0	0	0	0	0	0	0	0	24	4	0	0	3
D_0__Bacteria, D_1__Proteobacteria, D_2__Betaproteobacteria, D_3__Burkholderiales, D_4__Oxalobacteraceae, D_5__Massilia, D_6__uncultured bacterium	137	0	119	0.815476	0	9.20729	0	0	0	0	0	0	119	1	0	0	3	0	0	0	0	0	0	0	0	0	0	0	0	0	0	0	0	0	0	0	0	0	0	0	0	0	0	0	0	0	0	0	0
D_0__Bacteria, D_1__Proteobacteria, D_2__Alphaproteobacteria, D_3__Rhizobiales, D_4__FukuN57, D_5__uncultured bacterium, D_6__uncultured bacterium	137	0	13	0.815476	0	2.06377	0	0	0	2	0	9	2	8	0	2	7	0	0	0	0	0	0	0	0	0	0	0	0	2	0	4	0	0	0	0	0	0	0	0	0	0	0	0	0	1	0	1	0
D_0__Bacteria, D_1__Proteobacteria, D_2__Gammaproteobacteria, D_3__Pseudomonadales, D_4__Pseudomonadaceae, D_5__Pseudomonas, Ambiguous_taxa	137	0	40	0.815476	0	3.54887	0	0	0	10	0	4	14	0	0	5	0	0	0	0	0	0	0	0	0	0	0	0	0	0	0	0	0	0	0	0	0	0	0	0	1	0	0	0	0	0	0	0	3
D_0__Bacteria, D_1__Proteobacteria, D_2__Gammaproteobacteria, D_3__Enterobacteriales, D_4__Enterobacteriaceae, D_5__Serratia, Ambiguous_taxa	137	0	25	0.815476	0	3.21977	0	0	0	0	0	0	0	0	0	0	0	0	0	0	0	0	2	0	0	0	0	0	0	0	0	0	0	0	0	0	0	0	0	0	0	0	0	0	0	0	0	0	0
D_0__Bacteria, D_1__Acidobacteria, D_2__Acidobacteria, D_3__Acidobacteriales, D_4__Acidobacteriaceae (Subgroup 1), D_5__uncultured, D_6__uncultured forest soil bacterium	137	0	17	0.815476	0	2.37411	0	0	0	0	0	0	0	5	0	0	1	0	0	1	0	1	0	2	0	0	0	0	0	0	0	0	0	1	0	0	4	3	1	0	0	0	0	0	0	0	0	0	1
D_0__Bacteria, D_1__Proteobacteria, D_2__Alphaproteobacteria, D_3__Sphingomonadales, D_4__Sphingomonadaceae, D_5__Polymorphobacter, Ambiguous_taxa	136	0	21	0.809524	0	2.60573	0	0	0	0	0	0	0	0	0	0	3	0	0	21	0	1	0	0	2	2	0	2	0	0	0	0	0	1	0	0	0	0	0	0	0	2	0	0	6	17	5	0	0
D_0__Bacteria, D_1__Bacteroidetes, D_2__Sphingobacteriia, D_3__Sphingobacteriales, D_4__Sphingobacteriaceae, D_5__Mucilaginibacter, Ambiguous_taxa	136	0	19	0.809524	0	2.76408	0	0	0	0	0	0	0	1	4	0	2	0	0	0	0	0	0	1	1	7	5	0	0	3	0	1	0	0	0	3	0	0	0	0	0	0	0	0	0	0	0	0	0
D_0__Bacteria, D_1__Proteobacteria, D_2__Betaproteobacteria, D_3__Burkholderiales, D_4__Oxalobacteraceae, D_5__Massilia, Ambiguous_taxa	136	0	88	0.809524	0	6.93853	0	0	0	0	0	0	0	0	0	0	3	0	0	0	0	0	0	0	0	0	0	0	0	0	0	0	0	0	0	0	0	0	0	0	0	5	0	0	12	0	0	0	88
D_0__Bacteria, D_1__Cyanobacteria, D_2__Chloroplast, Ambiguous_taxa, Ambiguous_taxa, Ambiguous_taxa, Ambiguous_taxa	135	0	28	0.803571	0	3.21534	0	0	0	0	0	0	0	0	0	0	0	0	28	0	0	0	0	0	0	3	0	0	0	0	0	0	0	0	0	0	0	0	0	0	0	0	0	0	0	0	3	0	0
D_0__Bacteria, D_1__Proteobacteria, D_2__Alphaproteobacteria, D_3__Rhizobiales, D_4__Bradyrhizobiaceae, D_5__Nitrobacter, D_6__Austrofundulus limnaeus	135	0	12	0.803571	0	1.88043	0	0	0	3	0	0	1	0	0	0	0	0	1	0	0	0	0	0	0	2	0	0	6	0	0	0	0	0	0	0	0	0	0	0	0	0	4	12	0	0	0	0	0
D_0__Bacteria, D_1__Proteobacteria, D_2__Betaproteobacteria, D_3__Burkholderiales, D_4__Comamonadaceae, Ambiguous_taxa, Ambiguous_taxa	135	0	30	0.803571	0	3.29808	0	0	0	0	0	1	0	0	0	0	0	3	0	0	0	0	0	0	0	0	0	0	0	0	0	0	0	0	0	0	0	0	0	30	0	0	0	0	0	0	0	0	0
N/A	135	0	9	0.803571	0	1.92761	0	0	0	0	0	0	0	0	0	0	0	0	0	0	0	0	0	4	0	0	1	4	0	0	0	2	0	0	0	0	7	0	0	8	0	7	4	0	1	9	3	6	1
N/A	135	0	135	0.803571	0	10.4155	0	0	0	0	0	0	0	0	0	0	0	0	0	0	0	0	0	0	0	0	0	0	0	0	0	0	0	0	0	0	0	0	0	0	0	0	0	0	0	0	0	0	0
D_0__Bacteria, D_1__Proteobacteria, D_2__Alphaproteobacteria, D_3__Rhodospirillales, D_4__Acetobacteraceae, D_5__Acidiphilium, D_6__uncultured bacterium	134	0	16	0.797619	0	2.2602	0	0	0	0	0	0	0	0	2	0	6	0	0	0	0	0	0	0	4	0	0	0	0	0	0	1	0	0	0	0	0	0	2	3	6	0	0	0	1	0	8	2	0
D_0__Bacteria, D_1__Proteobacteria, D_2__Alphaproteobacteria, D_3__Rhodospirillales, D_4__Acetobacteraceae, D_5__Rhodopila, D_6__uncultured bacterium	134	0	66	0.797619	0	5.40078	0	0	0	0	0	0	0	0	0	0	0	0	0	0	0	12	0	2	0	0	0	6	0	0	0	0	0	0	0	0	0	0	0	8	0	0	0	0	6	0	0	0	0
D_0__Bacteria, D_1__Proteobacteria, D_2__Betaproteobacteria, D_3__Burkholderiales, D_4__Comamonadaceae, D_5__Variovorax, Ambiguous_taxa	134	0	17	0.797619	0	2.35873	0	0	0	0	0	2	0	0	0	0	1	0	5	0	0	0	0	1	0	0	11	0	0	0	0	0	0	0	0	0	0	0	0	0	0	1	0	3	0	0	0	0	0
D_0__Bacteria, D_1__Proteobacteria, D_2__Alphaproteobacteria, D_3__Rhodospirillales, D_4__Rhodospirillales Incertae Sedis, D_5__Reyranella, Ambiguous_taxa	134	0	13	0.797619	0	2.36886	0	0	0	0	0	0	0	0	0	2	1	0	0	0	0	1	0	0	0	0	4	2	0	0	3	0	0	0	0	0	0	0	0	1	0	7	0	8	0	0	0	0	0
D_0__Bacteria, D_1__Planctomycetes, D_2__Planctomycetacia, D_3__Planctomycetales, D_4__Planctomycetaceae, D_5__Singulisphaera, D_6__uncultured bacterium	133	0	51	0.791667	0	4.37036	0	0	0	0	0	1	0	0	0	0	0	0	0	0	0	0	0	0	0	0	0	0	0	3	0	1	0	0	0	0	51	0	0	0	0	20	0	0	7	0	0	9	6
D_0__Bacteria, D_1__Bacteroidetes, D_2__Cytophagia, D_3__Cytophagales, D_4__Cytophagaceae, D_5__Hymenobacter, Ambiguous_taxa	133	0	21	0.791667	0	2.60091	0	0	0	0	0	0	3	0	0	4	6	0	0	0	0	0	1	0	12	0	0	0	8	2	0	3	3	0	0	0	0	0	0	0	0	0	0	0	0	0	0	0	0
D_0__Bacteria, D_1__Proteobacteria, D_2__Alphaproteobacteria, D_3__Rhodospirillales, D_4__Acetobacteraceae, D_5__uncultured, Ambiguous_taxa	133	0	39	0.791667	0	4.09594	0	0	0	0	0	0	0	0	0	0	0	0	0	0	0	0	0	0	2	0	0	0	0	0	0	0	0	0	0	0	0	0	0	0	0	0	0	0	0	0	0	0	0
D_0__Bacteria, D_1__Proteobacteria, D_2__Gammaproteobacteria, D_3__Xanthomonadales, D_4__Xanthomonadaceae, D_5__Stenotrophomonas, D_6__uncultured bacterium	133	0	99	0.791667	0	7.7474	0	0	0	0	0	0	0	0	0	0	0	0	0	0	0	0	0	0	0	0	0	0	0	0	0	0	0	0	0	0	0	0	0	0	0	0	0	0	0	0	0	0	0
D_0__Bacteria, D_1__Bacteroidetes, D_2__Flavobacteriia, D_3__Flavobacteriales, D_4__Flavobacteriaceae, D_5__Chryseobacterium, Ambiguous_taxa	132	0	59	0.785714	0	5.88629	0	0	0	0	0	0	0	0	0	0	0	0	0	0	0	0	0	0	0	0	0	0	3	2	0	0	0	0	0	0	0	0	0	0	0	0	0	0	0	0	0	8	0
D_0__Bacteria, D_1__Acidobacteria, D_2__Blastocatellia, D_3__Blastocatellales, D_4__Blastocatellaceae (Subgroup 4), D_5__Blastocatella, D_6__uncultured bacterium	132	0	14	0.785714	0	2.39046	0	0	0	0	0	0	0	0	0	0	0	0	0	0	0	0	0	1	0	3	0	0	1	0	0	0	0	0	0	0	0	0	0	8	0	0	0	0	0	0	0	0	0
D_0__Bacteria, D_1__Actinobacteria, D_2__Thermoleophilia, D_3__Solirubrobacterales, D_4__Conexibacteraceae, D_5__Conexibacter, D_6__uncultured bacterium	132	0	13	0.785714	0	2.28283	0	0	0	0	0	0	0	0	0	0	7	0	0	0	0	2	0	1	0	0	0	6	0	0	0	0	0	0	0	0	0	0	0	0	0	0	0	0	1	0	0	0	0
N/A	132	0	14	0.785714	0	2.12806	0	0	0	0	0	0	2	1	1	0	0	0	0	0	0	0	0	0	2	4	0	2	2	0	0	1	0	0	0	0	0	0	0	0	0	4	0	2	0	0	0	0	0
D_0__Bacteria, D_1__Cyanobacteria, D_2__Chloroplast, D_3__uncultured organism, D_4__uncultured organism, D_5__uncultured organism, D_6__uncultured organism	131	0	14	0.779762	0	1.81618	0	0	0	0	0	0	1	0	0	3	0	3	6	0	0	0	0	0	3	2	2	1	2	0	0	1	0	0	6	3	9	0	3	0	0	0	2	1	0	1	1	0	0
D_0__Bacteria, D_1__Actinobacteria, D_2__Actinobacteria, D_3__Propionibacteriales, D_4__Nocardioidaceae, D_5__Nocardioides, D_6__uncultured bacterium	131	0	36	0.779762	0	3.75512	0	0	0	0	0	0	0	0	0	0	0	0	0	0	0	0	0	2	0	0	4	0	0	0	0	0	0	0	0	0	36	0	0	0	0	0	0	0	0	0	0	0	0
D_0__Bacteria, D_1__Proteobacteria, D_2__Betaproteobacteria, D_3__Burkholderiales, D_4__Oxalobacteraceae, D_5__Massilia, D_6__uncultured bacterium	131	0	32	0.779762	0	3.36489	0	0	0	0	0	0	0	0	0	0	1	0	0	3	0	0	0	0	0	0	0	0	2	0	0	0	0	0	0	0	0	0	0	8	0	19	0	0	3	32	0	0	17
D_0__Bacteria, D_1__Proteobacteria, D_2__Alphaproteobacteria, D_3__Sphingomonadales, D_4__Ellin6055, Ambiguous_taxa, Ambiguous_taxa	130	0	18	0.77381	0	2.69553	0	0	0	0	0	0	0	0	0	0	0	0	3	0	0	0	0	0	0	0	4	0	7	0	0	0	0	0	0	0	0	0	0	18	0	0	0	0	0	0	0	0	0
D_0__Bacteria, D_1__Proteobacteria, D_2__Alphaproteobacteria, D_3__Rhodospirillales, D_4__Acetobacteraceae, D_5__Acidisoma, Ambiguous_taxa	130	0	48	0.77381	0	4.08254	0	0	0	1	0	0	0	0	0	2	0	0	0	8	0	0	0	0	0	0	0	16	0	0	0	0	0	0	0	0	0	0	0	1	0	4	0	0	7	0	0	0	0
D_0__Bacteria, D_1__Proteobacteria, D_2__Alphaproteobacteria, D_3__Rhodospirillales, D_4__Acetobacteraceae, D_5__Acidisphaera, D_6__uncultured soil bacterium	130	0	17	0.77381	0	2.23661	0	0	0	2	0	3	1	0	0	0	0	0	0	3	0	0	1	2	0	1	0	0	6	0	0	0	0	0	0	0	0	0	0	0	0	0	0	0	0	0	0	0	0
D_0__Bacteria, D_1__Proteobacteria, D_2__Alphaproteobacteria, D_3__Rhizobiales, D_4__alphaI cluster, Ambiguous_taxa, Ambiguous_taxa	130	0	27	0.77381	0	3.44973	0	0	0	0	0	0	2	1	0	0	2	0	0	0	0	0	0	0	0	0	0	0	5	5	0	0	0	0	0	0	0	0	0	0	0	0	0	0	0	0	0	0	0
D_0__Bacteria, D_1__Proteobacteria, D_2__Alphaproteobacteria, D_3__Rhodospirillales, D_4__Acetobacteraceae, D_5__uncultured, D_6__uncultured bacterium	130	0	23	0.77381	0	2.62348	0	0	0	0	0	1	0	0	0	0	0	0	0	9	0	0	0	0	2	0	0	0	0	0	0	0	0	0	0	0	0	0	0	0	0	0	0	23	2	0	0	3	7
D_0__Bacteria, D_1__Chloroflexi, D_2__KD4-96, D_3__uncultured bacterium, D_4__uncultured bacterium, D_5__uncultured bacterium, D_6__uncultured bacterium	130	0	30	0.77381	0	3.71709	0	0	0	0	0	0	0	0	0	0	0	0	1	0	0	0	0	0	0	0	7	0	0	0	0	0	0	0	0	0	0	0	0	0	0	0	0	0	0	0	2	0	0
D_0__Bacteria, D_1__Proteobacteria, D_2__Gammaproteobacteria, D_3__Xanthomonadales, D_4__uncultured, D_5__uncultured bacterium, D_6__uncultured bacterium	130	0	29	0.77381	0	3.21058	0	0	0	0	0	0	0	0	0	0	0	0	0	3	0	0	0	0	0	0	0	0	0	0	0	0	0	0	0	0	0	0	0	0	0	0	0	0	0	0	0	0	0
D_0__Bacteria, D_1__Verrucomicrobia, D_2__Verrucomicrobia Incertae Sedis, D_3__Unknown Order, D_4__Unknown Family, D_5__Candidatus Methylacidiphilum, D_6__uncultured bacterium	130	0	72	0.77381	0	5.68294	0	0	0	1	0	0	2	0	0	0	0	0	0	3	0	5	0	0	0	0	0	7	3	0	0	0	0	0	0	0	0	0	0	0	0	0	0	0	0	0	0	0	72
D_0__Bacteria, D_1__Proteobacteria, D_2__Alphaproteobacteria, D_3__Rhizobiales, D_4__Methylobacteriaceae, D_5__Methylobacterium, Ambiguous_taxa	129	0	12	0.767857	0	1.81469	2	0	0	0	0	1	5	0	0	2	2	0	0	0	0	0	0	0	0	0	0	0	0	2	0	0	0	0	0	0	0	0	0	0	0	9	0	0	4	12	1	0	3
D_0__Bacteria, D_1__Proteobacteria, D_2__Alphaproteobacteria, D_3__Caulobacterales, D_4__Caulobacteraceae, D_5__uncultured, D_6__uncultured bacterium	129	0	27	0.767857	0	2.60348	0	0	0	0	0	0	0	0	0	0	0	0	0	0	0	4	0	0	0	9	0	9	0	5	0	0	0	0	0	0	0	0	0	2	0	0	0	0	3	0	0	0	0
D_0__Bacteria, D_1__Actinobacteria, D_2__Actinobacteria, D_3__Frankiales, D_4__Acidothermaceae, D_5__Acidothermus, Ambiguous_taxa	129	0	61	0.767857	0	4.92698	0	0	0	0	0	0	0	0	0	0	5	0	0	0	2	12	6	0	0	0	0	0	0	0	0	0	0	0	0	0	0	0	0	0	0	0	0	0	0	2	3	0	0
D_0__Bacteria, D_1__Proteobacteria, D_2__Betaproteobacteria, D_3__Burkholderiales, D_4__Comamonadaceae, D_5__uncultured, D_6__uncultured bacterium	129	0	18	0.767857	0	2.14441	0	0	0	0	0	1	0	0	4	0	0	4	0	0	0	0	0	0	10	0	2	0	0	0	4	0	0	0	0	0	0	0	0	0	2	0	0	0	0	0	0	0	0
D_0__Bacteria, D_1__Proteobacteria, D_2__Alphaproteobacteria, D_3__Rhizobiales, D_4__Rhizobiaceae, D_5__Rhizobium, Ambiguous_taxa	129	0	22	0.767857	0	3.00493	0	0	0	0	0	0	0	0	0	0	2	0	0	0	0	0	0	0	0	0	0	0	0	0	0	0	0	0	0	0	0	0	0	0	0	0	0	0	0	0	0	0	0
D_0__Bacteria, D_1__Bacteroidetes, D_2__Sphingobacteriia, D_3__Sphingobacteriales, D_4__Sphingobacteriaceae, D_5__Mucilaginibacter, D_6__uncultured bacterium	129	0	36	0.767857	0	3.45713	0	0	0	0	0	0	2	0	0	0	0	0	3	0	0	3	4	1	0	0	0	0	3	0	0	1	0	0	0	0	0	0	0	0	0	0	0	0	2	0	0	0	0
D_0__Bacteria, D_1__Proteobacteria, D_2__Alphaproteobacteria, D_3__Rhodospirillales, D_4__Acetobacteraceae, D_5__uncultured, D_6__uncultured bacterium	128	0	62	0.761905	0	5.18316	0	0	0	0	0	0	0	0	0	0	0	0	0	4	0	3	0	0	0	0	0	0	0	0	0	0	0	0	0	0	0	0	0	0	0	0	0	0	0	0	0	0	0
D_0__Bacteria, D_1__Proteobacteria, D_2__Alphaproteobacteria, D_3__Sphingomonadales, D_4__Erythrobacteraceae, D_5__Altererythrobacter, Ambiguous_taxa	128	0	27	0.761905	0	3.00147	0	0	0	0	0	0	0	0	0	0	0	0	6	0	0	0	0	0	4	0	12	0	1	0	0	0	0	0	0	0	0	3	1	0	0	0	0	0	0	1	2	0	0
D_0__Bacteria, D_1__Proteobacteria, D_2__Betaproteobacteria, D_3__Burkholderiales, D_4__Burkholderiaceae, D_5__Burkholderia-Paraburkholderia, D_6__Burkholderia sp. JS23	128	0	53	0.761905	0	4.68689	0	0	0	11	0	0	0	0	0	0	0	0	0	0	0	0	0	0	2	0	0	0	0	0	0	0	0	0	0	0	5	0	0	0	0	0	0	0	0	0	0	0	0
D_0__Bacteria, D_1__Proteobacteria, D_2__Alphaproteobacteria, D_3__Rhizobiales, D_4__Xanthobacteraceae, D_5__Labrys, D_6__uncultured bacterium	127	0	38	0.755952	0	3.54187	0	0	0	0	0	2	2	3	0	0	2	0	0	0	0	0	0	0	0	0	0	0	0	0	0	1	0	0	0	0	2	0	0	2	0	3	0	0	0	0	0	0	0
D_0__Bacteria, D_1__Actinobacteria, D_2__Actinobacteria, D_3__Propionibacteriales, D_4__Nocardioidaceae, D_5__Nocardioides, Ambiguous_taxa	127	0	8	0.755952	0	1.62133	0	0	0	0	0	0	1	0	0	0	0	0	2	0	0	0	0	0	0	0	6	0	0	0	0	0	8	0	0	0	0	0	0	0	0	0	0	0	0	0	0	0	0
D_0__Bacteria, D_1__Saccharibacteria, D_2__uncultured soil bacterium, D_3__uncultured soil bacterium, D_4__uncultured soil bacterium, D_5__uncultured soil bacterium, D_6__uncultured soil bacterium	127	0	73	0.755952	0	5.9775	0	0	0	0	0	0	0	0	0	0	0	0	0	0	0	0	0	0	0	0	0	0	0	0	0	0	0	0	0	0	0	0	0	0	0	0	0	0	0	0	0	0	0
D_0__Bacteria, D_1__Cyanobacteria, D_2__Chloroplast, D_3__Cercis gigantea, D_4__Cercis gigantea, D_5__Cercis gigantea, D_6__Cercis gigantea	126	0	29	0.75	0	3.12944	0	0	0	0	0	0	0	0	0	0	0	0	0	29	0	0	0	0	1	2	0	0	0	0	4	0	0	0	0	0	0	0	0	0	0	0	0	0	0	0	0	0	0
D_0__Bacteria, D_1__Actinobacteria, D_2__Actinobacteria, D_3__Propionibacteriales, D_4__Nocardioidaceae, D_5__Nocardioides, D_6__uncultured bacterium	126	0	37	0.75	0	3.32969	0	0	0	0	0	0	0	0	0	0	0	0	0	0	0	0	0	0	0	0	0	0	0	0	0	0	2	0	0	0	0	0	0	0	0	0	0	0	0	0	0	0	0
D_0__Bacteria, D_1__Firmicutes, D_2__Clostridia, D_3__Halanaerobiales, D_4__ODP1230B8.23, D_5__uncultured bacterium, D_6__uncultured bacterium	126	0	19	0.75	0	2.78523	0	0	0	0	0	0	0	0	2	0	18	0	0	0	0	19	1	0	0	15	0	0	3	0	0	0	0	0	0	0	0	0	0	0	0	0	0	0	0	0	1	0	0
N/A	126	0	31	0.75	0	3.75723	0	0	0	0	0	0	0	0	0	0	5	0	0	0	0	0	0	0	0	0	0	0	0	4	0	1	0	0	0	8	0	0	0	0	0	0	0	0	0	0	0	0	0
D_0__Bacteria, D_1__Bacteroidetes, D_2__Cytophagia, D_3__Cytophagales, D_4__Cytophagaceae, D_5__Hymenobacter, Ambiguous_taxa	125	0	14	0.744048	0	2.19416	0	0	0	0	0	0	0	0	0	0	0	0	0	0	1	0	1	0	0	0	0	1	0	0	0	9	0	0	0	0	0	0	5	0	0	0	0	0	0	0	0	0	0
D_0__Bacteria, D_1__Proteobacteria, D_2__Alphaproteobacteria, D_3__Sphingomonadales, D_4__Sphingomonadaceae, D_5__Sphingomonas, Ambiguous_taxa	125	0	10	0.744048	0	1.84747	0	0	0	2	0	0	0	1	0	0	5	1	0	0	0	0	0	1	10	0	0	0	7	1	0	2	0	0	0	0	7	1	0	0	0	0	0	0	0	0	0	0	1
D_0__Bacteria, D_1__Proteobacteria, D_2__Alphaproteobacteria, D_3__Sphingomonadales, D_4__Sphingomonadaceae, D_5__Sphingomonas, D_6__uncultured bacterium	125	0	22	0.744048	0	2.30073	0	0	0	4	0	1	0	0	0	0	4	0	0	0	0	0	0	0	0	0	0	0	2	0	0	1	0	0	0	0	0	0	0	3	0	3	0	0	2	0	4	0	0
N/A	125	0	58	0.744048	0	5.41455	0	0	0	0	0	0	0	0	0	0	0	0	0	0	0	0	0	0	0	0	0	0	0	0	1	0	0	0	0	0	0	0	0	0	0	0	0	0	2	0	0	5	58
D_0__Bacteria, D_1__Proteobacteria, D_2__Alphaproteobacteria, D_3__Rhodospirillales, D_4__Acetobacteraceae, D_5__uncultured, D_6__uncultured bacterium	124	0	20	0.738095	0	2.61327	0	0	0	0	0	0	0	0	0	4	2	0	0	0	0	20	0	0	4	0	0	7	0	0	0	5	0	0	0	0	0	0	0	11	0	0	3	0	0	0	0	2	0
D_0__Bacteria, D_1__Actinobacteria, D_2__Actinobacteria, D_3__Pseudonocardiales, D_4__Pseudonocardiaceae, D_5__Pseudonocardia, D_6__uncultured bacterium	124	0	21	0.738095	0	2.52707	0	0	0	3	0	0	0	0	0	0	0	0	0	0	0	0	0	0	0	0	0	1	1	0	2	0	0	0	0	0	0	0	0	7	3	0	0	0	7	0	0	9	0
D_0__Bacteria, D_1__Actinobacteria, D_2__Acidimicrobiia, D_3__Acidimicrobiales, D_4__uncultured, Ambiguous_taxa, Ambiguous_taxa	124	0	18	0.738095	0	2.50565	0	0	0	0	0	0	0	0	0	0	1	0	0	0	0	11	1	0	0	0	0	0	0	0	0	0	0	0	0	0	0	0	0	0	0	0	0	0	5	0	1	0	0
D_0__Bacteria, D_1__Proteobacteria, D_2__Gammaproteobacteria, D_3__Xanthomonadales, D_4__Xanthomonadaceae, D_5__Dokdonella, Ambiguous_taxa	124	0	12	0.738095	0	1.85149	0	0	0	0	0	2	0	0	1	0	2	0	0	0	0	5	0	0	0	2	3	0	1	2	0	1	4	0	0	0	0	0	0	0	0	0	0	5	0	0	0	0	0
D_0__Bacteria, D_1__Actinobacteria, D_2__Actinobacteria, D_3__Propionibacteriales, D_4__Nocardioidaceae, D_5__Nocardioides, Ambiguous_taxa	124	0	113	0.738095	0	8.72277	0	0	0	0	0	0	0	0	0	0	0	0	0	0	0	0	0	0	0	0	0	0	0	0	0	0	0	0	0	0	0	0	0	0	0	0	0	0	0	0	0	0	0
D_0__Bacteria, D_1__Planctomycetes, D_2__Planctomycetacia, D_3__Planctomycetales, D_4__Planctomycetaceae, D_5__Schlesneria, Ambiguous_taxa	123	0	21	0.732143	0	2.17903	0	0	0	3	0	0	3	3	0	0	1	0	0	0	0	2	0	2	0	0	0	0	6	3	0	0	0	0	0	0	2	0	0	0	0	0	0	10	3	0	0	0	0
D_0__Bacteria, D_1__Actinobacteria, D_2__Actinobacteria, D_3__Corynebacteriales, D_4__Corynebacteriaceae, D_5__Corynebacterium 1, D_6__uncultured bacterium	123	0	60	0.732143	0	5.06895	0	0	0	0	0	0	1	0	0	0	0	0	0	6	0	0	0	0	0	0	0	0	0	0	0	0	0	0	0	0	0	0	0	0	0	0	0	0	0	0	0	0	0
D_0__Bacteria, D_1__Proteobacteria, D_2__Alphaproteobacteria, D_3__Sphingomonadales, Ambiguous_taxa, D_5__uncultured bacterium, D_6__uncultured bacterium	123	0	17	0.732143	0	2.17903	0	0	0	0	0	0	0	0	0	0	0	0	0	0	0	2	0	0	3	0	0	0	5	2	0	0	0	0	0	0	0	0	1	0	0	4	0	0	3	2	0	4	0
D_0__Bacteria, D_1__Acidobacteria, D_2__Acidobacteria, D_3__Acidobacteriales, D_4__Acidobacteriaceae (Subgroup 1), D_5__Bryocella, D_6__uncultured bacterium	123	0	82	0.732143	0	6.40029	0	0	0	0	0	0	0	0	0	0	0	1	0	0	0	0	0	0	0	0	3	0	0	0	0	0	0	0	0	0	11	0	0	0	0	3	0	0	0	0	3	0	1
D_0__Bacteria, D_1__Acidobacteria, D_2__Acidobacteria, D_3__Acidobacteriales, D_4__Acidobacteriaceae (Subgroup 1), D_5__Edaphobacter, D_6__uncultured bacterium	123	0	34	0.732143	0	3.24724	0	0	0	0	0	0	0	0	0	0	0	0	0	6	0	0	0	0	0	0	0	0	13	2	0	0	7	0	0	0	0	0	0	0	0	0	0	34	8	0	0	0	0
D_0__Bacteria, D_1__Proteobacteria, D_2__Deltaproteobacteria, D_3__Myxococcales, D_4__Polyangiaceae, D_5__Sorangium, Ambiguous_taxa	122	0	16	0.72619	0	2.22856	0	0	0	3	0	1	0	0	0	0	5	0	1	2	0	0	1	0	0	0	0	0	2	0	0	1	15	0	0	0	0	0	0	0	0	0	0	0	3	1	0	0	1
D_0__Bacteria, D_1__Proteobacteria, D_2__Alphaproteobacteria, D_3__Rhizobiales, D_4__Roseiarcaceae, D_5__Roseiarcus, D_6__uncultured bacterium	122	0	25	0.72619	0	3.06165	0	0	0	0	0	0	0	0	0	0	2	0	0	0	0	1	1	1	0	1	6	0	0	0	0	0	0	0	0	0	0	0	0	0	0	0	0	0	0	0	0	0	0
D_0__Bacteria, D_1__Bacteroidetes, D_2__Cytophagia, D_3__Cytophagales, D_4__Cytophagaceae, D_5__Hymenobacter, D_6__uncultured bacterium	122	0	59	0.72619	0	6.01366	0	0	0	0	0	0	0	0	0	0	0	0	0	0	0	0	0	0	51	59	0	0	0	0	0	0	0	0	0	0	0	0	0	0	0	0	0	0	0	0	0	0	0
N/A	122	0	11	0.72619	0	1.99911	0	0	0	0	0	0	0	0	0	0	0	0	0	0	0	5	0	0	0	3	2	5	0	0	0	0	0	0	0	0	0	0	0	0	0	0	0	0	0	0	1	8	0
D_0__Bacteria, D_1__Proteobacteria, D_2__Alphaproteobacteria, D_3__Sphingomonadales, D_4__Sphingomonadaceae, D_5__Sphingomonas, D_6__uncultured bacterium	121	0	30	0.720238	0	3.10866	0	0	0	0	0	0	0	0	0	0	0	1	8	0	0	0	0	2	0	0	1	0	0	0	0	0	0	0	0	7	3	3	0	0	0	0	0	0	0	0	0	0	0
D_0__Bacteria, D_1__Acidobacteria, D_2__Acidobacteria, D_3__Acidobacteriales, D_4__Acidobacteriaceae (Subgroup 1), D_5__Terriglobus, Ambiguous_taxa	121	0	8	0.720238	0	1.67377	0	0	0	1	0	2	0	8	0	0	5	0	0	4	0	0	0	0	1	0	0	0	0	1	0	1	0	0	0	0	0	0	0	7	0	0	0	2	3	0	0	0	0
D_0__Bacteria, D_1__Actinobacteria, D_2__Actinobacteria, D_3__Corynebacteriales, D_4__Corynebacteriaceae, D_5__Corynebacterium 1, D_6__uncultured bacterium	121	0	114	0.720238	0	8.80047	0	0	0	0	0	0	0	0	0	0	0	0	0	0	0	0	0	0	0	0	0	0	0	0	0	0	0	0	0	0	0	0	0	0	0	0	0	0	0	0	0	0	0
D_0__Bacteria, D_1__Proteobacteria, D_2__Alphaproteobacteria, D_3__Sphingomonadales, D_4__Sphingomonadaceae, D_5__Sphingomonas, D_6__uncultured bacterium	121	0	17	0.720238	0	2.11333	0	0	0	0	0	0	0	0	0	2	0	0	0	0	0	0	0	0	1	0	0	0	1	2	0	2	0	1	0	0	0	0	0	2	0	1	0	0	5	0	0	0	0
D_0__Bacteria, D_1__Bacteroidetes, D_2__Sphingobacteriia, D_3__Sphingobacteriales, D_4__Chitinophagaceae, D_5__uncultured, Ambiguous_taxa	121	0	24	0.720238	0	3.13169	0	0	0	0	0	0	0	0	0	0	0	2	0	0	0	0	0	0	0	0	0	0	0	0	0	0	0	0	0	0	0	0	0	0	0	0	0	0	0	0	0	0	0
D_0__Bacteria, D_1__Bacteroidetes, D_2__Sphingobacteriia, D_3__Sphingobacteriales, D_4__Chitinophagaceae, D_5__Flavisolibacter, D_6__uncultured bacterium	121	0	34	0.720238	0	3.71101	0	0	0	0	0	0	0	0	0	0	0	0	0	0	0	0	1	0	2	0	0	0	2	0	0	0	0	0	0	0	0	0	0	0	0	0	0	0	0	0	0	0	0
D_0__Bacteria, D_1__Proteobacteria, D_2__Alphaproteobacteria, D_3__Rhodospirillales, D_4__Acetobacteraceae, D_5__uncultured, D_6__uncultured proteobacterium	121	0	45	0.720238	0	4.48941	0	0	0	0	0	0	0	0	0	0	0	0	0	0	0	0	0	0	0	0	0	0	0	0	0	0	0	0	0	0	0	0	0	0	0	0	0	0	0	0	0	0	0
D_0__Bacteria, D_1__Proteobacteria, D_2__Betaproteobacteria, D_3__Neisseriales, D_4__Neisseriaceae, D_5__Neisseria, D_6__uncultured bacterium	120	0	74	0.714286	0	6.44195	0	0	0	0	0	0	0	0	0	0	0	0	0	0	0	0	0	0	0	0	0	0	0	0	0	0	0	0	0	74	0	1	0	0	0	0	0	0	0	0	39	0	0
D_0__Bacteria, D_1__Actinobacteria, D_2__Actinobacteria, D_3__Propionibacteriales, D_4__Nocardioidaceae, D_5__Nocardioides, D_6__uncultured bacterium	120	0	16	0.714286	0	2.10543	0	0	0	2	0	0	0	0	0	0	0	0	0	0	0	0	0	0	0	0	0	1	0	0	0	0	0	0	0	0	0	0	0	0	0	0	2	0	0	0	0	0	0
D_0__Bacteria, D_1__Acidobacteria, D_2__Acidobacteria, D_3__Acidobacteriales, D_4__Acidobacteriaceae (Subgroup 1), D_5__Acidobacterium, D_6__uncultured Acidobacteria bacterium	119	0	52	0.708333	0	4.62919	0	0	0	0	0	0	0	0	0	0	0	0	0	2	0	0	1	2	0	52	0	0	0	1	0	0	0	0	0	0	0	0	0	0	0	0	0	0	3	0	0	0	0
D_0__Bacteria, D_1__Verrucomicrobia, D_2__Spartobacteria, D_3__Chthoniobacterales, D_4__LD29, D_5__uncultured bacterium, D_6__uncultured bacterium	119	0	22	0.708333	0	2.72569	0	0	0	0	0	0	0	0	0	0	1	0	0	0	0	0	0	0	0	0	3	0	1	4	0	0	0	0	0	0	0	0	0	0	0	0	0	5	14	2	0	5	0
D_0__Bacteria, D_1__Proteobacteria, D_2__Alphaproteobacteria, D_3__Caulobacterales, D_4__Caulobacteraceae, D_5__uncultured, D_6__uncultured alpha proteobacterium	119	0	31	0.708333	0	2.97968	0	0	0	0	0	0	0	0	0	0	1	0	1	0	0	2	0	3	0	2	7	0	0	0	0	0	0	0	0	0	31	0	0	0	0	0	0	2	0	0	0	0	0
D_0__Bacteria, D_1__Proteobacteria, D_2__Alphaproteobacteria, D_3__Rhodospirillales, D_4__Acetobacteraceae, D_5__Acidiphilium, D_6__uncultured bacterium	119	0	23	0.708333	0	2.6992	0	0	0	0	0	0	0	0	0	0	0	0	3	0	0	0	0	0	0	0	0	0	0	0	0	4	0	0	0	0	0	0	0	2	0	0	0	0	12	5	0	8	0
D_0__Bacteria, D_1__Actinobacteria, D_2__Actinobacteria, D_3__Corynebacteriales, D_4__Mycobacteriaceae, D_5__Mycobacterium, D_6__uncultured bacterium	119	0	13	0.708333	0	1.84538	0	0	0	2	0	0	0	0	0	0	0	0	0	0	0	0	0	0	0	4	0	0	0	0	0	0	1	0	0	0	0	0	0	2	0	0	6	6	0	0	0	3	0
D_0__Bacteria, D_1__Proteobacteria, D_2__Alphaproteobacteria, D_3__Rhizobiales, D_4__Rhizobiales Incertae Sedis, D_5__Rhizomicrobium, D_6__uncultured soil bacterium	119	0	16	0.708333	0	2.04838	0	0	0	4	0	0	0	1	0	2	1	1	0	0	1	0	0	6	0	0	5	1	0	0	0	0	0	0	0	0	0	0	0	5	0	0	0	0	0	0	0	0	2
D_0__Bacteria, D_1__Proteobacteria, D_2__Alphaproteobacteria, D_3__Caulobacterales, D_4__Caulobacteraceae, D_5__Caulobacter, D_6__uncultured bacterium	119	0	28	0.708333	0	3.06683	0	0	0	0	0	0	2	0	0	4	0	0	0	7	0	0	0	0	0	0	0	0	5	0	0	0	0	0	0	0	0	0	0	0	0	0	2	0	0	0	1	0	0
N/A	119	0	70	0.708333	0	5.60726	0	0	0	0	0	0	1	0	2	0	0	0	0	0	0	0	0	0	4	0	0	70	0	0	0	1	0	0	0	0	0	0	0	0	0	0	0	0	0	0	0	0	0
D_0__Bacteria, D_1__Proteobacteria, D_2__Alphaproteobacteria, D_3__Sphingomonadales, D_4__Sphingomonadaceae, D_5__Sphingomonas, Ambiguous_taxa	118	0	32	0.702381	0	3.22891	0	0	0	0	0	0	0	0	0	0	0	0	6	0	0	0	0	0	0	0	11	0	0	0	0	0	0	0	0	1	0	0	0	0	0	0	0	0	0	0	0	0	0
D_0__Bacteria, D_1__Proteobacteria, D_2__Alphaproteobacteria, D_3__Rhizobiales, D_4__Bradyrhizobiaceae, D_5__Rhodoblastus, Ambiguous_taxa	118	0	26	0.702381	0	3.29318	0	0	0	0	0	0	0	0	0	0	0	0	0	0	0	0	0	0	0	0	0	0	0	0	0	0	0	0	0	0	0	0	0	0	0	0	0	0	0	0	0	0	0
D_0__Bacteria, D_1__Firmicutes, D_2__Bacilli, D_3__Bacillales, D_4__Bacillaceae, D_5__Bacillus, Ambiguous_taxa	118	0	111	0.702381	0	8.57762	0	0	0	0	0	0	0	0	0	0	0	0	0	0	0	0	0	0	0	0	0	0	0	0	0	0	0	0	0	0	0	0	0	0	0	0	0	0	0	0	0	0	0
D_0__Bacteria, D_1__Actinobacteria, D_2__Actinobacteria, D_3__Micrococcales, D_4__Dermacoccaceae, D_5__Dermacoccus, Ambiguous_taxa	118	0	16	0.702381	0	2.28129	0	0	0	0	0	1	0	0	0	3	0	0	0	0	1	0	0	0	0	0	0	0	7	1	0	2	0	0	0	0	0	0	0	0	0	0	0	15	8	0	4	9	0
D_0__Bacteria, D_1__Proteobacteria, D_2__Betaproteobacteria, D_3__Burkholderiales, D_4__Oxalobacteraceae, D_5__Massilia, Ambiguous_taxa	118	0	26	0.702381	0	3.46507	0	0	0	0	0	0	0	0	0	0	3	0	0	0	0	0	0	0	0	0	0	0	0	0	0	0	0	0	0	0	0	0	0	0	0	0	0	0	3	0	1	5	10
D_0__Bacteria, D_1__Proteobacteria, D_2__Gammaproteobacteria, D_3__Xanthomonadales, D_4__Xanthomonadaceae, D_5__Rhodanobacter, Ambiguous_taxa	118	0	32	0.702381	0	3.42334	0	0	0	0	0	0	0	0	0	0	0	0	0	0	0	20	2	2	0	0	0	0	0	0	0	0	0	0	0	0	0	0	2	1	0	0	0	0	0	0	0	0	0
D_0__Bacteria, D_1__Proteobacteria, D_2__Gammaproteobacteria, D_3__Pseudomonadales, D_4__Moraxellaceae, D_5__Acinetobacter, D_6__uncultured bacterium GR-B1-2-35	118	0	118	0.702381	0	9.1039	0	0	0	0	0	0	0	0	0	0	0	0	0	0	0	0	0	0	0	0	0	0	0	0	0	0	0	0	0	0	0	0	0	0	0	0	0	0	0	0	0	0	0
D_0__Bacteria, D_1__Proteobacteria, D_2__Deltaproteobacteria, D_3__Oligoflexales, D_4__0319-6G20, Ambiguous_taxa, Ambiguous_taxa	118	0	13	0.702381	0	1.90354	0	0	0	1	0	0	0	2	0	3	4	0	0	0	0	0	0	0	0	0	0	0	2	8	0	1	0	0	0	0	7	0	0	0	0	0	0	0	0	2	0	0	3
D_0__Bacteria, D_1__Proteobacteria, D_2__Alphaproteobacteria, D_3__Rhizobiales, D_4__Phyllobacteriaceae, D_5__Mesorhizobium, Ambiguous_taxa	118	0	109	0.702381	0	8.41624	0	0	0	0	0	0	0	0	0	0	0	0	0	0	0	0	0	0	0	0	0	0	0	0	0	0	0	0	0	0	0	0	0	0	0	0	0	0	0	0	0	0	0
D_0__Bacteria, D_1__Proteobacteria, D_2__Alphaproteobacteria, D_3__Rhizobiales, D_4__Hyphomicrobiaceae, D_5__Blastochloris, Ambiguous_taxa	118	0	47	0.702381	0	4.08233	0	0	0	0	0	0	0	0	0	0	0	0	0	1	0	0	0	0	0	0	2	0	0	0	0	0	0	0	0	0	0	0	0	0	0	0	0	0	5	0	0	0	0
D_0__Bacteria, D_1__Proteobacteria, D_2__Alphaproteobacteria, D_3__Sphingomonadales, D_4__Sphingomonadaceae, D_5__Rhizorhapis, Ambiguous_taxa	118	0	14	0.702381	0	1.9776	0	0	0	1	0	0	0	0	0	0	2	0	5	2	0	0	0	0	2	0	1	0	4	0	0	0	0	2	9	0	0	0	1	6	0	0	0	0	0	0	0	0	0
D_0__Bacteria, D_1__Proteobacteria, D_2__Alphaproteobacteria, D_3__Rhodospirillales, D_4__Acetobacteraceae, D_5__uncultured, D_6__uncultured bacterium	117	0	17	0.696429	0	2.40199	0	0	0	1	0	4	2	0	0	12	0	0	0	0	0	0	0	0	0	0	0	0	0	2	0	0	0	0	0	0	8	0	0	0	0	0	0	0	13	6	2	0	1
D_0__Bacteria, D_1__Proteobacteria, D_2__Betaproteobacteria, D_3__Burkholderiales, D_4__Burkholderiaceae, D_5__Burkholderia-Paraburkholderia, Ambiguous_taxa	117	0	25	0.696429	0	2.57524	0	0	0	0	0	3	0	0	0	11	2	2	0	0	0	0	0	0	0	0	0	0	0	0	0	0	0	0	0	0	0	0	0	0	0	0	0	0	0	0	1	0	0
D_0__Bacteria, D_1__Gemmatimonadetes, D_2__Gemmatimonadetes, D_3__Gemmatimonadales, D_4__Gemmatimonadaceae, D_5__Gemmatimonas, D_6__uncultured bacterium	117	0	33	0.696429	0	3.50151	0	0	0	0	0	0	0	0	0	0	0	0	14	0	4	3	0	0	0	0	1	0	0	0	0	0	0	0	0	0	0	0	1	0	0	0	0	0	0	0	0	0	0
D_0__Bacteria, D_1__Proteobacteria, D_2__Alphaproteobacteria, D_3__Rhizobiales, D_4__Rhizobiaceae, Ambiguous_taxa, D_6__uncultured bacterium	117	0	102	0.696429	0	7.87763	0	0	0	0	0	0	0	0	0	0	0	0	0	0	0	0	0	0	0	0	0	0	0	0	0	0	0	0	0	0	0	0	0	0	0	0	0	0	0	0	0	0	0
D_0__Bacteria, D_1__Proteobacteria, D_2__Gammaproteobacteria, D_3__Enterobacteriales, D_4__Enterobacteriaceae, D_5__Enterobacter, Ambiguous_taxa	116	0	63	0.690476	0	4.99695	0	0	0	1	0	0	0	0	0	0	0	0	0	0	0	0	0	0	1	0	0	0	0	0	0	0	0	0	0	0	0	0	0	0	0	0	0	0	0	0	0	0	0
D_0__Bacteria, D_1__Actinobacteria, D_2__Actinobacteria, D_3__Frankiales, D_4__Nakamurellaceae, D_5__Nakamurella, Ambiguous_taxa	116	0	18	0.690476	0	2.23192	0	0	0	0	0	0	0	0	0	0	0	0	1	0	1	0	1	0	0	0	3	0	0	0	0	0	0	0	0	0	8	0	0	0	0	0	0	0	0	0	0	0	0
D_0__Bacteria, D_1__Proteobacteria, D_2__Deltaproteobacteria, D_3__Myxococcales, D_4__P3OB-42, D_5__uncultured bacterium, D_6__uncultured bacterium	116	0	12	0.690476	0	1.99686	0	0	0	0	0	2	0	0	0	11	0	0	0	0	0	0	0	0	0	5	2	0	0	0	0	1	0	0	0	0	0	0	0	0	0	0	0	0	4	0	2	0	1
D_0__Bacteria, D_1__Actinobacteria, D_2__Actinobacteria, D_3__Corynebacteriales, D_4__Segniliparaceae, D_5__Segniliparus, Ambiguous_taxa	116	0	20	0.690476	0	2.30841	0	0	0	0	0	0	0	1	0	0	2	0	0	0	3	0	0	0	0	0	0	0	0	1	0	0	0	0	0	0	7	0	0	0	0	0	0	0	0	0	1	0	0
D_0__Bacteria, D_1__Proteobacteria, D_2__Alphaproteobacteria, D_3__Rhizobiales, D_4__Hyphomicrobiaceae, D_5__Devosia, Ambiguous_taxa	116	0	32	0.690476	0	3.09907	0	0	0	0	0	0	0	0	0	0	0	0	9	0	0	0	0	0	0	0	0	0	0	0	0	0	0	0	0	0	0	0	0	0	0	0	0	0	0	0	0	0	0
D_0__Bacteria, D_1__Proteobacteria, D_2__Alphaproteobacteria, D_3__Rhizobiales, D_4__Rhizobiaceae, D_5__Rhizobium, Ambiguous_taxa	116	0	25	0.690476	0	2.39998	0	0	0	3	0	0	0	0	3	1	0	0	0	0	0	0	0	0	0	0	0	0	0	0	3	0	0	0	0	0	0	0	0	0	7	0	0	0	0	0	0	0	0
D_0__Bacteria, D_1__Proteobacteria, D_2__Alphaproteobacteria, D_3__Rhodospirillales, D_4__Acetobacteraceae, D_5__uncultured, D_6__uncultured proteobacterium	116	0	35	0.690476	0	3.41001	0	0	0	0	0	0	0	0	0	0	6	0	4	0	0	0	3	0	0	3	0	0	23	2	4	0	0	0	0	0	0	0	0	0	0	0	0	0	4	0	0	1	0
D_0__Bacteria, D_1__Bacteroidetes, D_2__Sphingobacteriia, D_3__Sphingobacteriales, D_4__Chitinophagaceae, D_5__Ferruginibacter, D_6__uncultured bacterium	116	0	27	0.690476	0	2.59883	0	0	0	0	0	0	0	0	0	0	12	0	0	5	0	0	0	0	0	0	0	3	7	0	0	0	0	0	0	0	0	0	0	0	0	0	0	0	0	0	0	0	0
D_0__Bacteria, D_1__Proteobacteria, D_2__Deltaproteobacteria, D_3__Bdellovibrionales, D_4__Bdellovibrionaceae, D_5__Bdellovibrio, D_6__uncultured Bdellovibrio sp.	116	0	10	0.690476	0	1.67028	0	0	0	0	0	0	1	0	0	0	3	0	0	0	0	0	0	0	0	0	0	0	0	1	0	4	0	0	0	0	0	0	0	0	0	0	0	0	7	0	0	0	0
D_0__Bacteria, D_1__Actinobacteria, D_2__Actinobacteria, D_3__Micrococcales, D_4__Micrococcaceae, D_5__Rothia, Ambiguous_taxa	116	0	14	0.690476	0	1.98784	0	0	0	0	0	0	0	0	0	0	5	0	5	0	0	9	0	0	0	0	0	0	0	1	0	0	0	0	5	0	0	6	0	8	0	0	0	0	5	14	1	0	0
N/A	116	0	20	0.690476	0	2.42974	0	0	0	0	0	1	0	0	0	2	0	0	0	0	1	0	0	0	0	0	0	0	0	0	0	0	0	0	0	0	0	0	0	0	0	0	0	0	0	0	0	12	0
D_0__Bacteria, D_1__Proteobacteria, D_2__Alphaproteobacteria, D_3__Rhodospirillales, D_4__DA111, D_5__uncultured bacterium, D_6__uncultured bacterium	115	0	60	0.684524	0	5.30748	0	0	0	0	0	0	0	0	0	0	1	0	0	0	0	6	0	4	0	0	4	4	0	0	0	0	0	0	0	0	0	0	0	0	0	0	0	0	0	0	0	0	0
D_0__Bacteria, D_1__Planctomycetes, D_2__Planctomycetacia, D_3__Planctomycetales, D_4__Planctomycetaceae, D_5__Candidatus Nostocoida, D_6__uncultured soil bacterium	115	0	19	0.684524	0	2.41041	0	0	0	0	0	0	0	0	0	3	0	0	0	0	2	3	0	2	2	2	2	9	0	0	0	0	3	0	0	0	0	0	0	0	0	0	0	2	0	0	0	0	0
N/A	115	0	60	0.684524	0	5.45437	0	0	0	0	0	0	0	0	3	60	5	0	0	0	0	0	0	0	0	0	0	0	0	2	0	0	0	0	0	0	0	0	0	0	0	0	0	0	2	0	0	0	0
D_0__Bacteria, D_1__Proteobacteria, D_2__Betaproteobacteria, D_3__Burkholderiales, D_4__Oxalobacteraceae, Ambiguous_taxa, Ambiguous_taxa	114	0	16	0.678571	0	2.09454	0	0	0	1	0	0	0	0	3	0	0	0	1	0	0	0	0	0	0	4	0	2	3	0	0	0	0	0	0	0	0	0	0	0	0	0	0	0	0	0	0	0	0
D_0__Bacteria, D_1__Proteobacteria, D_2__Alphaproteobacteria, D_3__Caulobacterales, D_4__Caulobacteraceae, D_5__uncultured, D_6__uncultured bacterium	114	0	25	0.678571	0	2.57422	0	0	0	9	0	0	0	0	0	0	0	0	3	3	0	1	0	0	0	0	0	0	8	0	0	0	0	0	0	0	0	0	0	9	0	0	0	0	4	3	0	3	9
D_0__Bacteria, D_1__Acidobacteria, D_2__Acidobacteria, D_3__Acidobacteriales, D_4__Acidobacteriaceae (Subgroup 1), D_5__Acidobacterium, D_6__uncultured Acidobacteria bacterium	114	0	23	0.678571	0	3.0116	0	0	0	0	0	0	0	0	0	0	1	0	0	3	0	1	1	0	0	0	0	0	0	0	0	0	0	0	0	0	0	0	0	0	0	1	0	0	0	0	1	0	0
D_0__Bacteria, D_1__Proteobacteria, D_2__Alphaproteobacteria, D_3__Caulobacterales, D_4__Caulobacteraceae, D_5__Phenylobacterium, Ambiguous_taxa	114	0	22	0.678571	0	2.12293	0	0	0	1	0	0	0	0	0	0	0	0	3	1	1	0	0	0	0	0	0	0	0	1	0	0	0	0	0	0	0	0	0	0	0	2	0	0	2	0	0	0	0
D_0__Bacteria, D_1__Proteobacteria, D_2__Deltaproteobacteria, D_3__Bdellovibrionales, D_4__Bdellovibrionaceae, D_5__Bdellovibrio, Ambiguous_taxa	114	0	16	0.678571	0	2.0129	0	0	0	3	0	0	0	0	0	0	6	0	0	0	0	0	0	0	3	0	0	0	0	0	0	9	0	0	0	0	0	0	0	0	0	3	0	0	8	1	0	0	0
D_0__Bacteria, D_1__Proteobacteria, D_2__Alphaproteobacteria, D_3__Sphingomonadales, D_4__Sphingomonadaceae, D_5__Sphingomonas, Ambiguous_taxa	114	0	32	0.678571	0	3.52633	0	0	0	0	0	0	0	0	0	0	0	0	0	0	0	0	0	0	0	0	0	0	0	0	0	0	0	0	0	0	0	0	0	0	0	0	0	0	0	0	0	0	0
D_0__Bacteria, D_1__Proteobacteria, D_2__Alphaproteobacteria, D_3__Rhizobiales, D_4__Rhizobiales Incertae Sedis, D_5__Rhizomicrobium, D_6__uncultured bacterium	113	0	24	0.672619	0	2.60699	0	0	0	0	0	0	0	0	0	0	0	0	0	0	0	5	0	0	0	4	2	24	3	1	0	0	0	0	0	0	0	0	0	0	0	0	0	0	0	0	0	0	0
D_0__Bacteria, D_1__Armatimonadetes, D_2__Armatimonadia, D_3__Armatimonadales, Ambiguous_taxa, Ambiguous_taxa, Ambiguous_taxa	113	0	16	0.672619	0	2.02232	0	0	0	0	0	0	0	0	0	1	0	0	0	0	0	0	0	0	0	0	0	0	0	0	0	0	0	0	9	0	0	0	0	0	0	0	3	0	9	0	0	0	0
D_0__Bacteria, D_1__Proteobacteria, D_2__Alphaproteobacteria, D_3__Rhodospirillales, D_4__Acetobacteraceae, D_5__Acidiphilium, D_6__uncultured bacterium	113	0	18	0.672619	0	2.29422	0	0	0	0	0	0	0	0	0	0	1	0	0	0	0	0	0	0	0	0	0	0	0	0	5	0	0	0	0	0	0	0	0	0	0	0	0	0	2	5	2	10	0
N/A	113	0	25	0.672619	0	2.51819	0	0	0	0	0	0	0	0	0	0	4	0	0	11	0	0	0	0	0	0	0	0	0	2	0	2	0	0	0	0	0	0	0	0	0	0	1	0	8	0	2	0	3
D_0__Bacteria, D_1__Planctomycetes, D_2__Planctomycetacia, D_3__Planctomycetales, D_4__Planctomycetaceae, D_5__Singulisphaera, D_6__uncultured bacterium	112	0	35	0.666667	0	3.06549	0	0	0	1	0	0	1	0	0	0	1	0	0	5	0	0	0	0	0	0	0	0	2	1	0	1	2	1	0	0	0	0	0	0	0	0	0	3	11	4	1	0	2
D_0__Bacteria, D_1__Proteobacteria, D_2__Gammaproteobacteria, D_3__Pseudomonadales, D_4__Pseudomonadaceae, D_5__Pseudomonas, Ambiguous_taxa	112	0	18	0.666667	0	2.31803	0	1	0	0	0	0	0	0	0	0	0	8	1	0	0	0	0	0	0	0	1	2	0	0	0	0	1	0	5	11	6	8	2	0	0	0	0	0	0	0	0	0	0
D_0__Bacteria, D_1__Proteobacteria, D_2__Alphaproteobacteria, D_3__Caulobacterales, D_4__Caulobacteraceae, D_5__Caulobacter, D_6__uncultured bacterium	112	0	48	0.666667	0	3.87015	0	0	0	1	0	0	0	0	0	0	0	1	0	0	0	0	0	0	0	0	0	0	0	0	1	0	0	0	0	0	0	0	0	0	0	0	0	0	0	0	0	0	0
D_0__Bacteria, D_1__Proteobacteria, D_2__Alphaproteobacteria, D_3__Rhizobiales, D_4__Bradyrhizobiaceae, D_5__Rhodopseudomonas, Ambiguous_taxa	112	0	16	0.666667	0	1.95967	0	0	0	0	0	0	1	3	1	0	1	0	0	0	0	0	2	0	0	4	2	0	1	0	0	0	3	0	0	0	0	0	0	16	0	0	0	8	0	1	0	0	0
D_0__Bacteria, D_1__Actinobacteria, D_2__Thermoleophilia, D_3__Solirubrobacterales, D_4__Patulibacteraceae, D_5__Patulibacter, Ambiguous_taxa	112	0	15	0.666667	0	2.08119	0	0	0	0	0	0	0	0	0	0	2	0	0	0	0	0	0	0	0	0	0	1	0	0	0	0	0	0	5	0	0	0	0	0	0	0	0	0	0	0	0	0	2
D_0__Bacteria, D_1__Acidobacteria, D_2__Acidobacteria, D_3__Acidobacteriales, D_4__Acidobacteriaceae (Subgroup 1), D_5__uncultured, Ambiguous_taxa	112	0	52	0.666667	0	4.71546	0	0	0	0	0	0	0	0	0	0	0	0	0	0	0	0	0	0	0	0	0	2	0	0	0	0	0	0	0	0	0	0	0	0	0	0	0	0	0	0	0	0	0
N/A	111	0	6	0.660714	0	1.32606	2	0	0	0	0	0	0	1	0	0	2	1	1	0	0	0	0	0	0	0	0	2	0	0	2	0	0	0	0	0	0	0	0	2	1	1	1	0	3	5	0	3	1
D_0__Bacteria, D_1__Firmicutes, D_2__Bacilli, D_3__Lactobacillales, D_4__Lactobacillaceae, D_5__Lactobacillus, Ambiguous_taxa	111	0	45	0.660714	0	4.41938	0	0	0	0	0	0	0	0	0	0	0	0	0	0	0	0	0	0	0	0	0	0	0	0	0	0	0	0	0	0	0	0	0	3	0	0	0	17	0	31	0	0	2
D_0__Bacteria, D_1__Actinobacteria, D_2__Acidimicrobiia, D_3__Acidimicrobiales, D_4__Acidimicrobiaceae, D_5__CL500-29 marine group, D_6__uncultured bacterium	111	0	29	0.660714	0	2.69359	0	0	0	0	0	0	0	0	0	0	0	0	6	0	2	0	0	0	0	0	0	0	0	0	0	0	0	0	0	0	0	0	0	0	0	0	0	0	0	0	0	0	0
D_0__Bacteria, D_1__Actinobacteria, D_2__Thermoleophilia, D_3__Solirubrobacterales, D_4__YNPFFP1, Ambiguous_taxa, Ambiguous_taxa	111	0	13	0.660714	0	2.05561	0	0	0	0	0	0	0	0	0	0	2	0	0	1	2	2	0	0	1	1	2	6	0	0	0	0	0	0	0	0	0	0	0	0	0	0	2	0	0	0	0	0	0
D_0__Bacteria, D_1__Actinobacteria, D_2__Actinobacteria, D_3__Corynebacteriales, D_4__Nocardiaceae, D_5__Rhodococcus, D_6__uncultured bacterium	111	0	15	0.660714	0	2.05561	0	0	0	1	0	0	1	0	0	0	0	0	0	0	0	0	0	0	0	0	0	0	0	0	3	0	0	0	0	0	0	0	0	0	0	1	0	0	0	0	0	0	0
D_0__Bacteria, D_1__Proteobacteria, D_2__Alphaproteobacteria, D_3__Rhizobiales, D_4__1174-901-12, D_5__uncultured bacterium, D_6__uncultured bacterium	111	0	13	0.660714	0	2.06433	0	0	0	6	0	2	0	0	0	0	2	1	0	6	0	0	0	0	0	0	0	0	1	0	0	1	0	0	0	0	1	0	0	0	0	0	0	0	0	5	0	13	0
D_0__Bacteria, D_1__Proteobacteria, D_2__Betaproteobacteria, D_3__Neisseriales, D_4__Neisseriaceae, D_5__Amantichitinum, Ambiguous_taxa	111	0	92	0.660714	0	7.16514	0	0	0	0	0	0	0	0	0	0	0	0	0	0	0	0	0	0	0	0	0	13	0	0	0	0	0	0	0	0	0	0	0	0	0	0	0	0	0	0	0	0	0
D_0__Bacteria, D_1__Acidobacteria, D_2__Subgroup 2, Ambiguous_taxa, Ambiguous_taxa, Ambiguous_taxa, Ambiguous_taxa	111	0	78	0.660714	0	6.08407	0	0	0	0	0	0	0	0	0	0	0	0	0	0	0	0	0	0	0	0	0	0	0	0	0	0	0	0	0	0	0	0	0	0	0	0	0	0	0	0	0	0	0
N/A	111	0	15	0.660714	0	1.99349	0	0	0	2	0	0	1	0	1	0	4	0	0	0	0	0	3	0	4	0	0	0	0	3	0	0	0	0	0	0	0	0	0	0	0	7	0	0	0	2	0	0	0
D_0__Bacteria, D_1__Proteobacteria, D_2__Alphaproteobacteria, D_3__Rhodospirillales, D_4__Rhodospirillales Incertae Sedis, D_5__Reyranella, D_6__uncultured bacterium	110	0	25	0.654762	0	2.85579	0	25	0	0	0	0	0	0	0	0	2	0	0	0	0	0	0	0	0	2	0	0	0	0	0	0	0	0	0	0	4	0	0	0	0	0	0	0	7	0	0	0	0
D_0__Bacteria, D_1__Proteobacteria, D_2__Alphaproteobacteria, D_3__Caulobacterales, D_4__Caulobacteraceae, D_5__Caulobacter, Ambiguous_taxa	110	0	22	0.654762	0	2.56879	0	0	0	1	0	0	0	0	0	0	2	0	2	0	0	0	0	0	0	0	0	2	0	0	0	0	0	0	0	0	0	0	0	0	3	0	0	0	0	0	0	0	0
D_0__Bacteria, D_1__Actinobacteria, D_2__Actinobacteria, D_3__Frankiales, D_4__Acidothermaceae, D_5__Acidothermus, Ambiguous_taxa	110	0	31	0.654762	0	2.84739	0	0	0	3	0	0	0	1	0	0	2	0	0	0	0	11	1	2	3	0	0	7	2	0	0	0	0	0	0	0	0	0	0	0	0	0	0	0	0	0	2	0	0
D_0__Bacteria, D_1__Proteobacteria, D_2__Gammaproteobacteria, D_3__Enterobacteriales, D_4__Enterobacteriaceae, D_5__Serratia, D_6__uncultured bacterium	109	0	56	0.64881	0	4.81408	0	0	0	0	0	0	0	0	0	0	0	0	0	0	0	0	0	0	0	0	0	0	0	0	0	0	0	0	0	0	0	0	0	0	0	13	4	0	4	24	1	56	0
D_0__Bacteria, D_1__Actinobacteria, D_2__Actinobacteria, D_3__Propionibacteriales, D_4__Propionibacteriaceae, D_5__Friedmanniella, D_6__uncultured bacterium	109	0	9	0.64881	0	1.58639	0	0	0	0	0	0	0	0	0	0	1	0	8	0	0	0	0	0	3	0	0	4	0	0	0	0	4	0	4	4	4	0	0	9	0	4	0	0	1	0	6	0	0
D_0__Bacteria, D_1__Proteobacteria, D_2__Gammaproteobacteria, D_3__Xanthomonadales, D_4__Xanthomonadaceae, D_5__Rhodanobacter, Ambiguous_taxa	109	0	19	0.64881	0	2.32955	0	0	0	3	0	0	14	1	0	1	2	0	0	0	0	0	0	0	0	0	0	0	5	1	0	0	0	0	0	0	0	0	0	0	0	0	0	0	0	0	0	0	0
D_0__Bacteria, D_1__Bacteroidetes, D_2__Sphingobacteriia, D_3__Sphingobacteriales, D_4__Chitinophagaceae, D_5__uncultured, Ambiguous_taxa	109	0	106	0.64881	0	8.17997	0	0	0	0	0	0	0	0	0	0	0	0	0	0	0	0	0	0	0	0	0	0	106	0	0	0	0	0	0	0	0	0	0	0	0	0	0	0	0	0	0	0	0
D_0__Bacteria, D_1__Planctomycetes, D_2__Planctomycetacia, D_3__Planctomycetales, D_4__Planctomycetaceae, D_5__Singulisphaera, D_6__uncultured bacterium	109	0	14	0.64881	0	1.87367	0	0	0	2	0	0	0	0	0	4	0	0	0	5	0	0	0	0	1	0	0	0	0	0	0	3	0	0	0	0	0	0	0	0	0	8	0	0	8	0	1	3	3
N/A	109	0	17	0.64881	0	2.21897	0	0	0	0	0	0	0	0	0	0	0	0	0	1	0	0	0	2	0	0	13	3	1	0	0	0	6	0	0	5	0	1	0	0	2	0	0	0	0	0	0	0	0
D_0__Bacteria, D_1__Proteobacteria, D_2__Alphaproteobacteria, D_3__Rhizobiales, D_4__Hyphomicrobiaceae, D_5__Devosia, D_6__uncultured bacterium	108	0	88	0.642857	0	6.81077	0	0	0	0	0	0	0	1	0	0	0	0	0	0	0	0	0	0	0	0	0	0	4	0	0	0	0	0	0	0	0	0	0	0	0	0	0	0	0	0	0	0	0
D_0__Bacteria, D_1__Acidobacteria, D_2__Acidobacteria, D_3__Acidobacteriales, D_4__Acidobacteriaceae (Subgroup 1), D_5__Acidobacterium, D_6__Acidobacteria bacterium CU2	108	0	46	0.642857	0	3.75489	0	0	0	0	0	0	3	1	4	0	0	0	0	0	0	1	0	0	0	0	0	0	4	0	0	0	0	0	0	0	0	0	0	0	0	0	0	0	0	0	0	0	0
D_0__Bacteria, D_1__Proteobacteria, D_2__Alphaproteobacteria, D_3__Caulobacterales, D_4__Caulobacteraceae, D_5__Brevundimonas, D_6__uncultured bacterium	108	0	29	0.642857	0	2.66556	0	0	0	0	0	0	0	0	0	0	6	0	0	0	0	0	0	0	0	5	4	0	0	0	0	0	0	3	0	0	3	0	0	0	0	0	0	0	0	0	0	0	0
D_0__Bacteria, D_1__Proteobacteria, D_2__Alphaproteobacteria, D_3__Rhodospirillales, D_4__Acetobacteraceae, D_5__uncultured, D_6__uncultured bacterium	108	0	12	0.642857	0	1.92458	0	0	0	0	0	0	0	2	0	0	0	0	0	0	0	0	0	0	0	0	1	0	0	1	0	0	0	0	0	0	7	0	0	12	0	0	0	0	5	0	5	4	0
N/A	108	0	108	0.642857	0	8.33238	0	0	0	0	0	0	0	0	0	0	0	0	0	0	0	0	0	0	0	0	0	0	0	0	0	0	0	0	0	0	0	0	0	0	0	0	0	0	0	0	0	0	0
D_0__Bacteria, D_1__Verrucomicrobia, D_2__Verrucomicrobiae, D_3__Verrucomicrobiales, D_4__Verrucomicrobiaceae, D_5__Prosthecobacter, Ambiguous_taxa	107	0	107	0.636905	0	8.25523	0	0	0	0	0	0	0	0	0	0	107	0	0	0	0	0	0	0	0	0	0	0	0	0	0	0	0	0	0	0	0	0	0	0	0	0	0	0	0	0	0	0	0
D_0__Bacteria, D_1__Bacteroidetes, D_2__Bacteroidia, D_3__Bacteroidales, D_4__Porphyromonadaceae, D_5__Porphyromonas, D_6__uncultured bacterium	107	0	57	0.636905	0	4.84419	0	0	0	0	0	0	0	0	0	0	0	0	0	0	0	0	0	0	0	0	0	0	0	0	0	0	0	0	0	0	0	0	0	11	0	57	0	23	0	0	0	0	2
D_0__Bacteria, D_1__Proteobacteria, D_2__Alphaproteobacteria, D_3__Sphingomonadales, D_4__Sphingomonadaceae, D_5__Sphingomonas, D_6__Sphingomonas phyllosphaerae	107	0	23	0.636905	0	2.65688	0	0	0	0	0	0	0	0	0	0	0	0	0	0	0	0	0	0	0	0	0	5	0	0	0	0	0	0	0	0	0	0	0	0	0	0	0	0	0	0	0	0	0
D_0__Bacteria, D_1__Proteobacteria, D_2__Alphaproteobacteria, D_3__Rhodospirillales, D_4__Acetobacteraceae, D_5__Acidisoma, Ambiguous_taxa	107	0	17	0.636905	0	2.01618	0	0	0	0	0	0	5	0	0	0	5	0	0	0	0	0	0	0	0	6	2	0	17	0	0	0	0	0	0	0	0	0	0	0	0	6	7	1	1	0	0	6	0
D_0__Bacteria, D_1__Proteobacteria, D_2__Betaproteobacteria, D_3__Burkholderiales, D_4__Burkholderiaceae, D_5__Burkholderia-Paraburkholderia, D_6__uncultured beta proteobacterium	107	0	21	0.636905	0	2.60452	0	0	0	0	0	0	7	1	0	0	0	2	0	0	0	0	0	0	0	0	0	0	4	0	0	3	0	0	0	0	0	0	0	0	0	0	0	0	0	0	0	0	0
D_0__Bacteria, D_1__Acidobacteria, D_2__Solibacteres, D_3__Solibacterales, D_4__Solibacteraceae (Subgroup 3), D_5__Bryobacter, D_6__uncultured bacterium	107	0	34	0.636905	0	3.09418	0	0	0	0	0	12	0	0	0	0	0	0	0	0	0	0	0	0	0	0	0	0	0	0	0	7	0	0	0	0	0	0	0	0	0	0	0	0	2	3	1	0	0
D_0__Bacteria, D_1__Actinobacteria, D_2__Actinobacteria, D_3__Pseudonocardiales, D_4__Pseudonocardiaceae, D_5__Pseudonocardia, Ambiguous_taxa	106	0	11	0.630952	0	1.94708	0	0	0	0	0	0	0	0	0	0	0	0	0	6	0	0	1	0	0	0	0	0	9	0	0	0	0	0	0	0	0	0	0	0	0	9	0	0	0	0	0	0	0
D_0__Bacteria, D_1__Proteobacteria, D_2__Alphaproteobacteria, D_3__Rhizobiales, D_4__Xanthobacteraceae, D_5__Variibacter, D_6__uncultured alpha proteobacterium	106	0	42	0.630952	0	3.46507	0	0	0	0	0	0	0	0	0	0	0	0	0	0	0	0	0	0	0	4	0	0	0	0	0	0	0	0	0	0	0	0	0	0	0	2	0	42	0	0	0	0	0
D_0__Bacteria, D_1__Acidobacteria, D_2__Acidobacteria, D_3__Acidobacteriales, D_4__Acidobacteriaceae (Subgroup 1), D_5__uncultured, D_6__uncultured Acidobacteria bacterium	106	0	22	0.630952	0	2.97003	0	0	0	0	0	2	0	0	0	0	0	0	0	0	0	0	0	0	0	0	0	0	0	0	0	0	0	0	9	0	0	0	0	0	0	0	0	0	0	0	0	0	0
D_0__Bacteria, D_1__Actinobacteria, D_2__Actinobacteria, D_3__Micrococcales, D_4__Micrococcaceae, D_5__Rothia, D_6__uncultured bacterium	106	0	24	0.630952	0	2.56312	0	0	0	0	0	0	0	0	0	0	0	0	0	0	0	0	0	0	0	0	0	0	0	0	0	0	0	0	0	0	0	0	0	0	0	1	0	0	0	0	2	0	2
D_0__Bacteria, D_1__Proteobacteria, D_2__Alphaproteobacteria, D_3__Rhizobiales, D_4__Rhizobiales Incertae Sedis, D_5__Rhizomicrobium, D_6__uncultured proteobacterium	106	0	49	0.630952	0	3.9146	0	0	0	0	0	1	0	0	0	0	0	1	0	0	0	1	0	0	0	0	0	0	0	0	0	0	0	0	0	0	0	0	0	0	0	0	0	0	0	0	0	0	0
D_0__Bacteria, D_1__Actinobacteria, D_2__Actinobacteria, D_3__Corynebacteriales, D_4__Mycobacteriaceae, D_5__Mycobacterium, D_6__uncultured Mycobacteriaceae bacterium	106	0	28	0.630952	0	2.81689	0	0	0	1	0	0	0	0	0	0	0	0	0	0	0	0	0	0	0	0	0	0	0	0	0	2	0	0	0	11	0	0	0	0	5	0	0	0	0	0	0	0	0
D_0__Bacteria, D_1__Proteobacteria, D_2__Alphaproteobacteria, D_3__Rhodospirillales, D_4__Acetobacteraceae, D_5__uncultured, D_6__uncultured bacterium	106	0	24	0.630952	0	2.63682	0	0	0	0	0	0	0	0	0	1	0	0	0	0	0	3	0	1	0	10	0	0	0	0	0	0	0	0	0	0	0	0	0	0	0	0	0	0	0	0	0	0	0
D_0__Bacteria, D_1__Proteobacteria, D_2__Betaproteobacteria, D_3__Burkholderiales, D_4__Comamonadaceae, D_5__Comamonas, Ambiguous_taxa	105	0	15	0.625	0	2.13521	15	0	0	0	0	0	0	0	0	0	0	0	0	0	1	0	0	0	0	1	0	0	0	0	3	0	0	0	0	0	0	0	0	0	0	0	0	0	0	0	0	0	0
D_0__Bacteria, D_1__Proteobacteria, D_2__Alphaproteobacteria, D_3__Sphingomonadales, D_4__Sphingomonadaceae, D_5__Sphingomonas, D_6__uncultured bacterium	105	0	22	0.625	0	2.51388	0	0	0	0	0	0	0	0	0	0	3	0	0	5	0	0	0	0	0	0	0	0	0	2	1	1	0	0	0	0	0	0	0	0	0	18	2	0	9	0	1	0	0
D_0__Bacteria, D_1__Proteobacteria, D_2__Alphaproteobacteria, D_3__Caulobacterales, D_4__Caulobacteraceae, D_5__Caulobacter, D_6__uncultured bacterium	105	0	12	0.625	0	1.77368	0	0	0	3	0	0	0	0	0	0	1	0	0	2	0	0	0	0	0	0	0	5	0	0	0	0	0	0	0	0	0	0	0	0	0	0	1	0	0	0	0	0	0
D_0__Bacteria, D_1__Proteobacteria, D_2__Alphaproteobacteria, D_3__Sphingomonadales, D_4__JG34-KF-161, Ambiguous_taxa, Ambiguous_taxa	105	0	17	0.625	0	2.22314	0	0	0	4	0	0	0	0	0	0	0	0	0	12	0	0	0	0	0	0	0	0	11	0	0	0	0	0	0	0	0	0	0	0	0	0	0	0	0	2	0	0	1
D_0__Bacteria, D_1__Actinobacteria, D_2__Actinobacteria, D_3__Micrococcales, D_4__Microbacteriaceae, D_5__Agrococcus, Ambiguous_taxa	105	0	12	0.625	0	1.83018	0	0	0	0	0	2	0	0	0	0	0	0	0	0	0	0	0	0	0	0	0	0	2	0	0	0	0	0	0	0	0	0	0	0	0	4	0	1	0	0	0	0	0
D_0__Bacteria, D_1__Proteobacteria, D_2__Alphaproteobacteria, D_3__Rhizobiales, D_4__Rhizobiales Incertae Sedis, D_5__Rhizomicrobium, D_6__uncultured proteobacterium	105	0	28	0.625	0	2.86772	0	0	0	0	0	0	0	0	0	0	1	0	0	0	0	17	0	2	0	0	0	2	0	0	0	2	0	0	0	0	0	0	0	0	0	0	0	0	0	0	0	0	0
D_0__Bacteria, D_1__Proteobacteria, D_2__Deltaproteobacteria, D_3__Myxococcales, D_4__P3OB-42, D_5__uncultured bacterium, D_6__uncultured bacterium	105	0	55	0.625	0	4.41918	0	0	0	0	0	0	0	0	0	0	5	0	0	0	0	0	0	0	0	0	0	0	0	6	0	1	0	0	0	0	0	0	0	0	0	0	0	0	0	0	0	0	0
D_0__Bacteria, D_1__Actinobacteria, D_2__Actinobacteria, D_3__Micrococcales, D_4__Microbacteriaceae, D_5__Yonghaparkia, Ambiguous_taxa	105	0	18	0.625	0	1.97192	0	0	0	1	0	1	0	0	0	4	6	0	0	0	0	0	0	0	0	0	0	1	0	0	0	0	0	0	8	0	0	0	0	0	2	0	0	0	0	0	0	0	1
D_0__Bacteria, D_1__Proteobacteria, D_2__Betaproteobacteria, D_3__Burkholderiales, D_4__Oxalobacteraceae, Ambiguous_taxa, Ambiguous_taxa	105	0	40	0.625	0	3.53034	0	0	0	0	0	0	0	0	0	0	0	0	0	0	0	0	0	0	0	0	0	0	5	0	0	0	0	0	0	0	0	0	0	0	0	11	0	0	0	10	0	0	13
D_0__Bacteria, D_1__Bacteroidetes, D_2__Cytophagia, D_3__Cytophagales, D_4__Cytophagaceae, D_5__Hymenobacter, Ambiguous_taxa	104	0	14	0.619048	0	2.03211	0	0	0	0	0	0	0	0	0	0	0	0	4	0	0	0	0	5	0	0	4	0	0	1	0	1	0	0	0	0	0	0	0	0	0	0	0	0	0	0	0	0	0
D_0__Bacteria, D_1__Bacteroidetes, D_2__Cytophagia, D_3__Cytophagales, D_4__Cytophagaceae, D_5__Hymenobacter, D_6__uncultured bacterium	104	0	13	0.619048	0	1.87262	0	0	0	2	0	1	0	0	0	0	7	0	0	0	0	0	0	0	0	0	0	0	0	0	0	0	4	0	0	0	0	0	4	0	0	0	0	0	10	0	0	4	6
D_0__Bacteria, D_1__Actinobacteria, D_2__Actinobacteria, D_3__Propionibacteriales, D_4__Propionibacteriaceae, D_5__Propionibacterium, D_6__uncultured bacterium	104	0	7	0.619048	0	1.24203	0	0	0	1	0	0	1	0	0	1	1	0	0	0	3	1	0	1	0	0	0	0	0	0	0	0	0	0	0	2	4	0	0	0	2	0	0	3	2	0	0	4	0
D_0__Bacteria, D_1__Actinobacteria, D_2__Actinobacteria, D_3__Corynebacteriales, D_4__Corynebacteriaceae, D_5__Corynebacterium, D_6__uncultured bacterium	103	0	59	0.613095	0	4.73479	0	0	0	0	0	0	0	0	0	0	0	0	1	0	0	4	0	0	0	0	0	0	0	0	0	0	59	0	14	7	0	3	0	0	2	0	0	0	0	0	0	0	0
D_0__Bacteria, D_1__Proteobacteria, D_2__Alphaproteobacteria, D_3__Sphingomonadales, D_4__Sphingomonadaceae, D_5__Sphingomonas, D_6__uncultured bacterium	103	0	11	0.613095	0	1.56659	0	0	0	0	0	0	0	2	0	0	0	4	0	0	0	0	0	0	0	0	0	0	1	3	0	1	0	0	0	0	0	0	0	11	0	0	0	0	4	1	0	4	1
D_0__Bacteria, D_1__Planctomycetes, D_2__Planctomycetacia, D_3__Planctomycetales, D_4__Planctomycetaceae, D_5__Gemmata, D_6__uncultured bacterium	103	0	18	0.613095	0	2.00874	0	0	0	0	0	0	0	0	0	0	0	0	0	0	0	0	3	0	0	0	3	0	0	0	0	0	0	0	0	0	0	0	0	0	0	0	0	0	0	0	0	0	0
D_0__Bacteria, D_1__Bacteroidetes, D_2__Cytophagia, D_3__Cytophagales, D_4__Cytophagaceae, D_5__Hymenobacter, D_6__uncultured Bacteroidetes bacterium	103	0	30	0.613095	0	2.96471	0	0	0	0	0	0	0	0	0	0	0	0	0	0	0	0	0	0	0	0	0	0	0	0	0	0	0	0	0	0	0	0	0	20	0	0	0	0	0	0	0	0	0
D_0__Bacteria, D_1__Actinobacteria, D_2__Actinobacteria, D_3__Propionibacteriales, D_4__Propionibacteriaceae, D_5__Propionibacterium, D_6__uncultured bacterium	103	0	12	0.613095	0	1.60436	0	0	0	0	0	0	0	0	0	0	0	0	0	0	0	1	0	1	1	0	0	0	0	0	0	0	0	0	0	12	0	0	0	1	0	0	0	5	2	6	0	0	1
D_0__Bacteria, D_1__Proteobacteria, D_2__Alphaproteobacteria, D_3__Sphingomonadales, D_4__uncultured, D_5__uncultured bacterium, D_6__uncultured bacterium	103	0	13	0.613095	0	2.04127	0	0	0	0	0	1	0	0	0	0	0	0	0	5	0	0	0	0	2	2	0	0	0	0	0	3	0	0	11	0	0	0	2	0	0	0	0	0	0	0	0	0	0
D_0__Bacteria, D_1__Actinobacteria, D_2__Actinobacteria, D_3__Micrococcales, D_4__Intrasporangiaceae, D_5__Terrabacter, Ambiguous_taxa	103	0	42	0.613095	0	3.84572	0	0	0	0	0	0	0	0	0	0	0	0	12	0	0	0	0	0	0	0	5	0	0	0	0	0	0	0	0	0	0	0	0	0	0	0	0	0	0	0	0	0	0
D_0__Bacteria, D_1__Bacteroidetes, D_2__Bacteroidia, D_3__Bacteroidales, D_4__Prevotellaceae, D_5__Prevotella, D_6__uncultured bacterium	102	0	97	0.607143	0	7.48654	0	0	0	0	0	0	0	0	0	0	0	0	0	0	0	0	0	0	0	0	0	0	0	0	0	0	0	0	0	3	0	0	0	0	0	0	0	0	0	97	0	0	0
D_0__Bacteria, D_1__Actinobacteria, D_2__Actinobacteria, D_3__Corynebacteriales, D_4__Nocardiaceae, D_5__Nocardia, D_6__uncultured bacterium	102	0	26	0.607143	0	2.42748	0	0	0	0	0	0	1	0	0	0	0	0	3	0	0	0	0	0	0	0	0	0	0	0	0	0	0	0	0	0	0	0	0	0	0	0	0	0	0	0	0	0	0
D_0__Bacteria, D_1__Bacteroidetes, D_2__Sphingobacteriia, D_3__Sphingobacteriales, D_4__Sphingobacteriaceae, D_5__Mucilaginibacter, Ambiguous_taxa	102	0	15	0.607143	0	2.18058	0	0	0	0	0	0	0	1	0	0	0	0	0	0	0	0	12	0	0	1	0	3	0	0	0	0	0	0	0	0	0	0	0	0	4	8	0	0	15	0	0	0	3
D_0__Bacteria, D_1__Firmicutes, D_2__Clostridia, D_3__Clostridiales, D_4__Clostridiaceae 1, D_5__Clostridium sensu stricto 1, D_6__Clostridium sp. ND2	102	0	68	0.607143	0	5.39687	0	0	0	0	0	0	0	0	0	0	0	0	0	0	0	0	0	0	0	0	0	0	0	0	0	0	0	0	0	0	0	0	0	11	0	0	0	8	0	9	0	0	6
D_0__Bacteria, D_1__Actinobacteria, D_2__Actinobacteria, D_3__Frankiales, D_4__uncultured, D_5__uncultured actinobacterium, D_6__uncultured actinobacterium	102	0	15	0.607143	0	2.20515	0	0	0	2	0	0	0	0	3	0	1	0	0	0	0	0	0	0	0	0	0	0	5	0	0	3	0	0	0	0	0	0	0	0	0	0	0	6	4	0	0	0	0
D_0__Bacteria, D_1__Bacteroidetes, D_2__Sphingobacteriia, D_3__Sphingobacteriales, D_4__Sphingobacteriaceae, D_5__Mucilaginibacter, Ambiguous_taxa	102	0	43	0.607143	0	3.78151	0	0	0	0	0	0	0	0	0	0	0	0	0	12	0	0	0	0	0	0	0	0	0	0	0	0	0	0	0	0	0	0	0	0	0	0	0	0	0	0	0	0	0
N/A	102	0	58	0.607143	0	4.57674	0	0	0	1	0	0	0	2	0	0	1	0	0	0	0	0	0	2	2	0	0	0	0	0	0	0	0	0	0	0	0	0	0	0	0	0	0	3	0	0	0	0	58
D_0__Bacteria, D_1__Bacteroidetes, D_2__Sphingobacteriia, D_3__Sphingobacteriales, D_4__Sphingobacteriaceae, D_5__Pedobacter, Ambiguous_taxa	101	0	39	0.60119	0	3.3015	0	0	0	0	0	0	0	0	0	0	2	0	0	0	0	0	0	0	0	0	0	0	2	0	0	0	0	0	0	0	0	0	0	0	0	0	0	0	0	0	0	0	0
D_0__Bacteria, D_1__Actinobacteria, D_2__Actinobacteria, D_3__Micromonosporales, D_4__Micromonosporaceae, Ambiguous_taxa, Ambiguous_taxa	101	0	14	0.60119	0	1.99442	0	0	0	0	0	0	0	0	0	0	0	0	0	0	0	0	0	0	0	0	0	0	0	0	0	1	0	1	0	0	0	0	0	0	0	0	2	0	0	0	0	0	0
D_0__Bacteria, D_1__Bacteroidetes, D_2__Sphingobacteriia, D_3__Sphingobacteriales, D_4__Chitinophagaceae, D_5__uncultured, D_6__uncultured bacterium	101	0	26	0.60119	0	2.99128	0	0	0	0	0	0	0	0	0	0	0	0	1	0	0	24	7	0	0	0	26	5	0	0	0	0	0	0	0	4	0	0	0	0	0	0	0	0	0	0	1	0	0
D_0__Bacteria, D_1__Cyanobacteria, D_2__Chloroplast, D_3__uncultured bacterium, D_4__uncultured bacterium, D_5__uncultured bacterium, D_6__uncultured bacterium	101	0	31	0.60119	0	3.40507	0	0	0	0	0	0	0	0	0	0	0	4	4	0	0	0	0	0	3	0	0	0	0	0	0	0	0	0	0	0	0	0	0	0	12	0	0	0	0	0	0	0	0
D_0__Bacteria, D_1__Proteobacteria, D_2__Deltaproteobacteria, D_3__Myxococcales, D_4__BIrii41, D_5__uncultured bacterium, D_6__uncultured bacterium	101	0	42	0.60119	0	4.01067	0	0	0	0	0	0	0	0	0	0	0	0	42	0	0	0	0	0	0	0	5	0	0	0	2	1	0	0	0	0	0	0	0	0	0	0	0	0	0	0	0	0	0
D_0__Bacteria, D_1__Proteobacteria, D_2__Gammaproteobacteria, D_3__Xanthomonadales, D_4__Xanthomonadaceae, D_5__Stenotrophomonas, D_6__Stenotrophomonas maltophilia	100	0	28	0.595238	0	2.86887	0	0	0	1	0	0	0	0	0	0	0	0	0	0	0	0	0	0	0	0	0	0	0	0	0	1	0	0	0	0	0	0	0	0	0	2	0	0	3	0	0	6	0
D_0__Bacteria, D_1__Proteobacteria, D_2__Gammaproteobacteria, D_3__Xanthomonadales, D_4__Xanthomonadaceae, D_5__Dokdonella, D_6__uncultured bacterium	100	0	20	0.595238	0	2.40816	0	0	0	0	0	0	0	0	0	0	0	0	0	0	0	0	0	0	1	0	0	0	0	0	0	0	0	0	0	0	0	0	0	0	0	0	0	0	0	0	0	0	0
D_0__Bacteria, D_1__Proteobacteria, D_2__Alphaproteobacteria, D_3__Rickettsiales, D_4__Mitochondria, Ambiguous_taxa, Ambiguous_taxa	99	0	83	0.589286	0	6.44863	0	0	83	0	0	0	0	0	0	0	0	0	10	0	0	0	0	0	0	0	0	0	0	0	0	0	0	0	0	0	0	0	0	0	0	0	0	0	0	0	0	0	0
D_0__Bacteria, D_1__Bacteroidetes, D_2__Sphingobacteriia, D_3__Sphingobacteriales, D_4__Sphingobacteriaceae, D_5__Mucilaginibacter, Ambiguous_taxa	99	0	10	0.589286	0	1.84206	0	0	0	5	0	0	3	0	0	0	6	0	0	0	0	0	0	0	10	0	2	0	2	10	4	1	0	0	0	0	0	0	0	0	0	0	0	0	0	0	0	0	0
D_0__Bacteria, D_1__Proteobacteria, D_2__Betaproteobacteria, D_3__Neisseriales, D_4__Neisseriaceae, D_5__Neisseria, D_6__uncultured bacterium	99	0	18	0.589286	0	2.26753	0	0	0	0	0	0	0	0	0	0	0	0	0	0	0	0	0	0	0	0	0	0	0	0	0	0	0	0	0	0	0	0	0	0	0	0	0	14	1	7	1	6	1
D_0__Bacteria, D_1__Proteobacteria, D_2__Alphaproteobacteria, D_3__Sphingomonadales, D_4__Sphingomonadaceae, D_5__Sphingopyxis, D_6__uncultured bacterium	99	0	18	0.589286	0	2.26224	0	0	0	1	0	0	0	0	0	0	0	0	0	0	0	0	0	0	0	0	0	0	3	0	2	0	0	0	0	0	7	0	0	0	0	0	0	0	0	0	0	0	0
D_0__Bacteria, D_1__Proteobacteria, D_2__Deltaproteobacteria, D_3__Myxococcales, D_4__Haliangiaceae, D_5__Haliangium, D_6__uncultured bacterium	99	0	69	0.589286	0	5.40828	0	0	0	0	0	0	0	0	0	0	0	0	0	0	0	0	0	0	0	4	0	0	0	0	0	0	0	0	0	0	0	0	0	0	0	0	0	0	0	0	0	0	0
N/A	99	0	21	0.589286	0	2.23025	0	0	0	0	0	0	0	1	0	0	1	0	0	0	0	0	0	0	0	0	0	0	3	0	0	0	0	0	0	0	0	0	0	0	0	2	0	0	21	2	0	8	0
D_0__Bacteria, D_1__Acidobacteria, D_2__Blastocatellia, D_3__Blastocatellales, D_4__Blastocatellaceae (Subgroup 4), D_5__Stenotrophobacter, Ambiguous_taxa	98	0	41	0.583333	0	3.69563	0	0	0	0	0	0	0	0	0	0	0	0	1	0	1	0	0	0	0	0	2	0	0	0	0	0	0	0	0	0	0	0	1	0	0	0	0	0	0	0	0	0	0
D_0__Bacteria, D_1__Proteobacteria, D_2__Deltaproteobacteria, D_3__Myxococcales, D_4__Polyangiaceae, D_5__Minicystis, D_6__uncultured bacterium	98	0	34	0.583333	0	3.31286	0	0	0	0	0	0	0	0	0	5	0	0	0	0	0	0	0	0	0	0	0	0	0	0	0	0	0	0	0	0	0	0	0	0	0	0	0	0	22	0	0	0	0
D_0__Bacteria, D_1__Proteobacteria, D_2__Betaproteobacteria, D_3__Burkholderiales, D_4__Comamonadaceae, D_5__Leptothrix, Ambiguous_taxa	98	0	22	0.583333	0	2.54402	0	0	0	0	0	0	0	0	0	1	0	0	2	0	0	0	0	0	0	0	0	0	4	0	0	0	0	0	0	0	0	0	0	0	0	0	0	9	0	0	0	0	0
D_0__Bacteria, D_1__Actinobacteria, D_2__Actinobacteria, D_3__Corynebacteriales, D_4__Mycobacteriaceae, D_5__Mycobacterium, D_6__uncultured bacterium	98	0	7	0.583333	0	1.24013	0	0	0	1	0	0	1	0	0	1	1	0	0	0	0	0	0	0	0	0	0	0	2	0	0	0	0	0	0	1	0	0	0	0	0	0	0	0	4	1	0	0	0
D_0__Bacteria, D_1__Proteobacteria, D_2__Alphaproteobacteria, D_3__Sphingomonadales, D_4__JG34-KF-161, Ambiguous_taxa, Ambiguous_taxa	98	0	63	0.583333	0	5.0011	0	0	0	0	0	0	0	0	0	0	0	0	0	0	0	0	0	0	0	0	0	0	0	0	0	0	0	0	0	0	0	0	0	0	0	0	0	0	0	0	0	0	0
D_0__Bacteria, D_1__Gemmatimonadetes, D_2__Gemmatimonadetes, D_3__Gemmatimonadales, D_4__Gemmatimonadaceae, D_5__Gemmatirosa, D_6__uncultured forest soil bacterium	98	0	86	0.583333	0	6.65525	0	0	0	0	0	0	0	0	0	0	0	0	0	0	0	0	0	0	0	0	0	0	0	0	0	0	0	0	0	0	0	0	0	0	0	0	0	0	0	0	0	0	0
D_0__Bacteria, D_1__Proteobacteria, D_2__Gammaproteobacteria, D_3__Pseudomonadales, D_4__Pseudomonadaceae, D_5__Pseudomonas, D_6__uncultured gamma proteobacterium	98	0	16	0.583333	0	1.74554	0	0	0	0	0	0	3	0	0	2	0	0	0	0	0	1	0	0	0	0	0	0	1	0	0	0	1	0	0	3	0	0	0	8	1	3	0	2	9	3	0	4	4
D_0__Bacteria, D_1__Proteobacteria, D_2__Gammaproteobacteria, D_3__Enterobacteriales, D_4__Enterobacteriaceae, D_5__Pantoea, D_6__Kluyvera intermedia	97	0	37	0.577381	0	3.79962	0	0	0	0	0	0	0	1	0	0	0	0	0	0	0	0	0	0	0	0	0	0	0	0	0	0	0	0	0	0	0	0	0	0	0	0	0	0	0	0	0	0	0
D_0__Bacteria, D_1__Proteobacteria, D_2__Alphaproteobacteria, D_3__Rhizobiales, D_4__Beijerinckiaceae, D_5__Beijerinckia, Ambiguous_taxa	97	0	11	0.577381	0	1.67581	0	0	0	1	1	0	1	2	0	2	1	0	0	0	0	0	0	0	0	8	0	0	0	0	0	1	0	0	0	0	0	0	0	0	0	4	0	0	1	1	0	11	1
D_0__Bacteria, D_1__Verrucomicrobia, D_2__Spartobacteria, D_3__Chthoniobacterales, D_4__DA101 soil group, Ambiguous_taxa, Ambiguous_taxa	97	0	25	0.577381	0	2.6253	0	0	0	0	0	0	0	0	0	0	0	0	4	0	0	0	0	0	0	0	0	0	18	0	1	0	4	0	10	0	0	0	0	0	0	0	0	0	5	0	0	0	3
D_0__Bacteria, D_1__Actinobacteria, D_2__Actinobacteria, D_3__Actinomycetales, D_4__Actinomycetaceae, D_5__Actinomyces, D_6__unidentified	96	0	34	0.571429	0	3.2122	0	0	0	0	0	0	0	0	0	0	0	0	0	12	0	0	0	0	0	0	0	0	0	0	2	0	4	0	0	3	0	0	0	0	0	0	0	0	0	0	0	0	0
D_0__Bacteria, D_1__Bacteroidetes, D_2__Sphingobacteriia, D_3__Sphingobacteriales, D_4__Chitinophagaceae, D_5__uncultured, Ambiguous_taxa	96	0	15	0.571429	0	1.95019	0	0	0	0	0	0	0	0	0	0	0	0	0	0	0	0	0	2	0	0	0	9	0	0	0	0	0	0	0	0	0	0	0	0	0	0	0	0	0	0	0	0	0
D_0__Bacteria, D_1__Proteobacteria, D_2__Betaproteobacteria, D_3__Burkholderiales, D_4__Burkholderiaceae, D_5__Burkholderia-Paraburkholderia, D_6__Burkholderia sp. M12	96	0	42	0.571429	0	4.14782	0	0	0	0	0	0	0	0	0	1	0	0	0	1	0	0	0	1	0	0	0	0	0	0	0	42	0	0	0	0	0	0	0	0	0	0	0	0	0	0	0	5	0
D_0__Bacteria, D_1__Bacteroidetes, D_2__Bacteroidia, D_3__Bacteroidales, D_4__Porphyromonadaceae, D_5__Porphyromonas, D_6__uncultured bacterium	96	0	96	0.571429	0	7.40656	0	0	0	0	0	0	0	0	0	0	0	0	0	0	0	0	0	0	0	0	0	0	0	0	0	0	0	0	0	0	0	0	0	0	0	0	0	0	0	0	0	0	0
D_0__Bacteria, D_1__Bacteroidetes, D_2__Sphingobacteriia, D_3__Sphingobacteriales, D_4__Sphingobacteriaceae, D_5__Mucilaginibacter, D_6__proteobacterium symbiont of Nilaparvata lugens	96	0	33	0.571429	0	2.76109	0	0	0	0	0	0	3	0	0	0	0	0	0	3	0	0	0	0	0	0	0	0	0	0	0	2	0	0	1	0	0	0	0	0	0	0	0	0	1	0	0	0	0
D_0__Bacteria, D_1__Proteobacteria, D_2__Alphaproteobacteria, D_3__Sphingomonadales, D_4__Sphingomonadaceae, D_5__Sphingomonas, D_6__uncultured bacterium	95	0	22	0.565476	0	2.23912	0	0	0	0	0	0	4	0	0	22	0	0	0	4	0	0	0	0	0	0	0	3	1	1	0	0	0	0	0	0	0	0	0	0	0	0	0	0	1	0	0	0	0
D_0__Bacteria, D_1__Acidobacteria, D_2__Acidobacteria, D_3__Acidobacteriales, D_4__Acidobacteriaceae (Subgroup 1), D_5__Acidicapsa, D_6__Acidobacteriaceae bacterium SK-11	95	0	30	0.565476	0	2.69317	0	0	0	1	0	0	2	0	0	0	0	0	0	0	0	13	0	1	0	0	0	0	0	0	0	1	4	0	0	0	0	0	0	0	0	0	0	0	0	0	0	0	0
D_0__Bacteria, D_1__Proteobacteria, D_2__Betaproteobacteria, D_3__Burkholderiales, D_4__Comamonadaceae, D_5__Tepidimonas, Ambiguous_taxa	95	0	9	0.565476	0	1.57693	0	0	0	0	0	0	0	0	0	0	3	0	7	2	0	5	0	0	3	0	0	0	0	0	0	1	0	0	0	0	0	0	0	0	0	0	0	0	0	1	3	0	0
D_0__Bacteria, D_1__Acidobacteria, D_2__Acidobacteria, D_3__Acidobacteriales, D_4__Acidobacteriaceae (Subgroup 1), D_5__uncultured, D_6__uncultured bacterium	95	0	32	0.565476	0	2.92345	0	0	0	0	0	0	0	0	0	0	0	0	0	0	0	0	0	0	0	0	0	0	0	0	0	0	0	0	0	0	0	0	0	0	0	0	0	0	0	0	0	0	0
D_0__Bacteria, D_1__Bacteroidetes, D_2__Flavobacteriia, D_3__Flavobacteriales, D_4__Flavobacteriaceae, D_5__Chryseobacterium, D_6__uncultured bacterium	95	0	54	0.565476	0	4.31352	0	0	0	2	0	0	0	1	0	0	0	0	0	0	0	0	0	0	0	0	0	0	0	0	0	0	0	0	0	0	0	0	0	0	0	3	0	0	2	1	7	0	0
D_0__Bacteria, D_1__Firmicutes, D_2__Clostridia, D_3__Clostridiales, D_4__Clostridiaceae 1, D_5__Clostridium sensu stricto 1, D_6__uncultured bacterium	94	0	24	0.559524	0	2.56345	0	0	0	0	0	0	0	0	0	0	0	2	0	0	0	0	0	0	0	0	0	6	0	0	0	0	0	0	0	0	0	0	0	0	0	0	0	0	0	0	0	0	0
D_0__Bacteria, D_1__Proteobacteria, D_2__Gammaproteobacteria, D_3__Pseudomonadales, D_4__Moraxellaceae, D_5__Acinetobacter, D_6__uncultured bacterium	94	0	27	0.559524	0	2.95617	0	0	0	0	0	0	0	0	0	0	0	0	1	0	0	3	0	1	0	0	0	0	0	0	0	0	13	0	11	20	0	0	0	0	0	0	0	0	4	0	0	0	0
D_0__Bacteria, D_1__Firmicutes, D_2__Negativicutes, D_3__Selenomonadales, D_4__Veillonellaceae, D_5__Veillonella, D_6__uncultured bacterium	94	0	45	0.559524	0	3.64881	0	0	0	0	0	0	0	0	0	0	1	0	1	0	1	1	0	1	0	0	0	0	0	0	0	0	0	1	5	45	0	1	0	0	0	0	0	0	0	8	0	7	0
D_0__Bacteria, D_1__Proteobacteria, D_2__Gammaproteobacteria, D_3__Pseudomonadales, D_4__Moraxellaceae, D_5__Acinetobacter, D_6__uncultured bacterium	94	0	68	0.559524	0	5.32276	0	0	0	0	0	0	0	0	0	0	0	0	0	0	0	0	0	0	0	0	0	0	0	0	0	0	0	0	0	0	0	0	0	6	0	0	1	0	0	0	0	0	0
D_0__Bacteria, D_1__Proteobacteria, D_2__Alphaproteobacteria, D_3__Sphingomonadales, D_4__Sphingomonadaceae, D_5__Sphingomonas, D_6__Triatoma brasiliensis	94	0	9	0.559524	0	1.33	0	0	0	1	0	0	0	0	0	2	2	0	0	2	0	0	0	0	0	0	0	1	2	0	0	2	1	0	0	0	1	0	0	2	0	1	0	0	1	1	0	0	1
D_0__Bacteria, D_1__Bacteroidetes, D_2__Sphingobacteriia, D_3__Sphingobacteriales, D_4__Sphingobacteriaceae, D_5__Mucilaginibacter, D_6__uncultured bacterium	94	0	54	0.559524	0	4.28016	0	0	0	0	0	0	0	0	0	0	0	0	0	0	0	0	0	0	2	0	0	0	0	54	0	9	0	0	0	0	0	0	1	0	0	0	0	0	0	0	0	0	0
D_0__Bacteria, D_1__Proteobacteria, D_2__Gammaproteobacteria, D_3__Pseudomonadales, D_4__Pseudomonadaceae, D_5__Pseudomonas, Ambiguous_taxa	94	0	15	0.559524	0	1.97803	0	0	0	0	0	0	0	0	0	0	1	0	0	0	0	0	0	0	0	0	0	0	1	2	0	0	0	0	0	0	0	0	0	0	0	0	0	0	0	0	0	0	2
D_0__Bacteria, D_1__Acidobacteria, D_2__Acidobacteria, D_3__Acidobacteriales, D_4__Acidobacteriaceae (Subgroup 1), D_5__Granulicella, Ambiguous_taxa	94	0	26	0.559524	0	2.45365	0	0	0	0	0	0	0	0	0	3	0	3	0	0	0	1	0	5	0	3	0	5	0	0	0	0	0	0	0	0	0	0	0	0	0	0	0	0	0	0	0	0	0
D_0__Bacteria, D_1__Proteobacteria, D_2__Gammaproteobacteria, D_3__Pseudomonadales, D_4__Moraxellaceae, D_5__Psychrobacter, Ambiguous_taxa	94	0	89	0.559524	0	6.87502	0	0	0	0	0	0	0	0	0	0	0	0	0	0	0	0	0	0	0	0	0	0	0	0	0	0	0	0	0	0	0	0	0	0	0	0	0	0	0	0	0	0	0
D_0__Bacteria, D_1__Proteobacteria, D_2__Betaproteobacteria, D_3__Burkholderiales, D_4__Comamonadaceae, Ambiguous_taxa, Ambiguous_taxa	94	0	20	0.559524	0	2.20153	0	0	0	1	0	0	0	0	0	0	0	0	8	0	1	0	0	0	0	0	2	0	0	0	0	0	20	0	0	0	0	0	0	0	0	0	0	0	0	0	0	0	0
D_0__Bacteria, D_1__Proteobacteria, D_2__Alphaproteobacteria, D_3__Sphingomonadales, D_4__Sphingomonadaceae, D_5__Sphingomonas, D_6__uncultured bacterium	94	0	11	0.559524	0	1.47515	0	0	0	1	0	0	1	1	0	1	2	0	0	2	0	0	0	0	0	0	0	0	0	2	0	0	1	0	0	0	0	0	0	0	0	0	0	1	3	2	0	1	3
D_0__Bacteria, D_1__Proteobacteria, D_2__Alphaproteobacteria, D_3__Sphingomonadales, D_4__Sphingomonadaceae, D_5__Sphingomonas, D_6__uncultured bacterium	94	0	12	0.559524	0	1.46292	0	0	0	1	0	0	0	1	0	0	3	0	0	1	0	0	0	0	0	0	1	0	0	4	0	0	0	0	0	0	0	0	0	0	0	0	0	0	0	0	0	0	1
D_0__Bacteria, D_1__Actinobacteria, D_2__Actinobacteria, D_3__Propionibacteriales, D_4__Nocardioidaceae, D_5__Marmoricola, D_6__endophytic bacterium CTC44	94	0	24	0.559524	0	2.39936	0	0	0	0	0	0	0	0	0	0	0	0	24	0	2	0	0	0	4	0	9	0	0	0	0	0	0	0	0	4	0	0	0	0	0	0	0	0	0	0	0	0	0
D_0__Bacteria, D_1__Bacteroidetes, D_2__Flavobacteriia, D_3__Flavobacteriales, D_4__Flavobacteriaceae, D_5__Chryseobacterium, D_6__uncultured Bacteroidetes bacterium	94	0	20	0.559524	0	2.77435	0	0	0	0	0	0	0	0	0	0	0	0	0	0	0	0	0	0	0	0	19	0	0	0	0	0	0	0	0	0	3	0	0	0	0	0	0	0	0	0	0	0	0
D_0__Bacteria, D_1__Chloroflexi, D_2__KD4-96, D_3__uncultured bacterium, D_4__uncultured bacterium, D_5__uncultured bacterium, D_6__uncultured bacterium	94	0	22	0.559524	0	2.57511	0	0	0	0	0	0	0	0	0	0	0	0	0	0	0	0	0	0	0	0	0	0	0	0	0	0	0	0	0	0	0	0	0	0	0	0	0	0	0	0	0	0	0
D_0__Bacteria, D_1__Bacteroidetes, D_2__Sphingobacteriia, D_3__Sphingobacteriales, D_4__Chitinophagaceae, D_5__uncultured, D_6__uncultured bacterium	94	0	94	0.559524	0	7.25226	0	0	0	0	0	0	0	0	0	0	0	0	0	0	0	0	0	0	0	0	0	0	0	0	0	0	0	0	0	0	0	0	0	0	0	0	0	0	0	0	0	0	0
N/A	94	0	94	0.559524	0	7.25226	0	0	0	0	0	0	0	0	0	0	0	0	0	0	0	0	0	0	0	0	0	0	0	0	0	0	0	0	0	0	0	0	0	0	0	0	0	0	0	0	0	0	0
D_0__Bacteria, D_1__Planctomycetes, D_2__Planctomycetacia, D_3__Planctomycetales, D_4__Planctomycetaceae, D_5__Singulisphaera, D_6__Isosphaera sp. Ha1-3	93	0	8	0.553571	0	1.41319	0	0	0	1	0	0	1	0	0	0	1	1	0	8	0	0	0	0	2	0	0	0	0	1	0	0	1	0	0	0	0	0	2	0	0	0	0	5	2	0	0	0	0
D_0__Bacteria, D_1__Bacteroidetes, D_2__Sphingobacteriia, D_3__Sphingobacteriales, D_4__Chitinophagaceae, D_5__uncultured, D_6__uncultured bacterium	93	0	15	0.553571	0	1.83694	0	0	0	0	0	0	0	0	1	0	1	0	0	5	0	0	0	0	0	0	0	0	0	0	0	0	0	0	0	5	0	0	0	0	0	0	0	0	0	0	4	0	0
D_0__Bacteria, D_1__Actinobacteria, D_2__Actinobacteria, D_3__Pseudonocardiales, D_4__Pseudonocardiaceae, D_5__Pseudonocardia, D_6__uncultured bacterium	93	0	48	0.553571	0	3.94234	0	0	0	0	0	0	0	0	0	0	0	0	0	0	0	0	0	0	0	0	3	0	0	0	0	0	0	0	0	0	0	0	0	0	0	0	0	0	0	0	0	0	0
D_0__Bacteria, D_1__Bacteroidetes, D_2__Cytophagia, D_3__Cytophagales, D_4__Cytophagaceae, D_5__Spirosoma, D_6__uncultured bacterium	93	0	29	0.553571	0	2.61904	0	0	0	1	0	0	0	0	4	0	4	0	0	0	0	0	0	0	0	0	0	0	0	1	0	0	0	0	0	0	0	0	0	0	0	0	0	0	0	0	0	0	0
D_0__Bacteria, D_1__Proteobacteria, D_2__Alphaproteobacteria, D_3__Rhodospirillales, D_4__Acetobacteraceae, D_5__uncultured, Ambiguous_taxa	93	0	29	0.553571	0	2.73316	0	0	0	1	0	1	1	0	0	0	0	0	0	0	0	0	0	0	0	9	0	0	5	1	0	0	0	0	0	0	0	0	0	0	0	2	0	0	0	0	0	0	0
D_0__Bacteria, D_1__Proteobacteria, D_2__Betaproteobacteria, D_3__Burkholderiales, D_4__Oxalobacteraceae, D_5__Massilia, D_6__uncultured bacterium	93	0	19	0.553571	0	2.18256	0	0	0	0	0	0	0	3	0	0	3	0	11	0	0	0	0	0	0	0	3	0	5	0	0	0	0	0	0	0	0	0	0	0	0	0	0	0	0	1	0	0	0
D_0__Bacteria, D_1__Proteobacteria, D_2__Gammaproteobacteria, D_3__Xanthomonadales, D_4__Xanthomonadaceae, D_5__Dyella, Ambiguous_taxa	93	0	14	0.553571	0	1.92605	0	0	0	0	0	0	1	0	0	0	3	0	0	0	0	14	0	0	0	0	0	0	4	0	0	1	0	0	0	0	0	0	2	0	13	0	0	0	0	0	0	0	0
D_0__Bacteria, D_1__Acidobacteria, D_2__Acidobacteria, D_3__Acidobacteriales, D_4__Acidobacteriaceae (Subgroup 1), D_5__uncultured, D_6__uncultured forest soil bacterium	93	0	27	0.553571	0	2.72218	0	0	0	0	0	0	0	0	0	0	0	0	0	0	0	0	0	0	0	0	0	0	0	0	0	0	0	0	0	0	0	0	0	0	0	0	0	0	0	0	4	0	0
D_0__Bacteria, D_1__Bacteroidetes, D_2__Sphingobacteriia, D_3__Sphingobacteriales, D_4__Chitinophagaceae, D_5__uncultured, D_6__uncultured bacterium	93	0	39	0.553571	0	3.51176	0	0	0	3	0	0	0	0	0	0	1	0	0	0	0	0	0	0	0	0	0	0	0	0	0	0	3	0	0	0	0	0	0	0	0	0	0	0	0	0	3	0	0
D_0__Bacteria, D_1__Acidobacteria, D_2__Acidobacteria, D_3__Acidobacteriales, D_4__Acidobacteriaceae (Subgroup 1), D_5__Granulicella, D_6__uncultured bacterium	93	0	32	0.553571	0	2.89074	0	0	0	0	0	0	0	0	0	0	0	0	0	0	0	0	0	0	0	0	0	0	0	0	0	0	0	0	0	0	0	0	0	0	0	0	0	0	0	0	1	0	1
D_0__Bacteria, D_1__Proteobacteria, D_2__Alphaproteobacteria, D_3__Rhizobiales, D_4__Methylobacteriaceae, D_5__Methylobacterium, D_6__Methylobacterium hispanicum	92	0	92	0.547619	0	7.09795	92	0	0	0	0	0	0	0	0	0	0	0	0	0	0	0	0	0	0	0	0	0	0	0	0	0	0	0	0	0	0	0	0	0	0	0	0	0	0	0	0	0	0
D_0__Bacteria, D_1__Planctomycetes, D_2__Planctomycetacia, D_3__Planctomycetales, D_4__Planctomycetaceae, D_5__Singulisphaera, Ambiguous_taxa	92	0	27	0.547619	0	2.57535	0	0	0	0	0	0	0	0	0	2	0	0	0	0	0	0	0	0	0	0	0	1	3	0	2	0	0	0	0	0	0	0	0	0	0	4	0	0	5	0	0	0	0
D_0__Bacteria, D_1__Proteobacteria, D_2__Alphaproteobacteria, D_3__Caulobacterales, D_4__Caulobacteraceae, D_5__Phenylobacterium, D_6__uncultured bacterium	92	0	55	0.547619	0	4.4085	0	0	0	0	0	0	0	0	0	0	5	1	0	0	0	5	0	1	0	0	0	0	0	0	0	0	0	0	0	0	0	0	0	0	0	0	0	0	0	0	0	0	0
D_0__Bacteria, D_1__Proteobacteria, D_2__Gammaproteobacteria, D_3__Pasteurellales, D_4__Pasteurellaceae, D_5__Haemophilus, D_6__uncultured bacterium	92	0	62	0.547619	0	4.91339	0	0	0	0	0	0	0	0	0	0	0	0	0	0	0	0	0	0	0	0	0	0	0	0	1	0	0	0	0	11	0	0	0	0	0	0	0	0	0	0	0	0	0
D_0__Bacteria, D_1__Proteobacteria, D_2__Alphaproteobacteria, D_3__Sphingomonadales, D_4__Sphingomonadaceae, D_5__Sphingomonas, Ambiguous_taxa	92	0	9	0.547619	0	1.40916	0	0	0	1	0	0	1	1	0	0	7	0	0	1	0	0	0	0	0	0	0	1	0	4	0	2	0	0	0	0	0	0	0	2	0	0	0	0	1	0	0	0	3
D_0__Bacteria, D_1__Actinobacteria, D_2__Actinobacteria, D_3__Micrococcales, D_4__Intrasporangiaceae, D_5__Phycicoccus, D_6__uncultured bacterium	92	0	31	0.547619	0	2.77026	0	0	0	0	0	0	0	0	0	0	0	0	0	0	0	0	0	0	0	0	3	0	0	0	0	0	0	0	0	0	0	0	0	0	0	0	0	0	0	0	0	0	0
D_0__Bacteria, D_1__Actinobacteria, D_2__Acidimicrobiia, D_3__Acidimicrobiales, D_4__uncultured, D_5__uncultured Acidimicrobineae bacterium, D_6__uncultured Acidimicrobineae bacterium	91	0	19	0.541667	0	2.38973	0	0	0	0	0	0	0	0	0	0	0	0	0	0	1	0	0	0	0	0	0	0	0	0	0	0	1	0	0	0	0	0	0	0	0	0	0	0	0	0	0	0	0
D_0__Bacteria, D_1__Acidobacteria, D_2__Acidobacteria, D_3__Acidobacteriales, D_4__Acidobacteriaceae (Subgroup 1), D_5__uncultured, D_6__uncultured Holophaga sp.	91	0	27	0.541667	0	2.80473	0	0	0	0	0	0	0	0	0	0	0	0	0	0	0	0	0	0	5	9	0	0	0	0	0	0	0	0	0	0	0	0	0	0	0	0	0	0	0	0	0	0	0
D_0__Bacteria, D_1__Proteobacteria, D_2__Alphaproteobacteria, D_3__Rhizobiales, D_4__Hyphomicrobiaceae, Ambiguous_taxa, Ambiguous_taxa	91	0	16	0.541667	0	2.11029	0	0	0	0	0	0	0	2	0	0	0	0	0	0	0	0	0	0	0	0	0	0	0	0	0	0	0	0	0	0	0	0	0	0	0	0	0	14	0	3	0	0	0
N/A	91	0	91	0.541667	0	7.0208	0	0	0	0	0	0	0	0	0	0	0	0	0	0	0	0	0	0	0	0	0	0	0	0	0	0	0	0	0	0	0	0	0	0	0	0	0	0	0	0	0	0	0
D_0__Bacteria, D_1__Proteobacteria, D_2__Alphaproteobacteria, D_3__Sphingomonadales, D_4__Sphingomonadaceae, D_5__Sphingomonas, D_6__uncultured bacterium	90	0	9	0.535714	0	1.31729	0	0	0	1	0	5	0	0	0	1	2	0	0	0	0	0	0	0	0	0	0	0	0	3	0	2	0	0	0	0	0	0	0	4	0	3	0	0	2	0	0	1	3
D_0__Bacteria, D_1__Proteobacteria, D_2__Gammaproteobacteria, D_3__Pseudomonadales, D_4__Pseudomonadaceae, D_5__Pseudomonas, Ambiguous_taxa	90	0	18	0.535714	0	1.96646	0	0	0	0	0	0	0	0	0	0	0	2	1	0	0	1	0	2	0	0	0	6	1	0	0	0	0	0	6	18	3	3	0	0	0	0	0	0	0	0	0	0	0
D_0__Bacteria, D_1__Actinobacteria, D_2__Actinobacteria, D_3__Micromonosporales, D_4__Micromonosporaceae, D_5__Spirilliplanes, D_6__uncultured bacterium	90	0	27	0.535714	0	3.00676	0	0	0	0	0	0	0	0	0	0	0	0	27	0	0	0	0	0	0	0	0	0	0	0	0	0	0	0	0	0	0	0	0	0	0	0	0	0	0	0	0	0	0
D_0__Bacteria, D_1__Proteobacteria, D_2__Betaproteobacteria, D_3__Burkholderiales, D_4__Oxalobacteraceae, D_5__Massilia, Ambiguous_taxa	90	0	27	0.535714	0	2.45899	0	0	0	0	2	4	0	0	0	0	1	0	0	0	0	0	0	0	0	0	0	0	1	10	0	2	0	0	0	0	0	0	0	0	0	3	0	0	0	0	0	0	7
D_0__Bacteria, D_1__Actinobacteria, D_2__Thermoleophilia, D_3__Solirubrobacterales, D_4__TM146, D_5__uncultured bacterium, D_6__uncultured bacterium	90	0	10	0.535714	0	1.512	0	0	0	1	0	0	0	2	0	0	0	0	0	0	0	3	0	1	0	0	0	3	0	0	0	0	0	0	0	0	0	0	0	0	0	0	0	0	4	7	0	3	0
N/A	90	0	18	0.535714	0	2.33406	0	0	0	0	0	0	0	0	0	0	0	0	0	0	0	0	0	0	0	0	0	0	0	0	0	18	0	0	0	0	0	0	0	0	0	0	0	0	6	0	0	10	1
N/A	90	0	33	0.535714	0	2.8282	0	0	0	0	0	0	0	0	0	0	3	0	0	0	0	0	0	0	0	0	0	0	1	3	0	0	0	0	0	0	0	3	0	0	0	0	0	0	2	0	0	8	0
N/A	90	0	20	0.535714	0	2.25046	0	0	0	0	0	0	0	1	0	0	0	0	0	0	0	0	0	0	0	7	0	0	0	3	0	0	0	0	0	0	0	0	0	0	0	7	0	0	14	0	6	20	0
D_0__Bacteria, D_1__Proteobacteria, D_2__Gammaproteobacteria, D_3__Xanthomonadales, D_4__Xanthomonadaceae, D_5__Luteimonas, D_6__uncultured bacterium	89	0	81	0.529762	0	6.26933	0	0	0	0	0	0	0	0	0	0	0	0	7	0	0	0	0	0	0	0	0	81	0	0	0	0	0	0	0	0	0	0	0	0	0	0	0	0	0	0	0	0	0
D_0__Bacteria, D_1__Proteobacteria, D_2__Alphaproteobacteria, D_3__Sphingomonadales, D_4__Sphingomonadaceae, D_5__Novosphingobium, Ambiguous_taxa	89	0	20	0.529762	0	2.13868	0	0	0	0	0	1	0	0	0	0	0	0	0	0	0	0	0	0	0	0	0	0	0	0	0	0	0	0	0	0	0	0	0	0	0	0	0	0	0	0	0	0	2
D_0__Bacteria, D_1__Proteobacteria, D_2__Alphaproteobacteria, D_3__Sphingomonadales, D_4__Sphingomonadaceae, D_5__Sphingopyxis, D_6__uncultured bacterium	89	0	7	0.529762	0	1.38394	0	0	0	0	0	2	0	0	0	0	2	0	0	0	0	0	0	0	0	2	0	3	7	0	0	0	0	0	0	0	0	0	0	0	0	0	0	0	1	0	0	0	0
D_0__Bacteria, D_1__Firmicutes, D_2__Clostridia, D_3__Clostridiales, D_4__Ruminococcaceae, D_5__Ruminococcus 2, D_6__uncultured bacterium	89	0	18	0.529762	0	2.39991	0	0	0	0	0	0	0	0	0	0	0	0	0	0	0	0	0	0	0	0	0	0	2	0	0	0	0	2	15	0	4	0	0	0	0	0	0	0	0	0	1	0	2
D_0__Bacteria, D_1__Actinobacteria, D_2__Actinobacteria, D_3__Micrococcales, D_4__Sanguibacteraceae, D_5__Sanguibacter, D_6__uncultured bacterium	89	0	89	0.529762	0	6.8665	0	0	0	0	0	0	0	0	0	0	0	0	0	0	0	0	0	0	0	0	0	0	0	0	0	0	0	0	0	0	0	0	0	0	0	0	0	0	0	0	0	0	0
D_0__Bacteria, D_1__Proteobacteria, D_2__Alphaproteobacteria, D_3__Caulobacterales, D_4__Caulobacteraceae, D_5__uncultured, Ambiguous_taxa	89	0	22	0.529762	0	2.47363	0	0	0	1	0	0	0	0	0	0	0	0	0	0	0	0	0	0	0	0	0	0	2	0	0	0	0	0	4	0	0	0	0	0	0	0	0	0	0	0	0	0	0
D_0__Bacteria, D_1__Gemmatimonadetes, D_2__Gemmatimonadetes, D_3__Gemmatimonadales, D_4__Gemmatimonadaceae, D_5__Gemmatimonas, D_6__uncultured bacterium	89	0	30	0.529762	0	2.69825	0	0	0	0	0	0	0	0	0	0	0	0	0	0	0	0	0	0	0	0	0	0	0	0	0	0	0	0	0	0	0	0	0	0	0	0	0	0	0	0	2	0	4
D_0__Bacteria, D_1__Actinobacteria, D_2__Actinobacteria, D_3__Streptomycetales, D_4__Streptomycetaceae, D_5__Streptacidiphilus, Ambiguous_taxa	88	0	15	0.52381	0	2.06178	0	0	0	1	0	0	0	2	4	0	0	0	0	0	1	1	0	0	0	0	0	0	11	15	0	0	0	0	0	0	0	0	0	3	0	0	0	0	0	0	2	0	0
D_0__Bacteria, D_1__Proteobacteria, D_2__Betaproteobacteria, D_3__Burkholderiales, D_4__Burkholderiaceae, D_5__Burkholderia-Paraburkholderia, D_6__uncultured bacterium	88	0	32	0.52381	0	3.08163	0	0	0	0	0	0	1	0	0	0	0	13	0	0	0	0	1	0	0	0	0	0	0	0	0	0	2	0	0	0	0	0	0	0	0	0	0	0	0	0	0	0	0
D_0__Bacteria, D_1__Actinobacteria, D_2__Actinobacteria, D_3__Micrococcales, D_4__Brevibacteriaceae, D_5__Brevibacterium, Ambiguous_taxa	88	0	68	0.52381	0	5.32754	0	0	0	0	0	0	0	0	0	0	0	0	0	0	0	0	0	0	0	0	0	0	0	0	0	0	0	0	0	0	0	0	0	0	0	0	0	0	0	11	0	0	0
D_0__Bacteria, D_1__Proteobacteria, D_2__Alphaproteobacteria, D_3__Rhizobiales, D_4__Hyphomicrobiaceae, D_5__Devosia, D_6__Devosia sp. Emb19	88	0	10	0.52381	0	1.51619	0	0	0	0	0	0	0	0	0	0	0	0	0	0	0	0	0	0	0	4	3	0	9	0	0	1	0	0	0	0	0	1	0	0	0	5	0	0	0	0	0	0	0
D_0__Bacteria, D_1__Actinobacteria, D_2__Actinobacteria, D_3__Frankiales, D_4__uncultured, D_5__uncultured Sporichthyaceae bacterium, D_6__uncultured Sporichthyaceae bacterium	88	0	13	0.52381	0	1.85056	0	0	0	2	0	0	0	0	0	0	0	0	0	0	0	0	0	0	0	0	0	0	0	0	0	2	0	0	0	0	9	0	0	0	0	0	0	0	0	1	1	0	0
D_0__Bacteria, D_1__Actinobacteria, D_2__Actinobacteria, D_3__Corynebacteriales, D_4__Mycobacteriaceae, D_5__Mycobacterium, D_6__uncultured bacterium	88	0	11	0.52381	0	1.41824	0	0	0	0	0	0	1	1	0	0	1	0	0	0	0	0	0	0	0	0	0	0	0	0	0	0	0	0	0	0	0	0	0	0	0	0	0	0	0	0	0	0	0
D_0__Bacteria, D_1__Proteobacteria, D_2__Alphaproteobacteria, D_3__Sphingomonadales, D_4__Sphingomonadaceae, D_5__uncultured, D_6__Blastomonas sp. SM1503	88	0	15	0.52381	0	1.78803	0	0	0	1	0	0	0	0	0	0	8	0	0	0	0	0	0	0	3	0	1	0	0	3	0	0	3	0	0	0	0	0	0	0	0	0	0	5	5	2	4	15	1
D_0__Bacteria, D_1__Proteobacteria, D_2__Betaproteobacteria, D_3__Burkholderiales, D_4__Oxalobacteraceae, D_5__Undibacterium, D_6__uncultured bacterium	88	0	37	0.52381	0	2.98289	0	0	0	0	2	0	0	0	0	0	0	0	0	0	0	0	0	0	0	0	0	0	0	0	0	1	0	0	0	0	0	0	0	0	0	0	0	0	0	0	0	0	37
D_0__Bacteria, D_1__Planctomycetes, D_2__Planctomycetacia, D_3__Planctomycetales, D_4__Planctomycetaceae, D_5__Singulisphaera, D_6__bacterium Ellin6062	88	0	14	0.52381	0	1.67744	0	0	0	3	0	0	0	0	0	0	0	0	0	6	0	2	0	0	0	0	0	0	0	0	0	0	0	0	5	0	0	0	0	0	0	3	4	3	3	3	0	7	0
D_0__Bacteria, D_1__Firmicutes, D_2__Clostridia, D_3__Halanaerobiales, D_4__ODP1230B8.23, D_5__uncultured forest soil bacterium, D_6__uncultured forest soil bacterium	88	0	26	0.52381	0	2.52165	0	0	0	0	0	0	1	0	0	0	0	0	0	0	0	1	0	0	0	0	0	0	0	0	0	0	0	0	0	0	0	0	0	0	0	0	0	0	0	0	0	0	0
D_0__Bacteria, D_1__Bacteroidetes, D_2__Cytophagia, D_3__Cytophagales, D_4__Cytophagaceae, D_5__Hymenobacter, Ambiguous_taxa	88	0	15	0.52381	0	1.82777	0	0	0	0	0	0	0	0	0	0	0	0	5	0	0	0	0	0	3	3	0	9	0	0	0	0	0	0	0	0	0	0	0	0	0	0	0	0	0	0	0	0	0
D_0__Bacteria, D_1__Cyanobacteria, D_2__Chloroplast, Ambiguous_taxa, Ambiguous_taxa, Ambiguous_taxa, Ambiguous_taxa	88	0	48	0.52381	0	4.15126	0	0	0	0	0	0	0	0	0	0	0	0	48	0	0	0	0	0	0	0	0	0	0	0	0	0	0	0	0	0	0	0	0	0	0	0	0	0	0	0	0	0	4
D_0__Bacteria, D_1__Acidobacteria, D_2__Solibacteres, D_3__Solibacterales, D_4__Solibacteraceae (Subgroup 3), D_5__Candidatus Solibacter, Ambiguous_taxa	87	0	19	0.517857	0	2.48341	0	0	0	0	0	0	0	0	0	0	1	0	0	0	0	9	2	15	0	0	0	0	0	0	0	0	0	0	0	0	0	0	0	0	0	0	0	0	0	0	0	0	0
D_0__Bacteria, D_1__Actinobacteria, D_2__Actinobacteria, D_3__Corynebacteriales, D_4__Mycobacteriaceae, D_5__Mycobacterium, Ambiguous_taxa	87	0	19	0.517857	0	2.21582	0	0	0	0	0	0	0	0	0	0	1	0	9	0	0	0	0	0	0	0	1	0	0	0	0	0	0	0	0	0	0	0	0	0	0	0	0	0	0	0	0	0	0
D_0__Bacteria, D_1__Actinobacteria, D_2__Actinobacteria, D_3__Corynebacteriales, D_4__Mycobacteriaceae, D_5__Mycobacterium, Ambiguous_taxa	87	0	16	0.517857	0	1.87314	0	0	0	0	0	0	0	0	0	0	1	0	0	0	0	0	1	0	0	0	0	0	0	0	0	0	0	0	0	0	0	0	0	4	0	0	0	0	3	0	0	0	0
D_0__Bacteria, D_1__Proteobacteria, D_2__Betaproteobacteria, D_3__Burkholderiales, D_4__Burkholderiaceae, D_5__Burkholderia-Paraburkholderia, D_6__uncultured bacterium	87	0	21	0.517857	0	1.99692	0	0	0	2	0	0	0	0	0	0	0	4	0	21	0	0	0	1	0	0	0	0	0	0	0	0	0	0	0	0	0	0	0	0	0	6	0	0	0	0	0	0	0
D_0__Bacteria, D_1__Proteobacteria, D_2__Alphaproteobacteria, D_3__Rhizobiales, D_4__Bradyrhizobiaceae, D_5__Bradyrhizobium, D_6__uncultured bacterium	87	0	7	0.517857	0	1.23799	0	0	0	1	0	7	1	1	0	1	3	0	0	0	0	0	0	0	0	0	5	0	2	2	0	0	0	0	0	0	0	0	0	4	0	0	0	1	2	0	0	0	4
D_0__Bacteria, D_1__Proteobacteria, D_2__Betaproteobacteria, D_3__Burkholderiales, D_4__Comamonadaceae, D_5__Rhizobacter, Ambiguous_taxa	87	0	13	0.517857	0	1.56294	0	0	0	2	0	0	0	0	1	0	0	0	0	0	0	0	0	0	2	4	0	0	0	0	0	0	0	0	0	0	0	0	0	0	0	0	0	0	6	0	0	0	0
D_0__Bacteria, D_1__Proteobacteria, D_2__Alphaproteobacteria, D_3__Rickettsiales, D_4__Anaplasmataceae, D_5__Wolbachia, Ambiguous_taxa	87	0	23	0.517857	0	2.2745	0	0	0	0	0	0	0	0	0	0	0	0	0	0	0	0	0	0	0	0	0	11	0	0	0	0	0	0	0	0	0	0	0	0	0	0	0	0	0	0	0	0	2
D_0__Bacteria, D_1__Bacteroidetes, D_2__Sphingobacteriia, D_3__Sphingobacteriales, D_4__Sphingobacteriaceae, D_5__Mucilaginibacter, Ambiguous_taxa	87	0	66	0.517857	0	5.16433	0	0	0	0	0	0	0	0	0	0	0	0	0	0	0	0	0	0	0	0	0	0	9	0	0	0	0	0	0	0	0	0	0	0	0	0	0	0	0	0	0	0	0
N/A	87	0	23	0.517857	0	2.3317	0	0	0	0	0	0	0	3	0	1	1	0	0	0	0	0	0	0	0	0	0	0	0	0	0	0	0	0	0	0	0	0	0	0	0	0	0	13	3	4	1	0	0
D_0__Bacteria, D_1__Proteobacteria, D_2__Betaproteobacteria, D_3__Burkholderiales, D_4__Oxalobacteraceae, D_5__Massilia, D_6__uncultured bacterium	86	0	17	0.511905	0	1.86999	0	0	0	0	0	0	0	0	3	0	0	0	0	0	0	0	0	0	0	3	1	0	0	0	0	0	0	0	0	5	0	0	0	0	4	0	0	0	0	0	0	0	2
D_0__Bacteria, D_1__Proteobacteria, D_2__Betaproteobacteria, D_3__Burkholderiales, D_4__Burkholderiaceae, D_5__Lautropia, D_6__uncultured bacterium	86	0	29	0.511905	0	3.14326	0	0	0	0	0	0	0	0	0	0	0	0	0	0	0	0	0	0	1	0	0	0	0	0	0	0	0	0	0	0	0	0	0	0	0	0	0	0	0	16	0	0	0
D_0__Bacteria, D_1__Proteobacteria, D_2__Alphaproteobacteria, D_3__Rhizobiales, D_4__Hyphomicrobiaceae, D_5__Devosia, D_6__uncultured bacterium	86	0	13	0.511905	0	1.59335	0	0	0	0	0	0	0	0	0	0	0	0	2	0	0	0	1	2	0	0	9	0	0	0	0	0	0	0	0	0	0	0	0	3	0	0	0	5	0	0	0	0	2
D_0__Bacteria, D_1__Actinobacteria, D_2__Thermoleophilia, D_3__Solirubrobacterales, D_4__Gsoil-1167, Ambiguous_taxa, Ambiguous_taxa	86	0	9	0.511905	0	1.52421	0	0	0	1	0	0	1	0	0	1	0	0	0	0	0	0	0	0	0	0	0	0	2	0	0	0	0	0	0	0	0	0	0	6	0	0	0	0	0	0	0	0	0
D_0__Bacteria, D_1__Proteobacteria, D_2__Gammaproteobacteria, D_3__Xanthomonadales, D_4__Xanthomonadaceae, D_5__uncultured, Ambiguous_taxa	86	0	26	0.511905	0	2.85998	0	0	0	0	0	0	0	0	0	0	0	0	0	0	0	0	0	16	0	0	0	0	0	0	0	0	0	0	0	0	0	0	0	0	0	0	0	0	0	0	0	0	0
D_0__Bacteria, D_1__Bacteroidetes, D_2__Sphingobacteriia, D_3__Sphingobacteriales, D_4__Sphingobacteriaceae, D_5__Pedobacter, Ambiguous_taxa	86	0	59	0.511905	0	4.60407	0	0	0	0	0	0	0	0	0	0	2	0	0	0	0	0	0	0	0	0	0	0	0	0	0	0	0	0	0	0	0	0	0	0	0	0	0	0	0	0	0	0	4
D_0__Bacteria, D_1__Actinobacteria, D_2__Actinobacteria, D_3__Micrococcales, D_4__Microbacteriaceae, D_5__Conyzicola, Ambiguous_taxa	86	0	14	0.511905	0	1.40992	0	0	0	0	0	0	0	0	0	0	0	0	0	0	0	0	0	0	0	0	0	4	0	1	14	1	0	0	0	0	0	0	0	0	0	0	0	0	3	0	0	4	0
D_0__Bacteria, D_1__Proteobacteria, D_2__Alphaproteobacteria, D_3__Rhodospirillales, D_4__Acetobacteraceae, D_5__Roseomonas, D_6__uncultured bacterium	86	0	33	0.511905	0	3.04652	0	0	0	0	0	0	0	0	0	0	0	0	0	0	0	1	0	0	0	0	3	0	0	0	0	0	0	0	0	0	0	0	0	0	0	0	0	0	0	0	1	0	0
D_0__Bacteria, D_1__Chloroflexi, D_2__JG37-AG-4, Ambiguous_taxa, Ambiguous_taxa, Ambiguous_taxa, Ambiguous_taxa	86	0	25	0.511905	0	2.60582	0	0	0	0	0	0	0	0	0	0	0	0	0	0	0	0	0	0	0	0	0	0	0	0	0	0	0	0	0	0	0	0	0	0	0	0	0	4	0	3	0	0	0
D_0__Bacteria, D_1__Actinobacteria, D_2__Thermoleophilia, D_3__Solirubrobacterales, D_4__uncultured, D_5__uncultured bacterium, D_6__uncultured bacterium	86	0	22	0.511905	0	2.29028	0	0	0	0	0	0	0	0	0	0	4	0	0	4	0	13	0	0	0	0	0	6	3	0	0	1	0	0	0	0	0	0	0	0	0	0	0	0	0	0	0	0	0
D_0__Bacteria, D_1__Proteobacteria, D_2__Deltaproteobacteria, D_3__Bdellovibrionales, D_4__Bdellovibrionaceae, D_5__Bdellovibrio, D_6__uncultured bacterium	85	0	16	0.505952	0	1.77473	0	0	0	1	0	1	0	0	0	0	3	0	0	0	0	0	0	0	0	0	0	5	8	0	0	0	0	0	0	0	0	0	0	0	0	4	0	0	0	3	0	0	0
D_0__Bacteria, D_1__Planctomycetes, D_2__Planctomycetacia, D_3__Planctomycetales, D_4__Planctomycetaceae, D_5__Isosphaera, D_6__uncultured bacterium	85	0	17	0.505952	0	2.11637	0	0	0	0	0	0	0	0	0	0	0	0	0	0	0	0	0	2	0	8	0	0	0	0	0	0	0	0	0	0	0	0	0	0	0	5	0	0	0	0	0	8	0
D_0__Bacteria, D_1__Proteobacteria, D_2__Alphaproteobacteria, D_3__Rhodospirillales, D_4__Rhodospirillaceae, D_5__Skermanella, D_6__uncultured bacterium	85	0	48	0.505952	0	3.86447	0	0	0	0	0	0	0	0	0	0	0	0	0	0	0	0	0	0	0	0	7	0	0	0	0	0	0	0	0	0	0	0	0	0	0	0	0	0	0	0	1	0	1
D_0__Bacteria, D_1__Proteobacteria, D_2__Alphaproteobacteria, D_3__Sphingomonadales, D_4__Sphingomonadaceae, D_5__Sphingomonas, D_6__uncultured bacterium	85	0	10	0.505952	0	1.43104	0	0	0	1	0	0	0	1	0	0	1	0	0	10	0	0	0	0	0	0	0	0	0	1	0	0	0	0	10	0	0	0	1	0	0	0	0	0	0	2	0	1	0
D_0__Bacteria, D_1__Actinobacteria, D_2__Actinobacteria, D_3__Micrococcales, D_4__Microbacteriaceae, D_5__Salinibacterium, D_6__Frigoribacterium sp. Bmb3	85	0	28	0.505952	0	2.39009	0	0	0	0	0	0	0	0	0	0	0	0	0	0	0	0	0	0	0	0	0	2	0	0	0	0	0	0	0	0	0	0	0	0	0	0	0	0	0	0	2	0	0
D_0__Bacteria, D_1__Actinobacteria, D_2__Actinobacteria, D_3__Micrococcales, D_4__Micrococcaceae, D_5__Arthrobacter, Ambiguous_taxa	85	0	76	0.505952	0	5.87494	0	0	0	0	0	0	0	0	0	0	0	0	0	0	0	0	0	0	0	0	0	0	0	0	0	0	0	0	0	0	0	0	0	0	0	0	0	0	0	0	0	0	0
D_0__Bacteria, D_1__Planctomycetes, D_2__Phycisphaerae, D_3__Tepidisphaerales, D_4__Tepidisphaeraceae, D_5__uncultured Planctomycetaceae bacterium, D_6__uncultured Planctomycetaceae bacterium	85	0	42	0.505952	0	3.38011	0	0	0	0	0	0	0	0	0	0	0	0	2	0	0	2	0	0	0	0	3	5	0	0	0	0	0	0	0	0	0	0	0	0	0	0	0	4	0	0	0	0	0
D_0__Bacteria, D_1__Proteobacteria, D_2__Deltaproteobacteria, D_3__Myxococcales, D_4__Haliangiaceae, D_5__Haliangium, D_6__uncultured delta proteobacterium	85	0	58	0.505952	0	4.58061	0	0	0	0	0	0	0	0	0	0	0	0	1	0	0	0	0	0	0	0	4	0	0	0	0	0	0	0	0	0	0	0	0	0	0	0	0	0	0	0	0	0	0
D_0__Bacteria, D_1__Firmicutes, D_2__Bacilli, D_3__Lactobacillales, D_4__Leuconostocaceae, D_5__Leuconostoc, D_6__uncultured bacterium	85	0	36	0.505952	0	3.48134	0	0	0	0	0	0	0	0	0	0	0	0	0	0	0	0	0	0	0	0	0	0	0	0	0	0	0	0	0	0	0	0	0	1	0	5	3	6	0	26	0	36	2
N/A	85	0	29	0.505952	0	2.66042	0	0	0	0	0	3	0	0	0	0	0	0	0	0	0	0	0	0	0	0	0	0	0	0	0	0	0	0	0	0	0	0	0	2	0	0	0	0	5	0	0	3	0
N/A	85	0	63	0.505952	0	4.99101	0	0	0	0	0	0	0	0	0	0	0	0	0	0	0	0	0	0	0	0	0	0	0	0	0	0	0	0	0	0	0	0	0	0	0	0	0	0	0	0	0	0	0
D_0__Bacteria, D_1__Bacteroidetes, D_2__Cytophagia, D_3__Cytophagales, D_4__Cytophagaceae, D_5__Spirosoma, D_6__uncultured bacterium	84	0	10	0.5	0	1.52818	0	0	0	1	0	0	2	0	0	0	1	0	0	0	0	0	0	0	0	0	5	0	0	5	0	0	0	0	0	0	0	0	0	0	0	0	0	0	3	0	0	0	0
D_0__Bacteria, D_1__Proteobacteria, D_2__Alphaproteobacteria, D_3__Rhodospirillales, D_4__Acetobacteraceae, D_5__Acidiphilium, Ambiguous_taxa	84	0	11	0.5	0	1.72339	0	0	0	0	0	0	0	2	0	0	0	0	0	0	0	0	0	4	0	0	0	0	0	0	0	0	0	0	0	0	0	1	0	0	0	0	0	0	7	5	2	11	8
D_0__Bacteria, D_1__Planctomycetes, D_2__Planctomycetacia, D_3__Planctomycetales, D_4__Planctomycetaceae, D_5__Candidatus Nostocoida, D_6__uncultured bacterium	84	0	19	0.5	0	1.9392	0	0	0	0	0	0	0	0	0	0	0	0	0	0	0	1	0	1	0	0	0	0	0	0	0	0	0	0	0	0	0	0	0	0	0	0	0	2	0	0	2	0	0
D_0__Bacteria, D_1__Proteobacteria, D_2__Gammaproteobacteria, D_3__Pasteurellales, D_4__Pasteurellaceae, D_5__Haemophilus, D_6__uncultured bacterium	84	0	28	0.5	0	2.6514	0	0	0	0	0	0	0	0	0	0	0	0	0	5	0	0	0	0	0	0	0	0	0	0	0	0	0	0	0	0	0	0	0	0	0	0	0	2	2	1	0	0	0
D_0__Bacteria, D_1__Actinobacteria, D_2__Actinobacteria, D_3__Micrococcales, D_4__Intrasporangiaceae, D_5__Janibacter, D_6__uncultured bacterium	84	0	59	0.5	0	4.67891	0	0	0	0	0	0	0	0	0	0	0	0	0	0	0	0	0	0	0	0	0	0	0	0	0	0	0	0	0	0	1	0	0	0	0	0	3	0	0	13	0	0	0
D_0__Bacteria, D_1__Acidobacteria, D_2__Acidobacteria, D_3__Acidobacteriales, D_4__Acidobacteriaceae (Subgroup 1), D_5__uncultured, D_6__uncultured bacterium	84	0	21	0.5	0	1.87003	0	0	0	1	0	0	0	0	0	0	0	0	5	21	0	2	0	0	1	0	0	0	1	0	0	1	0	0	0	1	1	0	0	0	0	0	0	0	5	1	0	1	0
D_0__Bacteria, D_1__Acidobacteria, D_2__Acidobacteria, D_3__Acidobacteriales, D_4__Acidobacteriaceae (Subgroup 1), D_5__Granulicella, D_6__uncultured bacterium	84	0	39	0.5	0	3.41185	0	0	0	0	0	0	0	0	0	0	0	0	0	0	0	6	0	0	0	18	0	0	0	0	0	0	0	0	0	0	0	0	0	0	0	0	0	0	0	0	0	0	0
N/A	84	0	84	0.5	0	6.48074	0	0	0	0	0	0	0	0	0	0	0	0	0	0	0	0	0	0	0	0	0	0	0	0	0	0	0	0	0	0	0	0	0	0	0	0	0	0	0	0	0	0	0
D_0__Bacteria, D_1__Proteobacteria, D_2__Alphaproteobacteria, D_3__Rhizobiales, D_4__Hyphomicrobiaceae, D_5__Devosia, D_6__uncultured bacterium	83	0	9	0.494048	0	1.48444	0	0	0	0	0	0	0	0	0	0	0	0	2	0	0	0	0	0	0	0	0	0	1	0	0	0	0	0	0	0	0	0	0	0	0	0	0	0	0	0	0	0	0
D_0__Bacteria, D_1__Proteobacteria, D_2__Alphaproteobacteria, D_3__Rhizobiales, D_4__Rhizobiales Incertae Sedis, D_5__Rhizomicrobium, D_6__uncultured bacterium	83	0	24	0.494048	0	2.7555	0	0	0	0	0	0	0	0	0	0	1	0	0	0	0	8	1	0	0	0	0	0	0	0	0	0	0	0	0	0	0	0	0	0	0	0	0	0	0	0	0	0	0
D_0__Bacteria, D_1__Proteobacteria, D_2__Gammaproteobacteria, D_3__Pasteurellales, D_4__Pasteurellaceae, D_5__Haemophilus, D_6__uncultured bacterium	83	0	66	0.494048	0	5.13995	0	0	0	0	0	0	0	0	0	0	0	0	0	0	0	0	0	0	0	0	0	2	0	0	0	0	0	0	0	66	0	0	0	0	0	0	0	0	0	0	0	0	0
D_0__Bacteria, D_1__Actinobacteria, D_2__Actinobacteria, D_3__Frankiales, D_4__Frankiaceae, D_5__Jatrophihabitans, D_6__uncultured bacterium	83	0	52	0.494048	0	4.05648	0	0	0	0	0	0	0	0	2	0	0	0	0	0	0	0	0	0	0	0	0	0	0	2	0	0	0	0	0	0	0	0	0	0	0	0	0	0	0	0	0	0	0
D_0__Bacteria, D_1__Acidobacteria, D_2__Acidobacteria, D_3__Acidobacteriales, D_4__Acidobacteriaceae (Subgroup 1), D_5__Granulicella, D_6__uncultured Acidobacteria bacterium	83	0	12	0.494048	0	1.69182	0	0	0	0	0	0	0	0	0	0	4	0	0	0	0	0	1	0	0	7	0	4	2	0	0	0	0	0	0	0	0	0	0	0	0	0	0	0	0	0	0	0	0
D_0__Bacteria, D_1__Proteobacteria, D_2__Alphaproteobacteria, D_3__Rhizobiales, D_4__alphaI cluster, D_5__uncultured bacterium, D_6__uncultured bacterium	83	0	16	0.494048	0	1.49248	0	0	0	0	0	1	2	2	0	1	2	0	0	0	0	0	0	0	0	0	0	0	2	1	0	0	0	0	0	0	0	0	0	0	0	0	0	3	0	0	0	0	0
D_0__Bacteria, D_1__Actinobacteria, D_2__Actinobacteria, D_3__Frankiales, D_4__Nakamurellaceae, D_5__Nakamurella, D_6__Nakamurella endophytica	83	0	15	0.494048	0	1.79819	0	0	0	0	0	0	0	2	0	0	2	0	0	0	0	0	0	0	0	0	0	1	0	2	0	0	0	0	0	0	1	0	0	0	0	0	0	0	0	0	0	0	0
D_0__Bacteria, D_1__Proteobacteria, D_2__Betaproteobacteria, D_3__Burkholderiales, D_4__Oxalobacteraceae, D_5__Massilia, D_6__uncultured bacterium	83	0	13	0.494048	0	1.70942	0	0	0	0	0	1	0	0	0	2	1	0	0	0	0	0	0	0	0	0	0	0	0	0	1	0	0	0	0	0	0	0	0	0	0	0	1	0	0	0	0	0	0
D_0__Bacteria, D_1__Actinobacteria, D_2__Actinobacteria, D_3__Frankiales, D_4__Frankiaceae, D_5__Jatrophihabitans, D_6__uncultured bacterium	83	0	10	0.494048	0	1.60835	0	0	0	0	0	1	0	0	0	0	2	0	0	0	0	0	0	0	5	0	0	0	1	0	0	0	8	0	0	0	0	0	0	0	0	0	0	0	10	0	3	0	0
D_0__Bacteria, D_1__Planctomycetes, D_2__Planctomycetacia, D_3__Planctomycetales, D_4__Planctomycetaceae, D_5__Singulisphaera, D_6__uncultured bacterium	83	0	9	0.494048	0	1.50447	0	0	0	0	0	0	0	0	0	0	0	0	0	0	0	0	0	0	0	0	0	0	0	0	0	0	0	0	0	0	0	0	0	0	0	1	0	7	0	0	0	2	0
D_0__Bacteria, D_1__Actinobacteria, D_2__Actinobacteria, D_3__Frankiales, D_4__Frankiaceae, D_5__Jatrophihabitans, D_6__uncultured bacterium	83	0	14	0.494048	0	1.61207	0	0	0	0	0	0	0	0	1	0	0	0	0	2	0	0	0	0	0	0	3	8	0	0	0	0	0	0	0	0	0	0	0	0	0	0	2	0	0	0	0	0	0
D_0__Bacteria, D_1__Chloroflexi, D_2__KD4-96, D_3__uncultured bacterium, D_4__uncultured bacterium, D_5__uncultured bacterium, D_6__uncultured bacterium	83	0	45	0.494048	0	3.7862	0	0	0	0	0	0	0	0	0	0	0	0	0	0	0	0	0	0	0	0	6	0	0	0	0	0	0	0	0	0	0	0	0	0	0	0	0	0	0	0	0	0	0
N/A	83	0	12	0.494048	0	1.72338	0	0	0	0	0	0	0	0	4	0	0	0	0	0	0	0	2	12	0	0	3	0	0	0	0	0	0	0	0	0	0	0	0	0	0	2	0	3	3	0	6	5	1
D_0__Bacteria, D_1__Proteobacteria, D_2__Alphaproteobacteria, D_3__Rhizobiales, D_4__Bradyrhizobiaceae, D_5__Bradyrhizobium, D_6__uncultured bacterium	82	0	26	0.488095	0	2.56412	0	0	0	0	0	0	0	0	0	0	0	0	2	0	0	0	0	0	0	0	0	0	0	0	0	0	0	0	0	1	0	0	0	0	0	0	0	0	0	0	0	0	0
D_0__Bacteria, D_1__Proteobacteria, D_2__Alphaproteobacteria, D_3__Rhodospirillales, D_4__Acetobacteraceae, D_5__uncultured, D_6__uncultured bacterium	82	0	11	0.488095	0	1.79483	0	0	0	0	0	0	0	0	0	0	0	0	0	0	0	0	0	0	0	6	2	0	0	0	5	0	0	0	0	0	0	0	0	0	0	0	0	0	0	0	0	11	0
D_0__Bacteria, D_1__Proteobacteria, D_2__Betaproteobacteria, D_3__Burkholderiales, D_4__Oxalobacteraceae, D_5__Massilia, Ambiguous_taxa	82	0	20	0.488095	0	2.54066	0	0	0	0	0	0	0	0	0	0	0	0	0	0	0	0	0	0	0	0	0	0	0	0	0	0	0	0	0	0	0	0	0	0	0	0	0	0	0	0	0	0	20
D_0__Bacteria, D_1__Actinobacteria, D_2__Actinobacteria, D_3__Corynebacteriales, D_4__Corynebacteriaceae, D_5__Corynebacterium 1, D_6__uncultured bacterium	82	0	62	0.488095	0	4.79144	0	0	0	0	0	0	0	0	2	1	0	0	0	0	0	0	0	0	0	0	0	0	1	0	0	0	0	0	0	0	0	0	0	0	0	0	0	0	0	0	0	0	1
D_0__Bacteria, D_1__Actinobacteria, D_2__Actinobacteria, D_3__Actinomycetales, D_4__Actinomycetaceae, D_5__Actinomyces, Ambiguous_taxa	82	0	45	0.488095	0	3.93813	0	0	0	0	0	0	0	0	0	0	0	0	0	0	0	0	0	0	0	0	0	0	0	0	0	0	0	0	0	0	0	0	0	45	0	0	0	23	8	0	0	0	1
D_0__Bacteria, D_1__Proteobacteria, D_2__Alphaproteobacteria, D_3__Caulobacterales, D_4__Caulobacteraceae, D_5__uncultured, D_6__uncultured eubacterium WD233	82	0	12	0.488095	0	1.55146	0	0	0	8	0	0	0	1	0	0	0	0	0	0	0	0	0	0	0	0	0	0	7	0	0	0	0	0	0	0	0	0	0	0	0	0	0	0	0	0	4	4	12
D_0__Bacteria, D_1__Actinobacteria, D_2__Actinobacteria, D_3__Micrococcales, D_4__Microbacteriaceae, D_5__Rudaibacter, Ambiguous_taxa	82	0	7	0.488095	0	1.24289	0	0	0	1	0	0	0	0	0	0	1	0	0	1	0	0	0	0	0	0	0	0	0	0	0	0	1	0	0	0	0	0	0	0	0	0	0	0	7	0	0	0	0
D_0__Bacteria, D_1__Actinobacteria, D_2__Actinobacteria, D_3__Micrococcales, D_4__Microbacteriaceae, D_5__Agromyces, D_6__Agromyces atrinae	82	0	12	0.488095	0	1.69885	0	0	0	0	0	0	0	0	0	0	2	0	0	12	0	4	0	2	1	0	0	0	0	2	0	0	0	0	0	0	0	0	0	0	0	9	0	0	8	0	0	0	0
N/A	82	0	28	0.488095	0	2.32402	0	0	0	0	0	0	0	0	1	0	0	1	0	0	0	0	0	28	0	3	0	0	0	0	0	0	0	0	0	0	1	0	0	0	0	0	2	0	0	0	1	0	0
D_0__Bacteria, D_1__Actinobacteria, D_2__Actinobacteria, D_3__Pseudonocardiales, D_4__Pseudonocardiaceae, D_5__Pseudonocardia, Ambiguous_taxa	81	0	19	0.482143	0	1.86674	0	0	0	0	0	0	2	0	0	0	4	0	0	0	0	0	0	0	0	0	0	0	0	0	0	0	0	0	0	0	0	0	0	0	0	0	0	0	0	0	0	2	0
D_0__Bacteria, D_1__Actinobacteria, D_2__Actinobacteria, D_3__Bifidobacteriales, D_4__Bifidobacteriaceae, D_5__Gardnerella, Ambiguous_taxa	81	0	17	0.482143	0	2.03259	0	0	0	0	0	0	0	0	0	0	0	0	0	0	0	0	0	0	0	0	0	0	0	0	0	0	0	0	0	17	0	0	4	0	0	0	0	0	13	0	0	0	0
D_0__Bacteria, D_1__Proteobacteria, D_2__Alphaproteobacteria, D_3__Rhizobiales, D_4__Methylocystaceae, D_5__uncultured, D_6__uncultured Methylocella sp.	81	0	18	0.482143	0	1.9205	0	0	0	1	0	0	0	0	0	0	0	0	0	0	0	0	0	0	0	0	0	0	0	0	0	0	0	0	0	0	0	0	0	0	0	0	0	10	0	0	0	0	0
D_0__Bacteria, D_1__Proteobacteria, D_2__Betaproteobacteria, D_3__Neisseriales, D_4__Neisseriaceae, D_5__uncultured, D_6__uncultured bacterium	81	0	24	0.482143	0	2.19682	0	0	0	3	0	0	2	0	0	0	0	0	0	0	0	0	0	0	0	0	0	0	0	0	0	1	0	0	0	0	0	0	0	0	0	0	0	0	0	0	0	0	0
D_0__Bacteria, D_1__Saccharibacteria, Ambiguous_taxa, Ambiguous_taxa, Ambiguous_taxa, Ambiguous_taxa, Ambiguous_taxa	81	0	15	0.482143	0	1.72329	0	0	0	0	0	0	1	1	0	0	0	0	5	0	0	0	0	0	0	0	0	0	0	0	0	2	0	0	0	0	0	0	3	0	0	0	0	0	0	0	0	0	0
D_0__Bacteria, D_1__Proteobacteria, D_2__Alphaproteobacteria, D_3__Sphingomonadales, D_4__Sphingomonadaceae, D_5__Novosphingobium, D_6__uncultured bacterium	81	0	27	0.482143	0	2.44942	0	0	0	0	0	0	0	1	0	0	0	0	0	1	0	0	0	0	0	0	0	0	0	1	0	0	0	0	0	0	0	0	0	0	3	0	0	0	2	0	0	0	0
D_0__Bacteria, D_1__Actinobacteria, D_2__Actinobacteria, D_3__Corynebacteriales, D_4__Dietziaceae, D_5__Dietzia, Ambiguous_taxa	81	0	79	0.482143	0	6.09601	0	0	0	0	0	0	0	0	0	0	0	0	0	0	0	0	0	0	0	0	0	0	0	0	0	0	0	0	0	0	0	0	0	0	0	0	0	0	0	2	0	0	0
D_0__Bacteria, D_1__Proteobacteria, D_2__Alphaproteobacteria, D_3__Rhizobiales, D_4__Roseiarcaceae, D_5__Roseiarcus, D_6__uncultured bacterium	81	0	25	0.482143	0	2.66486	0	0	0	0	0	0	0	0	0	0	0	0	0	0	0	0	0	0	0	0	0	0	0	0	0	0	0	0	0	0	0	0	0	0	0	0	0	0	0	0	0	0	0
D_0__Bacteria, D_1__Acidobacteria, D_2__Acidobacteria, D_3__Acidobacteriales, D_4__Acidobacteriaceae (Subgroup 1), D_5__uncultured, D_6__uncultured Acidobacteria bacterium	81	0	40	0.482143	0	3.33548	0	0	0	0	0	0	0	0	0	0	0	0	0	0	2	0	0	0	0	0	0	0	0	0	0	0	0	0	0	0	0	0	0	0	0	0	0	0	0	0	0	0	0
D_0__Bacteria, D_1__Proteobacteria, D_2__Betaproteobacteria, D_3__Burkholderiales, D_4__Comamonadaceae, D_5__Variovorax, Ambiguous_taxa	81	0	11	0.482143	0	1.58576	0	0	0	0	0	0	0	0	0	0	6	0	0	0	0	0	0	0	0	0	0	0	0	1	0	0	0	0	0	0	0	0	0	0	0	0	0	0	0	0	0	0	1
D_0__Bacteria, D_1__Proteobacteria, D_2__Alphaproteobacteria, D_3__Sphingomonadales, D_4__Sphingomonadaceae, D_5__Sphingomonas, D_6__Sphingomonas sp. 4_4K	81	0	8	0.482143	0	1.29935	0	0	0	0	0	0	1	2	0	0	6	0	0	0	0	0	0	0	1	0	0	0	1	1	0	3	1	0	0	0	0	0	0	0	0	0	0	0	0	0	0	0	1
N/A	81	0	10	0.482143	0	1.52022	0	0	0	0	0	0	0	0	0	0	2	0	0	0	0	0	0	0	0	0	0	0	0	1	0	0	0	0	0	0	0	0	0	0	0	0	0	0	0	0	1	0	0
D_0__Bacteria, D_1__Proteobacteria, D_2__Gammaproteobacteria, D_3__Enterobacteriales, D_4__Enterobacteriaceae, D_5__Tatumella, D_6__uncultured bacterium	80	0	64	0.47619	0	5.0825	0	0	0	0	0	0	0	0	0	0	0	0	0	0	0	0	0	0	0	0	0	0	0	0	0	0	0	0	0	0	0	0	0	0	0	0	0	0	0	0	0	0	0
D_0__Bacteria, D_1__Proteobacteria, D_2__Alphaproteobacteria, D_3__Rhodobacterales, D_4__Rhodobacteraceae, D_5__Rhodobacter, D_6__uncultured bacterium	80	0	45	0.47619	0	3.57126	0	0	0	0	0	0	0	0	0	0	0	0	2	0	0	0	0	0	0	0	1	0	0	0	0	0	0	0	0	0	0	0	0	45	0	0	0	6	0	0	0	0	0
D_0__Bacteria, D_1__Actinobacteria, D_2__Actinobacteria, D_3__Propionibacteriales, D_4__Nocardioidaceae, D_5__Nocardioides, D_6__uncultured bacterium	80	0	15	0.47619	0	1.84408	0	0	0	0	0	0	0	0	1	0	0	0	0	0	0	0	0	0	0	0	0	0	0	0	0	0	0	0	0	0	0	5	0	0	0	0	0	0	0	0	0	0	0
D_0__Bacteria, D_1__Proteobacteria, D_2__Alphaproteobacteria, D_3__Rhizobiales, D_4__Xanthobacteraceae, D_5__Variibacter, Ambiguous_taxa	80	0	31	0.47619	0	2.78566	0	0	0	2	0	0	0	0	0	5	0	0	0	0	1	31	5	0	0	0	0	16	0	0	0	0	0	0	0	0	0	0	0	0	0	2	0	0	0	0	1	0	0
D_0__Bacteria, D_1__Proteobacteria, D_2__Betaproteobacteria, D_3__SC-I-84, Ambiguous_taxa, Ambiguous_taxa, Ambiguous_taxa	80	0	29	0.47619	0	2.76841	0	0	0	0	0	0	0	0	0	0	0	0	0	0	0	0	0	0	0	0	0	0	0	0	0	0	0	0	0	0	0	0	0	0	0	0	0	0	0	0	0	0	0
D_0__Bacteria, D_1__Proteobacteria, D_2__Alphaproteobacteria, D_3__Sphingomonadales, D_4__Sphingomonadaceae, D_5__Sphingomonas, D_6__uncultured Sphingomonadaceae bacterium	80	0	23	0.47619	0	2.29541	0	0	0	0	0	0	0	0	0	0	1	0	1	0	0	0	0	0	0	0	0	0	0	0	0	0	0	0	0	0	0	0	0	0	0	1	0	0	0	0	0	0	0
D_0__Bacteria, D_1__Proteobacteria, D_2__Gammaproteobacteria, D_3__Pseudomonadales, D_4__Pseudomonadaceae, D_5__Pseudomonas, Ambiguous_taxa	80	0	70	0.47619	0	5.40897	0	0	0	0	0	0	0	0	0	0	0	0	4	0	0	0	0	0	0	0	0	0	0	0	0	0	0	0	0	0	0	0	0	0	0	0	0	0	0	0	0	0	0
N/A	80	0	9	0.47619	0	1.55133	0	0	0	0	0	0	0	0	0	0	3	0	0	0	0	0	0	0	9	0	0	0	0	6	0	1	2	0	0	0	0	0	0	0	0	0	0	0	0	0	0	0	0
D_0__Bacteria, D_1__Actinobacteria, D_2__Actinobacteria, D_3__Micrococcales, D_4__Brevibacteriaceae, D_5__Brevibacterium, Ambiguous_taxa	79	0	54	0.470238	0	4.49341	0	0	0	0	0	0	0	0	0	0	0	0	0	0	0	0	0	0	0	0	0	0	0	0	0	0	0	0	0	0	0	0	0	0	0	0	0	0	0	22	3	0	0
D_0__Bacteria, D_1__Proteobacteria, D_2__Alphaproteobacteria, D_3__Caulobacterales, D_4__Caulobacteraceae, D_5__uncultured, Ambiguous_taxa	79	0	13	0.470238	0	1.6449	0	0	0	3	0	0	0	1	0	0	0	0	0	0	0	0	0	0	0	0	0	10	3	2	0	0	0	0	0	0	0	0	0	0	0	2	0	0	5	0	0	0	0
D_0__Bacteria, D_1__Proteobacteria, D_2__Alphaproteobacteria, D_3__Caulobacterales, D_4__Caulobacteraceae, D_5__Phenylobacterium, D_6__uncultured bacterium	79	0	14	0.470238	0	2.05879	0	0	0	0	0	0	0	0	0	0	0	0	0	0	0	9	0	0	0	0	0	0	13	0	0	0	0	0	0	0	0	0	0	0	0	0	0	0	0	0	0	0	0
D_0__Bacteria, D_1__Actinobacteria, D_2__Actinobacteria, D_3__Micrococcales, D_4__Micrococcaceae, D_5__Paeniglutamicibacter, Ambiguous_taxa	79	0	58	0.470238	0	4.5464	0	0	0	0	0	0	0	0	1	0	0	0	0	0	0	0	0	0	0	0	0	0	0	0	0	0	0	0	0	0	7	0	0	0	0	0	0	0	0	0	0	0	0
D_0__Bacteria, D_1__Proteobacteria, D_2__Alphaproteobacteria, D_3__Sphingomonadales, D_4__Sphingomonadaceae, D_5__Sphingomonas, D_6__uncultured soil bacterium	79	0	37	0.470238	0	3.02866	0	0	0	0	0	0	0	2	0	0	0	0	2	0	0	0	0	0	0	0	2	0	0	0	0	0	0	0	0	0	0	0	0	0	0	0	0	0	0	2	0	0	0
D_0__Bacteria, D_1__Proteobacteria, D_2__Betaproteobacteria, D_3__SC-I-84, Ambiguous_taxa, Ambiguous_taxa, Ambiguous_taxa	79	0	16	0.470238	0	1.81453	0	0	0	0	0	0	0	0	0	0	0	0	1	0	0	0	0	0	0	0	7	0	0	0	0	0	0	0	0	0	6	0	0	0	0	0	0	0	0	0	0	0	0
D_0__Bacteria, D_1__Bacteroidetes, D_2__Sphingobacteriia, D_3__Sphingobacteriales, D_4__Chitinophagaceae, D_5__uncultured, D_6__uncultured Bacteroidetes bacterium	79	0	31	0.470238	0	2.71815	0	0	0	0	0	0	0	0	0	0	3	0	0	0	0	0	0	0	0	0	0	0	11	0	0	0	0	0	0	0	0	0	0	0	0	0	0	0	0	0	0	0	0
D_0__Bacteria, D_1__Firmicutes, D_2__Negativicutes, D_3__Selenomonadales, D_4__Veillonellaceae, D_5__Dialister, D_6__uncultured bacterium	79	0	27	0.470238	0	3.00085	0	0	0	0	0	0	0	0	0	0	0	0	0	0	0	0	0	0	0	0	0	0	0	0	0	0	0	0	0	0	0	0	0	25	0	0	0	27	4	9	0	0	1
D_0__Bacteria, D_1__Bacteroidetes, D_2__Cytophagia, D_3__Cytophagales, D_4__Cytophagaceae, D_5__Hymenobacter, D_6__uncultured bacterium	79	0	16	0.470238	0	2.03833	0	0	0	0	0	0	0	4	0	0	1	0	0	0	0	0	0	0	0	0	0	0	0	0	0	0	0	0	0	0	0	0	0	5	0	0	0	0	0	0	0	1	11
D_0__Bacteria, D_1__Acidobacteria, D_2__Solibacteres, D_3__Solibacterales, D_4__Solibacteraceae (Subgroup 3), D_5__Bryobacter, Ambiguous_taxa	79	0	59	0.470238	0	4.63897	0	0	0	0	0	0	0	0	0	0	0	0	0	0	0	0	0	0	0	0	0	0	0	0	0	0	0	0	0	0	0	0	0	0	0	0	0	0	0	0	0	0	0
N/A	79	0	17	0.470238	0	1.86658	0	0	0	0	0	0	0	0	0	0	12	3	0	0	0	0	0	0	0	0	0	0	1	2	0	4	0	0	0	0	0	0	0	0	0	1	0	0	0	2	1	4	0
N/A	79	0	21	0.470238	0	2.02655	0	0	0	0	0	0	0	0	0	0	6	0	0	0	0	0	0	0	0	0	0	0	9	0	0	0	0	0	0	0	0	0	0	0	0	0	0	0	0	0	0	0	7
D_0__Bacteria, D_1__Cyanobacteria, D_2__Chloroplast, D_3__uncultured bacterium, D_4__uncultured bacterium, D_5__uncultured bacterium, D_6__uncultured bacterium	78	0	14	0.464286	0	1.69851	0	0	0	0	0	0	0	0	0	0	0	0	0	0	0	0	0	0	1	0	0	10	0	0	0	0	0	0	0	0	0	0	0	0	0	0	0	0	0	6	0	14	1
D_0__Bacteria, D_1__Proteobacteria, D_2__Alphaproteobacteria, D_3__Rhizobiales, D_4__Xanthobacteraceae, D_5__Variibacter, D_6__uncultured Hyphomicrobiaceae bacterium	78	0	13	0.464286	0	1.60796	0	0	0	0	0	0	0	0	0	0	2	0	3	0	0	0	0	0	0	0	0	0	3	0	1	0	0	0	0	0	0	0	0	5	0	0	0	0	0	0	0	0	0
N/A	78	0	11	0.464286	0	1.72995	0	0	0	0	0	0	0	0	0	0	0	0	0	0	0	0	0	0	0	0	0	0	0	0	0	2	0	0	0	0	0	0	0	0	0	0	0	0	8	2	0	0	1
N/A	78	0	12	0.464286	0	1.30358	0	0	0	0	0	0	1	0	0	1	0	0	0	1	0	1	0	0	0	0	0	0	0	0	1	1	1	0	0	0	0	0	0	0	0	0	0	1	2	1	2	12	1
D_0__Bacteria, D_1__Proteobacteria, D_2__Deltaproteobacteria, D_3__Myxococcales, D_4__Sandaracinaceae, D_5__uncultured, Ambiguous_taxa	77	0	14	0.458333	0	1.66634	0	0	0	0	0	0	0	0	0	0	0	0	0	0	0	0	0	0	0	0	5	0	0	0	0	0	0	0	0	0	0	0	0	0	0	0	0	0	2	0	0	0	0
D_0__Bacteria, D_1__Proteobacteria, D_2__Gammaproteobacteria, D_3__Pseudomonadales, D_4__Moraxellaceae, D_5__Acinetobacter, D_6__Acinetobacter sp. V1(2012)	77	0	9	0.458333	0	1.60409	0	0	0	0	0	0	1	0	0	0	0	0	0	9	0	0	0	0	0	0	0	0	0	0	0	0	0	0	0	0	0	0	0	0	0	0	0	9	0	3	0	0	2
D_0__Bacteria, D_1__Planctomycetes, D_2__Planctomycetacia, D_3__Planctomycetales, D_4__Planctomycetaceae, D_5__Candidatus Nostocoida, D_6__uncultured planctomycete	77	0	15	0.458333	0	1.77087	0	0	0	0	0	0	1	0	0	4	0	0	0	0	0	8	0	0	0	0	0	2	0	0	0	0	0	0	0	0	0	0	0	0	0	2	0	0	0	0	0	0	0
D_0__Bacteria, D_1__Actinobacteria, D_2__Actinobacteria, D_3__Propionibacteriales, D_4__Nocardioidaceae, D_5__Nocardioides, D_6__uncultured bacterium	77	0	46	0.458333	0	3.6078	0	0	0	0	0	0	0	0	0	0	0	0	0	0	0	0	0	0	0	0	0	0	0	0	0	0	0	0	0	0	0	0	0	0	0	0	0	0	0	0	0	0	0
D_0__Bacteria, D_1__Saccharibacteria, D_2__uncultured bacterium, D_3__uncultured bacterium, D_4__uncultured bacterium, D_5__uncultured bacterium, D_6__uncultured bacterium	77	0	14	0.458333	0	1.71242	0	0	0	2	0	0	2	0	0	0	1	0	0	0	0	0	0	0	0	0	0	0	0	3	0	0	0	0	0	0	0	0	0	0	0	6	0	0	4	0	0	0	4
D_0__Bacteria, D_1__Proteobacteria, D_2__Alphaproteobacteria, D_3__Sphingomonadales, D_4__Sphingomonadaceae, D_5__Sphingomonas, Ambiguous_taxa	77	0	12	0.458333	0	1.81759	0	0	0	1	0	0	0	0	0	0	1	0	0	0	0	0	0	0	0	0	0	0	8	0	0	0	0	0	0	0	0	0	0	0	0	10	0	0	0	0	0	0	0
D_0__Bacteria, D_1__Proteobacteria, D_2__Alphaproteobacteria, D_3__Rhizobiales, D_4__Bradyrhizobiaceae, D_5__Bosea, Ambiguous_taxa	77	0	14	0.458333	0	1.53543	0	0	0	0	0	0	1	0	0	0	2	0	0	0	0	0	0	0	0	0	0	0	5	0	0	0	0	0	0	0	0	0	3	0	0	0	0	0	2	0	0	0	0
D_0__Bacteria, D_1__Actinobacteria, D_2__Acidimicrobiia, D_3__Acidimicrobiales, D_4__Acidimicrobiaceae, D_5__uncultured, D_6__uncultured bacterium	77	0	16	0.458333	0	2.30036	0	0	0	0	0	0	0	0	1	0	0	0	0	0	0	0	0	0	0	0	0	0	0	0	0	0	4	0	0	0	13	0	0	0	0	0	0	0	0	2	0	0	0
D_0__Bacteria, D_1__Proteobacteria, D_2__Betaproteobacteria, D_3__Burkholderiales, D_4__Oxalobacteraceae, D_5__Massilia, D_6__uncultured bacterium	77	0	21	0.458333	0	2.1663	0	0	0	0	0	0	0	0	0	4	0	0	0	0	0	0	0	0	0	0	0	0	0	0	0	0	0	0	0	0	0	0	0	0	0	2	0	0	0	0	0	0	6
N/A	77	0	52	0.458333	0	4.0474	0	0	0	0	0	0	0	0	0	0	1	0	0	0	2	0	0	0	0	0	0	0	0	0	0	1	0	0	0	0	0	0	0	0	0	0	0	0	0	0	0	0	0
D_0__Bacteria, D_1__Proteobacteria, D_2__Alphaproteobacteria, D_3__Rhizobiales, D_4__Hyphomicrobiaceae, D_5__Devosia, D_6__uncultured bacterium	76	0	10	0.452381	0	1.55078	0	0	0	1	0	0	0	0	0	0	0	0	0	0	0	0	0	0	0	0	0	0	0	0	0	0	0	0	0	0	0	0	0	0	0	0	0	0	0	0	0	0	0
D_0__Bacteria, D_1__Proteobacteria, D_2__Alphaproteobacteria, D_3__Rhizobiales, D_4__Beijerinckiaceae, D_5__uncultured, D_6__uncultured bacterium	76	0	13	0.452381	0	1.63352	0	0	0	0	0	0	0	0	0	0	0	0	0	0	0	0	0	0	4	0	0	0	0	0	0	0	0	0	0	0	0	0	0	0	0	0	0	0	0	1	0	1	1
D_0__Bacteria, D_1__Proteobacteria, D_2__Deltaproteobacteria, D_3__Oligoflexales, D_4__Oligoflexaceae, D_5__uncultured bacterium, D_6__uncultured bacterium	76	0	20	0.452381	0	1.81745	0	0	0	1	0	0	0	0	0	0	3	0	0	0	0	0	0	0	0	0	0	0	0	2	0	4	0	0	0	0	0	0	0	4	0	0	0	0	3	0	0	0	1
D_0__Bacteria, D_1__Proteobacteria, D_2__Deltaproteobacteria, D_3__Myxococcales, D_4__Haliangiaceae, D_5__Haliangium, Ambiguous_taxa	76	0	48	0.452381	0	3.82524	0	0	0	0	0	0	0	0	0	0	0	0	0	0	0	0	0	0	0	0	0	0	0	0	0	0	0	0	0	0	11	0	0	0	0	0	0	0	0	0	0	0	0
D_0__Bacteria, D_1__Proteobacteria, D_2__Alphaproteobacteria, D_3__Caulobacterales, D_4__Caulobacteraceae, Ambiguous_taxa, Ambiguous_taxa	76	0	9	0.452381	0	1.43443	0	0	0	1	0	1	0	3	2	0	1	3	0	5	0	0	0	2	0	0	0	0	0	0	0	0	0	0	0	0	0	0	0	0	0	0	0	8	0	0	0	0	0
D_0__Bacteria, D_1__Acidobacteria, D_2__Acidobacteria, D_3__Acidobacteriales, D_4__Acidobacteriaceae (Subgroup 1), D_5__uncultured, D_6__uncultured bacterium	76	0	49	0.452381	0	3.94393	0	0	0	0	0	0	0	0	0	0	0	0	0	0	0	9	0	0	0	0	0	0	0	0	0	0	0	0	0	0	0	0	0	0	0	0	0	0	0	0	0	0	0
D_0__Bacteria, D_1__Proteobacteria, D_2__Alphaproteobacteria, D_3__Rhodospirillales, D_4__Acetobacteraceae, D_5__uncultured, Ambiguous_taxa	76	0	29	0.452381	0	2.49745	0	0	0	0	0	0	0	0	0	0	0	0	8	0	0	0	0	0	0	0	1	0	0	0	0	0	0	2	0	0	0	0	0	0	0	0	5	0	0	0	0	0	0
D_0__Bacteria, D_1__Actinobacteria, D_2__Actinobacteria, D_3__Propionibacteriales, D_4__Nocardioidaceae, D_5__Marmoricola, Ambiguous_taxa	76	0	14	0.452381	0	1.74345	0	0	0	1	0	0	0	0	0	0	1	0	0	0	0	0	0	0	0	0	0	0	1	0	0	0	0	0	0	0	0	0	0	0	0	0	0	0	0	0	0	0	0
D_0__Bacteria, D_1__Proteobacteria, D_2__Alphaproteobacteria, D_3__Sphingomonadales, D_4__JG34-KF-161, D_5__uncultured soil bacterium, D_6__uncultured soil bacterium	76	0	11	0.452381	0	1.39206	0	0	0	0	0	0	0	0	0	1	0	0	0	0	0	0	0	0	0	0	0	0	0	1	0	0	0	0	0	0	0	0	0	0	0	2	0	0	0	0	0	0	0
N/A	76	0	13	0.452381	0	1.879	0	0	0	0	0	0	0	2	0	7	13	0	0	0	0	0	0	0	0	0	0	0	10	0	0	1	0	0	0	0	2	0	0	0	0	0	0	0	0	0	0	0	0
D_0__Bacteria, D_1__Bacteroidetes, D_2__Cytophagia, D_3__Cytophagales, D_4__Cytophagaceae, D_5__uncultured, D_6__uncultured bacterium	75	0	47	0.446429	0	3.90265	0	0	0	0	0	0	0	0	0	0	0	0	0	0	0	0	0	0	0	0	0	0	0	0	0	0	0	0	0	0	0	0	0	0	0	0	0	0	0	0	0	0	0
D_0__Bacteria, D_1__Actinobacteria, D_2__Actinobacteria, D_3__Frankiales, D_4__Acidothermaceae, D_5__Acidothermus, D_6__uncultured bacterium	75	0	10	0.446429	0	1.65156	0	0	0	0	0	0	0	1	0	6	2	0	0	0	0	8	0	0	0	4	0	0	0	0	0	0	0	0	0	0	0	0	0	0	0	0	0	0	9	0	1	0	0
D_0__Bacteria, D_1__Proteobacteria, D_2__Betaproteobacteria, D_3__Burkholderiales, D_4__Oxalobacteraceae, D_5__Duganella, D_6__uncultured bacterium	75	0	12	0.446429	0	1.61118	0	0	0	0	0	0	0	0	0	0	2	0	2	0	0	0	0	0	0	3	0	0	1	5	2	2	0	0	0	0	3	0	0	3	0	0	0	0	0	0	0	0	0
D_0__Bacteria, D_1__Planctomycetes, D_2__Planctomycetacia, D_3__Planctomycetales, D_4__Planctomycetaceae, D_5__Singulisphaera, D_6__uncultured Singulisphaera sp.	75	0	48	0.446429	0	3.75246	0	0	0	0	0	0	0	0	0	0	2	0	0	0	0	3	1	1	0	0	0	0	0	0	0	0	0	0	0	0	0	0	0	0	0	0	0	0	2	0	0	0	0
D_0__Bacteria, D_1__Planctomycetes, D_2__Planctomycetacia, D_3__Planctomycetales, D_4__Planctomycetaceae, D_5__Singulisphaera, D_6__uncultured bacterium	75	0	15	0.446429	0	1.68032	0	0	0	1	0	0	0	1	0	0	0	0	0	8	0	0	0	0	0	0	0	0	0	0	0	0	0	0	0	0	0	0	0	0	0	0	0	1	1	1	4	0	0
D_0__Bacteria, D_1__Actinobacteria, D_2__Actinobacteria, D_3__Micrococcales, D_4__Micrococcaceae, D_5__Rothia, D_6__uncultured bacterium	75	0	13	0.446429	0	1.77055	0	0	0	0	0	0	0	0	0	0	0	0	0	0	0	13	0	0	0	0	0	0	0	0	0	0	0	0	7	0	0	0	0	0	0	0	0	0	0	0	0	0	0
D_0__Bacteria, D_1__Actinobacteria, D_2__Acidimicrobiia, D_3__Acidimicrobiales, D_4__uncultured, D_5__uncultured bacterium, D_6__uncultured bacterium	75	0	23	0.446429	0	2.54483	0	0	0	0	0	0	0	0	0	0	0	0	0	0	0	8	0	0	0	0	0	0	4	0	0	0	0	1	0	0	0	0	0	0	0	0	0	0	0	0	0	0	0
D_0__Bacteria, D_1__Proteobacteria, D_2__Gammaproteobacteria, D_3__Xanthomonadales, D_4__Xanthomonadaceae, D_5__Dyella, D_6__Dyella sp. BJ35	75	0	65	0.446429	0	5.02659	0	0	0	0	0	0	0	0	0	0	0	0	0	0	0	0	0	0	3	0	0	0	0	0	0	0	0	0	0	0	0	0	0	0	0	0	0	0	0	0	0	0	0
D_0__Bacteria, D_1__Proteobacteria, D_2__Gammaproteobacteria, D_3__Xanthomonadales, D_4__Xanthomonadales Incertae Sedis, D_5__Acidibacter, Ambiguous_taxa	75	0	20	0.446429	0	2.01717	0	0	0	0	0	0	0	0	0	0	2	0	0	0	0	20	3	10	1	0	0	2	2	0	0	0	0	0	0	0	0	0	0	0	0	0	0	0	0	0	0	0	0
D_0__Bacteria, D_1__Bacteroidetes, D_2__Cytophagia, D_3__Cytophagales, D_4__Cytophagaceae, D_5__Spirosoma, D_6__uncultured bacterium	75	0	34	0.446429	0	3.23854	0	0	0	0	0	0	0	1	0	0	1	0	0	0	0	0	0	0	0	0	0	0	0	0	0	0	0	0	0	0	0	0	0	0	0	0	0	0	0	0	0	0	0
D_0__Bacteria, D_1__Proteobacteria, D_2__Alphaproteobacteria, D_3__Rhizobiales, D_4__1174-901-12, Ambiguous_taxa, Ambiguous_taxa	75	0	11	0.446429	0	1.27509	0	0	0	0	1	4	0	0	0	0	0	0	1	0	0	0	0	0	0	0	0	0	0	1	0	0	0	0	0	0	0	0	0	0	0	4	0	11	0	1	0	5	1
D_0__Bacteria, D_1__Proteobacteria, D_2__Alphaproteobacteria, D_3__Sphingomonadales, D_4__Sphingomonadaceae, D_5__Sphingomonas, D_6__uncultured Sphingomonas sp.	75	0	6	0.446429	0	1.07089	0	0	0	0	0	0	0	0	0	0	0	0	0	0	0	0	0	0	1	0	0	0	0	3	1	1	1	0	0	0	1	0	0	3	0	1	0	1	4	0	0	0	3
N/A	75	0	11	0.446429	0	1.59625	0	0	0	1	0	6	4	0	0	0	0	0	0	0	0	0	0	0	0	0	0	0	0	0	0	0	0	0	0	0	0	0	0	0	0	0	0	0	0	0	0	0	0
N/A	75	0	13	0.446429	0	1.666	0	0	0	0	0	0	0	0	0	0	4	0	0	0	0	0	0	0	1	4	0	0	0	0	0	0	0	0	0	0	0	0	0	0	0	0	0	0	3	0	0	13	0
D_0__Bacteria, D_1__Firmicutes, D_2__Bacilli, D_3__Lactobacillales, D_4__Streptococcaceae, D_5__Streptococcus, D_6__uncultured bacterium	74	0	8	0.440476	0	1.22206	0	0	0	0	0	0	0	0	0	0	0	0	3	0	0	0	0	0	1	0	2	0	0	0	0	0	7	0	0	8	3	0	0	0	0	0	0	0	0	0	0	0	0
D_0__Bacteria, D_1__Bacteroidetes, D_2__Sphingobacteriia, D_3__Sphingobacteriales, D_4__Chitinophagaceae, D_5__uncultured, D_6__uncultured bacterium	74	0	24	0.440476	0	2.14923	0	0	0	0	0	0	0	0	0	0	0	0	0	0	0	0	0	0	0	0	0	0	0	0	0	4	0	0	0	0	0	0	0	0	0	0	0	0	0	0	0	0	0
D_0__Bacteria, D_1__Proteobacteria, D_2__Alphaproteobacteria, D_3__Sphingomonadales, D_4__Sphingomonadaceae, D_5__Sphingomonas, D_6__Sphingomonas sp. F4	74	0	12	0.440476	0	1.2981	0	0	0	0	0	0	0	0	0	1	2	0	0	1	0	0	0	0	0	0	0	0	2	5	0	0	0	0	0	0	0	0	0	12	0	4	1	0	0	2	0	2	0
D_0__Bacteria, D_1__Proteobacteria, D_2__Alphaproteobacteria, D_3__Sphingomonadales, D_4__Sphingomonadaceae, D_5__Sphingomonas, D_6__uncultured bacterium	74	0	58	0.440476	0	4.55006	0	0	0	0	0	0	0	0	0	0	0	0	0	0	0	0	1	0	0	0	0	0	0	0	0	0	0	0	0	0	0	0	0	11	0	0	0	0	0	0	0	0	0
D_0__Bacteria, D_1__Bacteroidetes, D_2__Cytophagia, D_3__Cytophagales, D_4__Cytophagaceae, D_5__Hymenobacter, D_6__uncultured bacterium	74	0	13	0.440476	0	1.61839	0	0	0	0	0	0	0	0	0	0	0	0	0	0	0	0	0	0	0	0	0	0	0	2	0	0	0	0	0	0	0	0	0	0	0	3	0	0	9	0	0	0	1
D_0__Bacteria, D_1__Proteobacteria, D_2__Alphaproteobacteria, D_3__Rhizobiales, D_4__Rhizobiales Incertae Sedis, D_5__Rhizomicrobium, D_6__uncultured bacterium	74	0	12	0.440476	0	1.61097	0	0	0	0	0	0	0	0	0	0	1	0	0	0	1	0	0	0	0	0	0	0	0	0	0	0	0	0	0	0	0	0	0	0	0	0	0	0	0	0	0	0	0
D_0__Bacteria, D_1__Proteobacteria, D_2__Betaproteobacteria, D_3__Burkholderiales, D_4__Comamonadaceae, D_5__uncultured, D_6__uncultured bacterium	74	0	6	0.440476	0	1.11979	0	0	0	2	0	0	1	1	0	0	0	1	0	0	0	0	0	0	1	0	0	0	0	0	0	0	0	0	0	0	0	0	0	0	0	0	3	5	0	0	0	0	0
D_0__Bacteria, D_1__Acidobacteria, D_2__Solibacteres, D_3__Solibacterales, D_4__Solibacteraceae (Subgroup 3), D_5__Bryobacter, Ambiguous_taxa	74	0	18	0.440476	0	1.81379	0	0	0	0	0	1	0	0	0	0	1	0	0	0	0	4	0	2	0	0	0	0	0	0	0	4	0	0	0	0	0	0	0	0	0	0	0	0	0	0	5	0	0
D_0__Bacteria, D_1__Proteobacteria, D_2__Alphaproteobacteria, D_3__Rhodospirillales, D_4__Acetobacteraceae, D_5__Acidocella, Ambiguous_taxa	74	0	57	0.440476	0	4.43138	0	0	0	0	0	0	0	0	0	0	2	0	0	0	0	3	0	0	0	0	0	0	0	0	0	0	0	0	0	0	0	0	0	0	0	0	0	0	0	0	0	0	0
N/A	74	0	9	0.440476	0	1.4214	0	0	0	0	0	1	0	0	0	0	0	2	0	0	0	0	1	0	2	0	2	0	1	0	0	0	0	0	0	0	0	0	0	7	0	4	2	0	8	9	0	0	3
D_0__Bacteria, D_1__Proteobacteria, D_2__Alphaproteobacteria, D_3__Rhizobiales, D_4__uncultured, D_5__uncultured bacterium, D_6__uncultured bacterium	73	0	11	0.434524	0	1.55398	0	0	0	0	0	0	0	0	0	3	0	0	0	0	0	0	0	0	0	1	0	0	0	0	0	1	0	0	0	0	0	0	0	0	0	1	0	0	0	0	0	10	0
D_0__Bacteria, D_1__Actinobacteria, D_2__Actinobacteria, D_3__Micrococcales, D_4__Microbacteriaceae, D_5__uncultured, D_6__uncultured Microbacteriaceae bacterium	73	0	10	0.434524	0	1.28389	0	0	0	0	0	0	0	0	0	1	0	0	0	0	0	0	0	3	1	0	0	0	0	0	0	0	0	0	0	0	0	0	0	0	0	1	0	0	0	0	0	0	1
D_0__Bacteria, D_1__Proteobacteria, D_2__Betaproteobacteria, D_3__Burkholderiales, D_4__Oxalobacteraceae, D_5__Janthinobacterium, Ambiguous_taxa	73	0	26	0.434524	0	2.22301	0	0	0	3	0	7	26	3	0	2	5	0	1	0	0	0	0	0	0	0	0	0	0	0	0	1	0	0	0	0	0	0	0	0	0	0	0	0	0	0	0	0	0
D_0__Bacteria, D_1__Actinobacteria, D_2__Actinobacteria, D_3__Frankiales, D_4__Nakamurellaceae, D_5__Nakamurella, D_6__uncultured bacterium	73	0	15	0.434524	0	2.03161	0	0	0	0	0	0	0	0	5	0	0	0	9	0	0	0	0	0	0	0	3	0	0	0	0	0	0	0	1	0	11	9	0	0	0	0	0	0	0	0	0	0	0
D_0__Bacteria, D_1__Proteobacteria, D_2__Alphaproteobacteria, D_3__Rickettsiales, D_4__Mitochondria, D_5__Polypodium aureum, D_6__Polypodium aureum	73	0	33	0.434524	0	2.70869	0	0	0	0	0	0	0	0	0	1	0	0	1	0	0	0	0	0	0	0	0	0	0	0	0	0	0	0	1	0	0	0	0	0	0	1	0	0	9	1	3	0	0
D_0__Bacteria, D_1__Bacteroidetes, D_2__Sphingobacteriia, D_3__Sphingobacteriales, D_4__Sphingobacteriaceae, D_5__Mucilaginibacter, Ambiguous_taxa	73	0	11	0.434524	0	1.63289	0	0	0	0	0	0	0	0	0	0	0	2	0	0	0	0	0	0	0	0	0	0	6	0	0	0	0	0	0	0	0	0	0	0	0	0	0	0	0	0	0	0	0
D_0__Bacteria, D_1__Firmicutes, D_2__Bacilli, D_3__Lactobacillales, D_4__Carnobacteriaceae, D_5__Carnobacterium, D_6__uncultured bacterium	73	0	37	0.434524	0	3.25124	0	0	0	0	0	0	0	0	0	0	0	0	0	0	0	0	0	0	0	0	0	0	0	0	0	0	0	0	0	0	0	0	0	1	0	19	4	4	0	5	0	37	0
D_0__Bacteria, D_1__Proteobacteria, D_2__Betaproteobacteria, D_3__Burkholderiales, D_4__Comamonadaceae, Ambiguous_taxa, D_6__uncultured bacterium	73	0	24	0.434524	0	2.509	0	0	0	0	0	0	0	0	0	0	0	0	0	0	0	0	0	0	0	0	9	0	0	0	0	0	0	0	0	0	5	0	0	0	0	0	0	0	0	0	0	0	0
D_0__Bacteria, D_1__Actinobacteria, D_2__Actinobacteria, D_3__Frankiales, D_4__Sporichthyaceae, D_5__Sporichthya, Ambiguous_taxa	72	0	15	0.428571	0	1.71842	0	0	0	0	0	0	0	0	0	0	0	0	0	0	0	0	0	0	2	0	0	0	0	1	0	0	0	0	0	0	0	0	0	0	0	0	0	0	2	0	0	0	0
D_0__Bacteria, D_1__Acidobacteria, D_2__Holophagae, D_3__Subgroup 10, D_4__ABS-19, D_5__uncultured bacterium, D_6__uncultured bacterium	72	0	72	0.428571	0	5.55492	0	0	0	0	0	0	0	0	0	0	0	0	0	0	0	0	0	0	0	0	0	0	0	0	0	0	0	0	0	0	0	0	0	0	0	0	0	0	0	0	0	0	0
D_0__Bacteria, D_1__Bacteroidetes, D_2__Cytophagia, D_3__Cytophagales, D_4__Cytophagaceae, D_5__uncultured, D_6__uncultured bacterium	72	0	69	0.428571	0	5.32486	0	0	0	0	0	0	0	0	0	0	0	0	69	0	0	0	0	0	0	0	0	0	0	0	0	0	0	0	0	0	0	0	0	0	0	0	0	0	0	0	0	0	0
D_0__Bacteria, D_1__Bacteroidetes, D_2__Cytophagia, D_3__Cytophagales, D_4__Cytophagaceae, D_5__Dyadobacter, D_6__uncultured bacterium	72	0	14	0.428571	0	1.61791	0	0	0	2	0	0	1	0	0	0	0	0	0	0	0	0	0	0	0	0	0	0	1	0	0	0	0	0	0	0	0	0	0	0	0	0	0	0	0	0	0	0	0
D_0__Bacteria, D_1__Proteobacteria, D_2__Gammaproteobacteria, D_3__Enterobacteriales, D_4__Enterobacteriaceae, D_5__Serratia, Ambiguous_taxa	72	0	16	0.428571	0	2.01958	0	0	0	1	0	0	0	0	0	0	15	0	0	0	0	0	0	0	0	0	0	0	0	0	0	0	0	0	0	0	0	0	0	0	0	0	0	0	0	0	0	0	0
D_0__Bacteria, D_1__Saccharibacteria, D_2__uncultured bacterium, D_3__uncultured bacterium, D_4__uncultured bacterium, D_5__uncultured bacterium, D_6__uncultured bacterium	72	0	26	0.428571	0	2.44844	0	0	0	0	0	0	0	0	2	0	0	0	0	0	0	0	0	1	0	0	0	12	0	5	1	1	0	0	0	0	0	0	0	0	0	0	0	0	0	0	0	0	0
D_0__Bacteria, D_1__Proteobacteria, D_2__Alphaproteobacteria, D_3__Rhodospirillales, D_4__Acetobacteraceae, D_5__Craurococcus, Ambiguous_taxa	72	0	24	0.428571	0	2.6662	0	0	0	0	0	0	0	0	0	0	0	0	0	0	0	0	0	0	0	0	0	0	0	0	0	0	0	0	0	0	0	0	0	0	0	0	0	0	0	0	5	0	0
D_0__Bacteria, D_1__Proteobacteria, D_2__Betaproteobacteria, D_3__Neisseriales, D_4__Neisseriaceae, D_5__Neisseria, D_6__uncultured bacterium	72	0	24	0.428571	0	2.42633	0	0	0	0	0	0	0	0	0	0	0	0	0	0	0	0	0	0	0	0	0	0	0	0	0	0	0	0	0	14	0	0	0	0	0	13	0	0	2	4	0	0	0
D_0__Bacteria, D_1__Firmicutes, D_2__Bacilli, D_3__Bacillales, D_4__Bacillaceae, D_5__Anoxybacillus, D_6__Anoxybacillus flavithermus subsp. flavithermus	72	0	14	0.428571	0	1.83959	0	0	0	0	0	0	0	0	0	0	14	0	0	9	0	0	0	0	0	0	0	0	0	0	0	0	0	0	0	0	0	0	0	0	0	0	0	0	5	0	0	0	0
D_0__Bacteria, D_1__Acidobacteria, D_2__Acidobacteria, D_3__Acidobacteriales, D_4__Acidobacteriaceae (Subgroup 1), D_5__uncultured, D_6__uncultured forest soil bacterium	72	0	16	0.428571	0	2.22013	0	0	0	0	0	0	0	0	0	0	0	0	0	0	0	1	2	0	0	0	0	14	0	0	0	0	0	0	0	0	0	0	0	0	0	0	0	0	0	0	0	0	0
D_0__Bacteria, D_1__Proteobacteria, D_2__Alphaproteobacteria, D_3__Rhizobiales, D_4__Bradyrhizobiaceae, D_5__Bradyrhizobium, D_6__uncultured Bradyrhizobiaceae bacterium	72	0	6	0.428571	0	1.02409	0	0	0	2	0	0	1	0	0	0	0	0	1	0	0	0	0	1	0	0	0	0	0	1	0	0	0	0	0	0	0	1	1	0	0	0	0	6	0	0	0	0	0
D_0__Bacteria, D_1__Actinobacteria, D_2__Actinobacteria, D_3__Frankiales, D_4__Sporichthyaceae, D_5__Sporichthya, D_6__uncultured bacterium	72	0	19	0.428571	0	1.89728	0	0	0	0	0	0	0	0	0	0	2	0	0	0	0	10	0	2	0	0	0	0	0	0	0	0	0	0	0	0	0	0	0	8	0	0	0	0	0	0	0	0	0
D_0__Bacteria, D_1__Proteobacteria, D_2__Betaproteobacteria, D_3__Burkholderiales, D_4__Comamonadaceae, D_5__uncultured, D_6__uncultured soil bacterium	71	0	15	0.422619	0	1.63237	0	0	0	0	0	1	0	1	0	0	0	1	0	0	0	0	0	0	5	0	0	0	0	0	0	0	0	0	0	0	0	0	0	0	0	0	0	0	0	0	0	0	0
D_0__Bacteria, D_1__Bacteroidetes, D_2__Sphingobacteriia, D_3__Sphingobacteriales, D_4__Sphingobacteriaceae, D_5__Pedobacter, D_6__Pedobacter yonginense	71	0	12	0.422619	0	1.63604	0	0	0	3	0	0	0	0	0	0	0	0	0	0	0	0	0	0	0	0	0	0	0	0	0	0	0	0	0	0	0	0	0	0	0	0	0	0	0	0	0	0	0
D_0__Bacteria, D_1__Actinobacteria, D_2__Actinobacteria, D_3__Micromonosporales, D_4__Micromonosporaceae, D_5__Micromonospora, D_6__uncultured bacterium	71	0	26	0.422619	0	2.27061	0	0	0	0	0	0	1	0	0	0	0	0	0	0	0	0	0	0	0	0	0	0	0	0	0	0	0	0	0	0	0	0	0	0	0	0	0	0	0	0	0	0	0
D_0__Bacteria, D_1__Acidobacteria, D_2__Acidobacteria, D_3__Acidobacteriales, D_4__Acidobacteriaceae (Subgroup 1), D_5__Granulicella, D_6__uncultured bacterium	71	0	19	0.422619	0	2.16255	0	0	0	0	0	0	4	0	0	0	0	0	0	0	1	4	2	0	0	0	0	0	0	0	0	0	0	0	0	0	0	0	0	0	0	0	0	0	4	0	0	0	0
D_0__Bacteria, D_1__Planctomycetes, D_2__Planctomycetacia, D_3__Planctomycetales, D_4__Planctomycetaceae, D_5__Schlesneria, Ambiguous_taxa	71	0	13	0.422619	0	1.51439	0	0	0	0	0	0	0	2	0	0	1	0	0	0	0	0	0	0	0	0	0	0	1	0	0	0	0	0	0	0	0	0	0	0	2	0	0	13	0	0	0	0	0
D_0__Bacteria, D_1__Actinobacteria, D_2__Actinobacteria, D_3__Actinomycetales, D_4__Actinomycetaceae, D_5__Actinomyces, D_6__uncultured bacterium	71	0	23	0.422619	0	2.31242	0	0	0	0	0	0	0	0	0	0	0	0	0	0	0	0	0	0	0	0	0	0	0	0	0	0	0	0	0	0	0	0	0	0	0	0	0	0	0	0	0	0	0
D_0__Bacteria, D_1__Verrucomicrobia, D_2__Verrucomicrobiae, D_3__Verrucomicrobiales, D_4__Verrucomicrobiaceae, D_5__Haloferula, D_6__uncultured bacterium	71	0	10	0.422619	0	1.3993	0	0	0	0	0	0	1	0	0	3	3	0	0	0	0	0	0	0	4	0	0	0	3	2	0	0	0	0	0	0	0	0	0	0	0	0	0	0	0	0	0	0	0
D_0__Bacteria, D_1__Proteobacteria, D_2__Alphaproteobacteria, D_3__Sphingomonadales, D_4__Sphingomonadaceae, D_5__Sphingomonas, Ambiguous_taxa	71	0	8	0.422619	0	1.24534	0	0	0	3	1	0	0	0	0	0	1	0	0	1	2	0	0	0	0	0	0	6	0	0	4	3	0	0	0	0	0	0	0	0	0	0	0	0	6	1	0	0	0
D_0__Bacteria, D_1__Acidobacteria, D_2__Solibacteres, D_3__Solibacterales, D_4__Solibacteraceae (Subgroup 3), D_5__Candidatus Solibacter, D_6__uncultured proteobacterium	71	0	21	0.422619	0	2.38131	0	0	0	0	0	0	0	0	0	0	0	0	0	0	0	0	0	0	0	0	0	0	0	0	0	0	0	0	0	0	0	0	0	0	0	0	0	0	0	0	0	0	0
N/A	71	0	15	0.422619	0	2.04587	0	0	0	1	0	0	0	0	0	0	0	0	0	0	0	1	0	0	0	0	0	0	0	0	0	0	0	0	3	0	0	0	0	1	0	0	0	0	0	0	1	0	0
D_0__Bacteria, D_1__Proteobacteria, D_2__Betaproteobacteria, D_3__Burkholderiales, D_4__Comamonadaceae, D_5__Comamonas, Ambiguous_taxa	70	0	9	0.416667	0	1.48613	0	0	0	0	0	0	8	0	0	0	0	0	0	0	0	0	0	0	0	0	0	0	0	0	0	0	0	0	0	0	0	0	0	0	0	0	0	0	0	0	0	0	0
D_0__Bacteria, D_1__Proteobacteria, D_2__Alphaproteobacteria, D_3__Rhodospirillales, D_4__Acetobacteraceae, D_5__uncultured, D_6__uncultured bacterium	70	0	28	0.416667	0	2.83565	0	0	0	0	0	0	0	0	0	0	0	0	0	0	0	2	0	0	2	0	0	4	0	0	0	0	0	0	0	0	0	0	0	0	0	0	0	0	0	0	0	0	0
D_0__Bacteria, D_1__Verrucomicrobia, D_2__Spartobacteria, D_3__Chthoniobacterales, D_4__Chthoniobacteraceae, D_5__Chthoniobacter, D_6__uncultured bacterium	70	0	11	0.416667	0	1.60619	0	0	0	0	0	0	0	0	0	0	0	0	0	0	0	0	0	0	1	0	0	0	4	0	0	0	0	0	0	0	0	0	0	0	0	0	0	8	1	0	0	0	0
D_0__Bacteria, D_1__Bacteroidetes, D_2__Cytophagia, D_3__Cytophagales, D_4__Cytophagaceae, D_5__Dyadobacter, D_6__Dyadobacter arcticus	70	0	36	0.416667	0	2.95762	0	0	0	0	0	0	0	0	0	0	0	0	0	0	0	0	0	0	0	0	0	36	0	0	0	0	0	0	0	0	0	0	0	0	0	0	0	0	0	0	0	0	0
D_0__Bacteria, D_1__Proteobacteria, D_2__Alphaproteobacteria, D_3__Rhizobiales, D_4__Rhizobiaceae, D_5__Shinella, Ambiguous_taxa	70	0	6	0.416667	0	1.1075	0	0	0	0	0	0	0	0	1	0	0	0	0	0	0	0	0	0	0	0	0	0	0	0	0	0	0	0	0	0	0	0	0	0	0	0	0	3	1	0	0	0	0
D_0__Bacteria, D_1__Proteobacteria, D_2__Alphaproteobacteria, D_3__Rhizobiales, D_4__Xanthobacteraceae, Ambiguous_taxa, Ambiguous_taxa	70	0	39	0.416667	0	3.13645	0	0	0	0	0	1	0	0	0	0	0	0	0	0	0	9	0	0	0	0	0	2	0	0	0	0	0	0	0	0	0	0	0	0	0	0	0	0	0	0	0	0	0
D_0__Bacteria, D_1__Proteobacteria, D_2__Betaproteobacteria, D_3__Burkholderiales, D_4__Comamonadaceae, Ambiguous_taxa, Ambiguous_taxa	70	0	24	0.416667	0	2.18162	0	0	0	0	0	0	0	0	0	0	0	0	3	0	0	0	0	0	0	0	0	0	4	0	0	0	0	0	0	0	0	0	0	0	0	0	0	0	0	0	0	0	0
D_0__Bacteria, D_1__Proteobacteria, D_2__Betaproteobacteria, D_3__Burkholderiales, D_4__Comamonadaceae, D_5__Variovorax, Ambiguous_taxa	70	0	10	0.416667	0	1.4821	0	0	0	1	0	0	0	0	0	0	2	0	0	0	0	0	0	0	0	0	0	0	5	6	0	0	0	0	0	0	0	0	0	0	0	0	0	0	8	0	0	0	0
D_0__Bacteria, D_1__Proteobacteria, D_2__Deltaproteobacteria, D_3__Myxococcales, D_4__Polyangiaceae, D_5__Sorangium, D_6__uncultured bacterium	70	0	28	0.416667	0	2.57677	0	0	0	0	0	0	0	0	0	0	3	0	0	0	0	2	0	0	0	0	0	0	2	0	0	0	0	0	0	0	0	0	0	0	0	0	0	0	0	0	0	0	0
N/A	70	0	29	0.416667	0	2.54638	0	0	0	0	0	0	0	0	0	0	1	0	0	0	0	0	0	0	0	0	0	0	0	2	0	0	0	0	0	0	0	0	0	0	0	0	0	0	0	0	0	0	0
D_0__Bacteria, D_1__Saccharibacteria, D_2__uncultured bacterium, D_3__uncultured bacterium, D_4__uncultured bacterium, D_5__uncultured bacterium, D_6__uncultured bacterium	69	0	12	0.410714	0	1.63908	0	0	0	0	0	0	0	0	0	0	0	0	0	0	0	0	0	0	0	0	0	0	0	0	0	0	0	0	0	0	0	0	0	0	0	0	0	0	0	0	2	0	0
D_0__Bacteria, D_1__Proteobacteria, D_2__Alphaproteobacteria, D_3__Rhodospirillales, D_4__Acetobacteraceae, D_5__Acidiphilium, D_6__uncultured bacterium	69	0	56	0.410714	0	4.36279	0	0	0	0	0	0	0	0	0	0	0	0	0	0	0	0	0	0	0	0	0	0	0	0	0	0	0	0	0	8	0	0	1	0	0	0	0	0	0	2	0	0	0
D_0__Bacteria, D_1__Actinobacteria, D_2__Acidimicrobiia, D_3__Acidimicrobiales, D_4__uncultured, Ambiguous_taxa, Ambiguous_taxa	69	0	25	0.410714	0	2.45518	0	0	0	0	0	0	0	0	0	0	0	0	1	0	0	0	0	0	0	0	0	0	0	0	0	0	0	0	0	0	0	0	1	0	0	0	0	0	0	0	0	0	0
D_0__Bacteria, D_1__Bacteroidetes, D_2__Sphingobacteriia, D_3__Sphingobacteriales, D_4__Chitinophagaceae, D_5__Ferruginibacter, D_6__uncultured bacterium	69	0	11	0.410714	0	1.52555	0	0	0	0	0	0	0	0	0	0	0	0	7	0	0	0	0	0	0	0	6	0	0	0	2	0	0	0	0	0	11	0	2	0	0	0	0	0	0	0	0	0	0
D_0__Bacteria, D_1__Actinobacteria, D_2__Actinobacteria, D_3__Corynebacteriales, D_4__Corynebacteriaceae, D_5__Corynebacterium 1, D_6__uncultured bacterium	69	0	16	0.410714	0	2.04538	0	0	0	0	0	0	0	0	0	0	0	0	0	0	0	0	0	0	0	0	0	0	0	0	0	0	0	0	0	0	0	0	0	14	0	0	0	12	16	4	0	0	0
D_0__Bacteria, D_1__Proteobacteria, D_2__Betaproteobacteria, D_3__Burkholderiales, D_4__Oxalobacteraceae, D_5__Massilia, D_6__uncultured bacterium	69	0	26	0.410714	0	2.18139	0	0	0	0	0	0	0	0	0	0	0	0	0	0	0	0	0	0	0	0	0	3	0	0	0	0	0	0	0	0	0	2	0	26	0	2	0	0	0	0	0	0	0
D_0__Bacteria, D_1__Bacteroidetes, D_2__Sphingobacteriia, D_3__Sphingobacteriales, D_4__Sphingobacteriaceae, D_5__Mucilaginibacter, Ambiguous_taxa	69	0	10	0.410714	0	1.40286	0	0	0	0	0	2	0	0	0	0	2	0	0	0	0	0	1	0	7	0	0	3	0	1	0	0	0	0	0	0	0	0	0	0	0	0	0	0	0	0	0	0	0
D_0__Bacteria, D_1__Actinobacteria, D_2__Actinobacteria, D_3__Actinomycetales, D_4__Actinomycetaceae, D_5__Actinomyces, Ambiguous_taxa	69	0	25	0.410714	0	2.41088	0	0	0	0	0	0	0	0	0	0	0	0	0	0	0	3	0	1	0	0	0	0	5	0	0	0	4	0	0	25	0	0	0	0	0	0	0	0	0	0	0	0	0
D_0__Bacteria, D_1__Proteobacteria, D_2__Alphaproteobacteria, D_3__Caulobacterales, D_4__Caulobacteraceae, D_5__Brevundimonas, Ambiguous_taxa	69	0	9	0.410714	0	1.36829	0	0	0	0	0	1	0	2	0	0	0	2	2	0	0	1	2	0	0	0	0	0	0	0	0	0	0	0	0	0	0	0	2	0	5	0	0	0	9	0	0	0	0
D_0__Bacteria, D_1__Proteobacteria, D_2__Alphaproteobacteria, D_3__Rhodospirillales, D_4__JG37-AG-20, D_5__uncultured proteobacterium, D_6__uncultured proteobacterium	69	0	63	0.410714	0	4.86996	0	0	0	0	0	0	0	0	0	0	0	0	0	0	0	0	0	0	0	0	0	0	0	0	0	0	0	0	0	0	0	0	0	0	0	0	0	0	0	0	0	0	0
D_0__Bacteria, D_1__Acidobacteria, D_2__Solibacteres, D_3__Solibacterales, D_4__Solibacteraceae (Subgroup 3), D_5__Candidatus Solibacter, Ambiguous_taxa	69	0	26	0.410714	0	2.4987	0	0	0	0	0	0	0	0	0	0	0	0	0	0	0	0	0	0	0	0	0	0	0	0	0	0	0	0	0	0	0	0	0	0	0	0	0	0	0	0	0	0	0
D_0__Bacteria, D_1__Actinobacteria, D_2__Actinobacteria, D_3__Micrococcales, D_4__Microbacteriaceae, D_5__Leifsonia, Ambiguous_taxa	69	0	16	0.410714	0	1.728	0	0	0	0	0	0	0	0	0	0	0	0	1	0	0	0	0	0	6	0	3	0	0	0	0	0	0	0	0	0	5	0	0	7	0	0	0	0	0	0	3	0	0
N/A	69	0	37	0.410714	0	2.95744	0	0	0	0	0	0	0	0	0	6	0	0	0	0	0	0	0	0	0	0	0	0	0	0	0	0	0	0	0	0	0	0	0	0	0	3	0	0	2	0	0	0	0
D_0__Bacteria, D_1__Bacteroidetes, D_2__Flavobacteriia, D_3__Flavobacteriales, D_4__Flavobacteriaceae, D_5__Chryseobacterium, Ambiguous_taxa	68	0	26	0.404762	0	2.44028	0	0	0	0	0	0	0	0	0	1	3	0	0	0	0	0	0	0	0	0	0	0	0	10	0	1	0	0	0	0	0	0	0	0	0	0	0	0	0	0	0	0	0
D_0__Bacteria, D_1__Bacteroidetes, D_2__Bacteroidia, D_3__Bacteroidales, D_4__Porphyromonadaceae, D_5__Petrimonas, D_6__uncultured bacterium	68	0	68	0.404762	0	5.24631	0	0	0	0	0	0	0	0	0	0	0	0	0	0	0	0	0	0	0	0	0	0	0	0	0	0	0	0	0	0	0	0	0	0	0	0	0	0	0	0	0	0	0
D_0__Bacteria, D_1__Proteobacteria, D_2__Gammaproteobacteria, D_3__Enterobacteriales, D_4__Enterobacteriaceae, D_5__Escherichia-Shigella, D_6__Escherichia coli	68	0	47	0.404762	0	3.70343	0	0	0	1	0	0	0	7	0	0	0	0	0	0	0	0	0	0	0	0	0	0	0	0	0	0	0	0	0	0	0	0	0	0	0	0	0	0	0	0	0	0	0
D_0__Bacteria, D_1__Bacteroidetes, D_2__Bacteroidia, D_3__Bacteroidales, D_4__Porphyromonadaceae, D_5__Porphyromonas, D_6__uncultured bacterium	68	0	36	0.404762	0	3.06465	0	0	0	0	0	0	0	1	0	0	0	0	0	0	0	0	0	0	0	0	0	0	0	0	0	0	0	0	0	16	0	0	0	0	0	0	0	0	0	0	0	0	0
D_0__Bacteria, D_1__Saccharibacteria, D_2__uncultured bacterium, D_3__uncultured bacterium, D_4__uncultured bacterium, D_5__uncultured bacterium, D_6__uncultured bacterium	68	0	24	0.404762	0	2.37562	0	0	0	1	0	0	0	0	0	0	0	0	0	0	2	0	0	0	0	0	0	0	17	0	0	0	0	0	0	0	24	0	0	0	0	0	0	0	0	0	0	0	0
D_0__Bacteria, D_1__Proteobacteria, D_2__Alphaproteobacteria, D_3__Sphingomonadales, D_4__Sphingomonadaceae, D_5__Sphingopyxis, D_6__uncultured bacterium	68	0	8	0.404762	0	1.22469	0	0	0	0	0	0	0	0	0	0	0	0	0	0	0	0	0	0	0	0	0	0	1	0	0	0	0	0	0	0	0	0	0	0	0	0	0	0	0	2	0	0	0
D_0__Bacteria, D_1__Proteobacteria, D_2__Betaproteobacteria, D_3__Burkholderiales, D_4__Comamonadaceae, D_5__uncultured, D_6__uncultured bacterium	68	0	8	0.404762	0	1.35469	0	0	0	0	0	0	1	3	0	0	0	0	0	0	0	0	0	0	0	0	0	0	0	0	0	0	2	0	0	0	0	0	0	0	0	0	0	0	0	0	0	0	0
D_0__Bacteria, D_1__Proteobacteria, D_2__Betaproteobacteria, D_3__Burkholderiales, D_4__Comamonadaceae, D_5__Variovorax, D_6__Variovorax paradoxus	68	0	8	0.404762	0	1.16967	0	0	0	0	0	0	0	0	0	0	1	0	0	0	2	0	0	0	1	0	0	0	0	1	0	0	0	0	0	0	0	0	0	0	0	0	0	0	0	0	0	0	0
D_0__Bacteria, D_1__Bacteroidetes, D_2__Sphingobacteriia, D_3__Sphingobacteriales, D_4__Chitinophagaceae, D_5__Dinghuibacter, D_6__Dinghuibacter silviterrae	68	0	25	0.404762	0	2.42798	0	0	0	0	0	0	0	0	0	2	0	0	0	0	0	10	0	1	0	0	0	0	0	0	0	0	0	0	0	0	0	0	0	0	0	0	0	0	0	0	0	0	0
D_0__Bacteria, D_1__Cyanobacteria, D_2__Chloroplast, D_3__Paradoxia multiseta, D_4__Paradoxia multiseta, D_5__Paradoxia multiseta, D_6__Paradoxia multiseta	68	0	17	0.404762	0	1.799	0	0	0	0	0	0	0	0	0	0	0	0	0	0	0	0	0	0	0	0	0	0	0	0	0	0	0	0	0	0	0	0	0	0	0	0	4	0	0	8	0	0	0
D_0__Bacteria, D_1__Proteobacteria, D_2__Gammaproteobacteria, D_3__Xanthomonadales, D_4__Xanthomonadaceae, D_5__Luteimonas, D_6__uncultured Lysobacter sp.	68	0	18	0.404762	0	2.15906	0	0	0	0	0	0	0	0	0	0	0	0	0	0	0	0	0	0	0	0	2	0	0	0	0	0	0	0	0	0	0	0	0	0	0	0	2	0	0	0	0	0	0
D_0__Bacteria, D_1__Proteobacteria, D_2__Alphaproteobacteria, D_3__Caulobacterales, D_4__Caulobacteraceae, Ambiguous_taxa, D_6__uncultured bacterium	68	0	14	0.404762	0	1.72074	0	0	0	1	0	0	1	2	0	1	4	0	0	0	0	0	0	0	0	0	0	0	0	0	0	0	0	0	0	0	0	0	0	0	0	0	0	0	4	0	0	0	7
D_0__Bacteria, D_1__Proteobacteria, D_2__Alphaproteobacteria, D_3__Sphingomonadales, D_4__Sphingomonadaceae, D_5__Sphingomonas, D_6__uncultured soil bacterium	68	0	28	0.404762	0	2.25669	0	0	0	0	0	0	0	0	0	0	0	0	0	0	0	0	0	0	0	0	1	0	0	0	0	0	0	0	0	0	0	0	0	0	0	0	0	0	0	0	0	0	0
D_0__Bacteria, D_1__Actinobacteria, D_2__Acidimicrobiia, D_3__Acidimicrobiales, D_4__uncultured, D_5__uncultured actinobacterium, D_6__uncultured actinobacterium	68	0	16	0.404762	0	2.01562	0	0	0	0	0	0	0	0	0	0	8	0	0	0	0	12	0	0	0	0	0	0	2	0	0	0	0	0	0	0	0	0	0	0	0	0	0	0	0	0	0	0	0
D_0__Bacteria, D_1__Proteobacteria, D_2__Alphaproteobacteria, D_3__Sphingomonadales, D_4__Sphingomonadaceae, D_5__Rhizorhapis, Ambiguous_taxa	68	0	15	0.404762	0	1.79233	0	0	0	0	0	0	4	0	0	0	0	0	1	0	0	0	0	0	0	0	0	0	0	0	5	0	0	0	0	0	0	0	0	0	0	0	0	7	0	2	0	0	0
N/A	68	0	11	0.404762	0	1.3896	0	0	0	0	0	0	0	0	0	0	0	1	0	0	0	0	0	0	0	4	3	0	0	0	0	0	0	0	0	0	0	0	0	0	0	0	0	6	0	0	0	0	0
D_0__Bacteria, D_1__Firmicutes, D_2__Clostridia, D_3__MBA03, D_4__uncultured bacterium, D_5__uncultured bacterium, D_6__uncultured bacterium	67	0	65	0.39881	0	5.01631	65	0	0	0	0	0	0	0	0	0	0	0	0	0	0	0	0	0	0	0	0	0	0	0	0	0	0	0	0	0	0	0	0	0	0	0	0	0	0	0	0	0	0
D_0__Bacteria, D_1__Acidobacteria, D_2__Acidobacteria, D_3__Acidobacteriales, D_4__Acidobacteriaceae (Subgroup 1), D_5__uncultured, D_6__uncultured Acidobacteria bacterium	67	0	13	0.39881	0	1.57122	0	0	0	0	0	0	0	0	0	0	0	0	0	0	0	0	1	3	0	0	0	0	0	0	0	0	0	0	0	0	0	0	0	0	0	0	0	0	0	0	0	0	0
D_0__Bacteria, D_1__Bacteroidetes, D_2__Sphingobacteriia, D_3__Sphingobacteriales, D_4__Sphingobacteriaceae, D_5__Mucilaginibacter, D_6__Mucilaginibacter sp. Aws5	67	0	10	0.39881	0	1.33645	0	0	0	3	0	0	0	0	0	0	0	0	0	4	0	0	0	1	0	0	0	4	0	2	0	0	0	0	0	0	0	0	0	0	0	0	0	0	0	0	0	3	0
D_0__Bacteria, D_1__Proteobacteria, D_2__Alphaproteobacteria, D_3__Sphingomonadales, D_4__Ellin6055, D_5__uncultured bacterium, D_6__uncultured bacterium	67	0	27	0.39881	0	2.2	0	0	0	1	0	2	0	3	0	4	4	0	0	0	0	0	0	0	1	0	0	0	3	1	0	0	0	0	0	0	0	0	0	1	0	0	0	0	0	0	0	0	0
D_0__Bacteria, D_1__Actinobacteria, D_2__Actinobacteria, D_3__Corynebacteriales, D_4__Corynebacteriaceae, D_5__Corynebacterium 1, D_6__uncultured bacterium	67	0	11	0.39881	0	1.36746	0	0	0	0	0	0	0	0	0	1	0	0	0	0	0	0	0	1	0	0	0	0	0	0	0	0	0	0	0	0	7	0	0	3	0	0	0	0	0	0	1	8	3
D_0__Bacteria, D_1__Proteobacteria, D_2__Betaproteobacteria, D_3__Burkholderiales, D_4__Alcaligenaceae, D_5__Achromobacter, D_6__uncultured bacterium	67	0	5	0.39881	0	0.8967	0	0	0	0	0	0	1	1	0	1	2	0	0	0	0	0	0	0	0	0	0	0	1	1	0	1	0	0	0	0	0	0	0	0	0	1	0	1	0	0	0	0	3
D_0__Bacteria, D_1__Bacteroidetes, D_2__Sphingobacteriia, D_3__Sphingobacteriales, D_4__Sphingobacteriaceae, D_5__Pedobacter, Ambiguous_taxa	67	0	18	0.39881	0	1.91164	0	0	0	0	0	0	1	0	0	0	0	0	0	0	0	0	0	0	0	0	0	0	0	4	0	0	0	0	0	0	0	0	0	0	0	0	0	0	0	0	0	0	0
D_0__Bacteria, D_1__Proteobacteria, D_2__Gammaproteobacteria, D_3__Pseudomonadales, D_4__Pseudomonadaceae, D_5__Pseudomonas, Ambiguous_taxa	67	0	39	0.39881	0	3.10329	0	0	0	0	0	0	0	0	0	0	0	0	0	0	0	0	0	0	0	0	0	0	0	4	0	1	0	0	0	0	0	0	3	0	0	0	0	0	0	0	0	0	39
D_0__Bacteria, D_1__Proteobacteria, D_2__Gammaproteobacteria, D_3__Pseudomonadales, D_4__Pseudomonadaceae, D_5__Pseudomonas, D_6__Pseudomonas fluorescens	67	0	20	0.39881	0	1.95806	0	0	0	0	0	0	0	0	0	0	0	0	0	0	0	0	0	0	0	0	0	0	0	0	0	0	0	0	0	0	0	0	0	0	0	0	0	0	0	0	0	0	0
N/A	67	0	12	0.39881	0	1.63106	0	0	0	1	0	1	0	0	0	0	0	0	0	0	0	0	0	0	0	9	0	0	0	0	2	0	0	0	0	0	0	0	0	0	0	0	0	0	0	3	0	0	0
D_0__Bacteria, D_1__Actinobacteria, D_2__Acidimicrobiia, D_3__Acidimicrobiales, D_4__Iamiaceae, D_5__Iamia, Ambiguous_taxa	66	0	22	0.392857	0	2.02982	0	0	0	0	0	0	0	0	0	0	0	0	0	0	0	0	2	0	0	0	7	0	0	0	0	0	0	0	0	0	0	0	0	0	0	0	0	0	0	0	0	0	0
D_0__Bacteria, D_1__Bacteroidetes, D_2__Sphingobacteriia, D_3__Sphingobacteriales, D_4__Chitinophagaceae, D_5__Flavitalea, D_6__uncultured Flavitalea sp.	66	0	13	0.392857	0	1.47244	0	0	0	0	0	0	0	0	0	0	0	0	6	0	3	0	0	0	0	0	13	0	1	0	0	0	0	0	0	0	0	0	0	0	0	0	1	0	0	0	0	0	0
D_0__Bacteria, D_1__Proteobacteria, D_2__Alphaproteobacteria, D_3__Rhizobiales, D_4__Beijerinckiaceae, D_5__Methylocella, D_6__uncultured bacterium	66	0	10	0.392857	0	1.39733	0	0	0	0	0	7	1	0	0	0	3	0	0	0	0	0	0	0	4	0	0	3	0	0	0	0	0	0	0	0	0	0	0	0	0	0	0	0	0	0	0	0	0
D_0__Bacteria, D_1__Proteobacteria, D_2__Gammaproteobacteria, D_3__Legionellales, D_4__Coxiellaceae, D_5__Diplorickettsia, D_6__uncultured gamma proteobacterium	66	0	24	0.392857	0	2.55722	0	0	0	0	0	0	0	0	0	0	0	0	0	0	0	0	0	0	0	0	0	0	0	1	0	0	0	0	0	0	0	0	0	0	0	0	0	0	0	0	0	0	0
D_0__Bacteria, D_1__Proteobacteria, D_2__Deltaproteobacteria, D_3__Myxococcales, D_4__P3OB-42, D_5__uncultured bacterium, D_6__uncultured bacterium	66	0	23	0.392857	0	2.13338	0	0	0	0	0	0	4	0	0	0	0	4	0	0	0	0	0	0	0	3	0	0	0	0	0	0	0	0	0	1	0	0	0	0	0	8	0	0	0	0	0	0	0
D_0__Bacteria, D_1__Proteobacteria, D_2__Alphaproteobacteria, D_3__Rhodospirillales, D_4__Acetobacteraceae, Ambiguous_taxa, Ambiguous_taxa	66	0	38	0.392857	0	2.99508	0	0	0	0	0	0	0	0	0	0	0	0	0	1	0	0	0	0	0	7	0	0	2	1	0	0	0	0	38	0	1	0	0	0	0	0	0	0	1	0	1	0	0
D_0__Bacteria, D_1__Bacteroidetes, D_2__Sphingobacteriia, D_3__Sphingobacteriales, D_4__Chitinophagaceae, D_5__Ferruginibacter, D_6__uncultured bacterium	66	0	11	0.392857	0	1.48459	0	0	0	0	0	0	0	0	0	0	0	0	3	0	0	0	0	1	0	0	0	0	0	0	0	2	0	0	0	0	0	6	0	0	0	0	0	0	0	0	1	0	0
D_0__Bacteria, D_1__Bacteroidetes, D_2__Sphingobacteriia, D_3__Sphingobacteriales, D_4__Chitinophagaceae, D_5__Chitinophaga, Ambiguous_taxa	65	0	16	0.386905	0	1.52789	0	0	0	1	0	0	0	1	0	0	5	0	2	0	0	0	0	0	2	0	0	0	0	5	0	1	3	0	0	0	0	0	0	0	0	0	0	0	0	0	0	0	0
D_0__Bacteria, D_1__Actinobacteria, D_2__Actinobacteria, D_3__Pseudonocardiales, D_4__Pseudonocardiaceae, D_5__Amycolatopsis, Ambiguous_taxa	65	0	32	0.386905	0	2.79419	0	0	0	0	0	0	0	0	0	0	0	0	0	0	0	0	0	0	0	0	0	0	14	0	0	0	0	0	0	0	0	0	0	0	0	0	0	0	0	0	0	0	0
D_0__Bacteria, D_1__Bacteroidetes, D_2__Sphingobacteriia, D_3__Sphingobacteriales, D_4__Chitinophagaceae, D_5__uncultured, Ambiguous_taxa	65	0	10	0.386905	0	1.30831	0	0	0	0	0	0	0	0	0	0	0	0	10	0	1	3	0	0	0	0	4	0	0	0	1	0	0	0	0	0	0	1	2	0	0	0	0	0	0	0	0	0	0
D_0__Bacteria, D_1__Proteobacteria, D_2__Betaproteobacteria, D_3__Burkholderiales, D_4__Comamonadaceae, D_5__Acidovorax, Ambiguous_taxa	65	0	19	0.386905	0	1.86658	0	0	0	0	0	0	0	0	0	0	0	0	0	0	0	0	0	0	0	0	3	0	19	0	0	0	0	0	0	0	0	0	0	0	0	0	0	0	0	0	0	0	0
D_0__Bacteria, D_1__Planctomycetes, D_2__Phycisphaerae, D_3__Tepidisphaerales, D_4__Tepidisphaeraceae, D_5__uncultured bacterium, D_6__uncultured bacterium	65	0	41	0.386905	0	3.27379	0	0	0	0	0	0	0	0	0	0	0	0	0	0	0	0	0	0	0	0	0	0	0	0	0	0	0	0	0	0	0	0	0	0	0	0	0	0	0	0	0	0	0
D_0__Bacteria, D_1__Actinobacteria, D_2__Actinobacteria, D_3__Kineosporiales, D_4__Kineosporiaceae, D_5__Kineosporia, Ambiguous_taxa	65	0	12	0.386905	0	1.60062	0	0	0	0	0	0	1	0	0	0	0	0	0	0	0	0	0	0	0	0	0	0	0	0	0	0	0	0	0	0	0	0	0	0	0	0	7	0	0	0	0	0	0
D_0__Bacteria, D_1__Proteobacteria, D_2__Alphaproteobacteria, D_3__Sphingomonadales, D_4__Sphingomonadaceae, D_5__Novosphingobium, D_6__uncultured bacterium	65	0	8	0.386905	0	1.24259	0	0	0	2	0	1	0	4	0	0	0	0	0	0	0	1	0	0	0	4	0	3	1	0	0	0	0	0	0	0	0	1	0	0	0	0	0	0	0	1	0	0	0
D_0__Bacteria, D_1__Bacteroidetes, D_2__Sphingobacteriia, D_3__Sphingobacteriales, D_4__Sphingobacteriaceae, D_5__Mucilaginibacter, Ambiguous_taxa	65	0	10	0.386905	0	1.472	0	0	0	0	0	0	0	1	0	0	2	0	0	0	0	0	0	0	0	0	0	0	0	1	7	0	0	0	0	0	0	0	0	0	0	0	0	0	0	0	0	0	0
D_0__Bacteria, D_1__Cyanobacteria, D_2__Chloroplast, D_3__uncultured eukaryote, D_4__uncultured eukaryote, D_5__uncultured eukaryote, D_6__uncultured eukaryote	65	0	16	0.386905	0	1.63394	0	0	0	0	0	0	0	0	0	0	0	0	1	7	0	0	4	8	0	6	0	0	0	0	1	0	0	0	0	0	1	0	0	0	0	0	0	0	0	0	0	0	0
D_0__Bacteria, D_1__Acidobacteria, D_2__Solibacteres, D_3__Solibacterales, D_4__Solibacteraceae (Subgroup 3), D_5__Candidatus Solibacter, D_6__uncultured bacterium	65	0	24	0.386905	0	2.37483	0	0	0	0	0	0	0	0	0	0	0	0	0	0	0	0	0	0	0	6	0	0	0	0	0	0	0	0	0	0	0	0	0	0	0	0	0	0	0	0	0	0	0
D_0__Bacteria, D_1__Bacteroidetes, D_2__Cytophagia, D_3__Cytophagales, D_4__Cytophagaceae, D_5__Chryseolinea, Ambiguous_taxa	65	0	21	0.386905	0	2.1665	0	0	0	0	0	0	0	0	0	0	0	0	0	0	0	0	0	0	0	0	0	0	0	0	0	0	0	0	0	0	0	0	0	0	0	0	0	0	0	0	0	0	0
D_0__Bacteria, D_1__Saccharibacteria, Ambiguous_taxa, Ambiguous_taxa, Ambiguous_taxa, Ambiguous_taxa, Ambiguous_taxa	65	0	12	0.386905	0	1.56276	0	0	0	9	0	0	2	0	0	0	0	0	0	0	0	0	0	0	0	0	0	0	0	0	0	0	0	0	0	0	0	0	0	0	4	0	0	0	0	0	0	0	3
N/A	65	0	12	0.386905	0	1.32197	0	0	0	0	0	0	0	0	0	0	0	1	6	0	1	3	0	0	1	0	0	3	0	1	0	0	0	0	0	0	0	0	2	0	0	0	0	0	0	0	0	0	0
N/A	65	0	7	0.386905	0	1.26645	0	0	0	7	0	2	0	1	0	0	0	0	0	6	0	0	0	0	0	0	0	0	0	0	0	0	0	0	0	0	0	0	0	0	0	0	0	0	0	0	0	0	0
D_0__Bacteria, D_1__Proteobacteria, D_2__Gammaproteobacteria, D_3__Pseudomonadales, D_4__Pseudomonadaceae, D_5__Pseudomonas, D_6__uncultured bacterium	64	0	12	0.380952	0	1.56232	0	0	0	0	0	0	0	0	0	0	0	0	0	0	2	0	1	0	0	0	0	8	0	1	0	0	0	0	1	0	0	5	0	0	0	0	0	12	0	0	0	0	1
D_0__Bacteria, D_1__Proteobacteria, D_2__Alphaproteobacteria, D_3__Rhizobiales, D_4__Rhizobiaceae, D_5__Neorhizobium, D_6__uncultured bacterium	64	0	9	0.380952	0	1.29859	0	0	0	0	1	0	0	0	0	0	0	0	0	2	0	0	0	1	1	0	0	0	0	1	3	0	0	0	0	0	0	0	2	0	0	0	0	0	0	0	0	0	0
D_0__Bacteria, D_1__Proteobacteria, D_2__Alphaproteobacteria, D_3__Rhizobiales, D_4__Methylobacteriaceae, D_5__uncultured, Ambiguous_taxa	64	0	11	0.380952	0	1.30778	0	0	0	0	0	0	0	0	0	0	6	0	0	3	0	0	0	0	0	0	0	0	7	0	0	0	0	0	0	0	0	0	0	0	0	0	0	0	2	0	3	0	0
D_0__Bacteria, D_1__Proteobacteria, D_2__Alphaproteobacteria, D_3__Sphingomonadales, D_4__Sphingomonadaceae, D_5__Sphingomonas, D_6__uncultured bacterium	64	0	19	0.380952	0	1.97533	0	0	0	0	0	0	0	0	0	0	0	1	1	0	1	0	0	0	0	0	4	0	0	0	0	0	0	0	0	0	6	0	0	0	0	0	0	0	0	0	0	0	0
D_0__Bacteria, D_1__Bacteroidetes, D_2__Sphingobacteriia, D_3__Sphingobacteriales, D_4__Chitinophagaceae, D_5__Ferruginibacter, D_6__uncultured Chitinophagaceae bacterium	64	0	12	0.380952	0	1.56614	0	0	0	0	0	0	0	0	3	0	0	2	0	0	0	0	1	0	0	12	10	0	0	0	0	0	0	0	0	0	0	0	0	0	0	0	0	0	0	0	0	0	0
D_0__Bacteria, D_1__Actinobacteria, D_2__Actinobacteria, D_3__Bifidobacteriales, D_4__Bifidobacteriaceae, D_5__Bifidobacterium, Ambiguous_taxa	64	0	22	0.380952	0	2.12713	0	0	0	0	0	0	0	0	0	0	0	0	0	0	0	0	0	0	0	0	0	0	0	0	0	0	0	0	0	0	0	0	0	0	0	0	0	0	0	0	0	0	0
D_0__Bacteria, D_1__Actinobacteria, D_2__Actinobacteria, D_3__Corynebacteriales, D_4__Mycobacteriaceae, D_5__Mycobacterium, D_6__uncultured Mycobacteriaceae bacterium	64	0	6	0.380952	0	0.959101	0	0	0	1	0	0	0	0	0	0	4	2	0	0	0	0	1	0	0	1	0	0	0	1	0	0	0	0	0	0	0	0	0	0	0	0	0	0	1	0	0	0	0
D_0__Bacteria, D_1__Acidobacteria, D_2__Acidobacteria, D_3__Acidobacteriales, D_4__Acidobacteriaceae (Subgroup 1), D_5__uncultured, D_6__uncultured bacterium	64	0	6	0.380952	0	1.01962	0	0	0	0	0	1	0	2	0	0	6	0	0	0	0	0	0	0	0	0	0	1	0	1	0	0	0	0	0	0	0	0	0	0	0	3	0	1	0	0	0	0	0
D_0__Bacteria, D_1__Proteobacteria, D_2__Gammaproteobacteria, D_3__Pseudomonadales, D_4__Pseudomonadaceae, D_5__Pseudomonas, Ambiguous_taxa	64	0	13	0.380952	0	1.46336	0	0	0	0	0	0	0	0	0	0	1	0	2	0	0	0	0	0	13	0	0	0	2	1	3	0	0	0	0	0	0	0	0	0	0	0	0	0	0	0	0	0	11
D_0__Bacteria, D_1__Proteobacteria, D_2__Alphaproteobacteria, D_3__Rhodospirillales, D_4__Acetobacteraceae, D_5__uncultured, D_6__uncultured bacterium	64	0	19	0.380952	0	1.86942	0	0	0	0	0	0	0	0	0	0	0	0	0	0	0	0	0	0	0	3	0	0	0	0	0	0	0	0	0	0	0	0	0	0	0	0	0	0	0	0	0	0	0
D_0__Bacteria, D_1__Bacteroidetes, D_2__Cytophagia, D_3__Cytophagales, D_4__Cyclobacteriaceae, D_5__uncultured, D_6__uncultured bacterium	64	0	64	0.380952	0	4.93771	0	0	0	0	0	0	0	0	0	0	0	0	0	0	0	0	0	0	0	0	0	0	0	0	0	0	0	0	0	0	0	0	0	0	0	0	0	0	0	0	0	0	0
N/A	64	0	13	0.380952	0	1.69469	0	0	0	0	0	0	1	0	0	0	4	0	0	0	0	0	0	0	0	0	0	0	2	0	0	0	0	0	0	0	0	0	0	0	0	0	0	0	0	0	1	0	0
N/A	64	0	29	0.380952	0	2.41455	0	0	0	0	0	0	0	0	0	0	0	2	0	0	0	0	0	0	0	0	0	0	0	0	0	2	0	0	0	5	0	0	0	0	0	0	0	0	0	0	0	0	0
N/A	64	0	9	0.380952	0	1.21275	0	0	0	0	0	4	1	0	0	0	0	0	0	0	0	0	0	0	0	0	0	0	0	0	0	0	0	0	0	0	0	0	0	0	1	1	0	0	0	0	0	0	0
N/A	64	0	5	0.380952	0	0.85338	0	0	0	0	0	0	0	1	0	0	0	0	0	0	0	0	0	0	0	0	1	0	0	0	0	0	0	0	0	0	0	0	0	1	1	0	0	1	0	0	0	0	0
D_0__Bacteria, D_1__Cyanobacteria, D_2__Chloroplast, D_3__Aegypius monachus (black vulture), D_4__Aegypius monachus (black vulture), D_5__Aegypius monachus (black vulture), D_6__Aegypius monachus (black vulture)	63	0	56	0.375	0	4.32468	0	0	0	0	0	0	0	0	0	0	0	0	0	0	0	0	0	0	0	0	0	0	0	0	0	0	0	0	0	0	0	0	0	0	0	0	0	0	0	2	0	0	0
D_0__Bacteria, D_1__Verrucomicrobia, D_2__Verrucomicrobiae, D_3__Verrucomicrobiales, D_4__Verrucomicrobiaceae, D_5__Luteolibacter, D_6__uncultured bacterium	63	0	9	0.375	0	1.36547	0	0	0	0	0	0	1	0	1	0	5	0	0	0	0	0	0	0	0	0	0	0	0	0	0	5	0	0	0	0	0	0	0	0	0	0	0	8	0	0	0	0	0
D_0__Bacteria, D_1__Bacteroidetes, D_2__Sphingobacteriia, D_3__Sphingobacteriales, D_4__Sphingobacteriaceae, D_5__uncultured, D_6__uncultured bacterium	63	0	16	0.375	0	1.96888	0	0	0	0	0	0	0	0	0	0	0	0	0	0	0	0	0	0	0	0	0	0	0	0	0	0	0	0	0	0	0	0	0	0	0	0	0	0	0	0	0	0	0
D_0__Bacteria, D_1__Proteobacteria, D_2__Deltaproteobacteria, D_3__Myxococcales, D_4__Haliangiaceae, D_5__Haliangium, D_6__uncultured Haliangium sp.	63	0	58	0.375	0	4.48909	0	0	0	0	0	0	0	0	0	0	0	0	0	0	0	0	0	0	0	0	0	0	0	0	0	0	0	0	0	0	0	0	0	0	0	0	0	0	0	0	0	0	0
D_0__Bacteria, D_1__Actinobacteria, D_2__Actinobacteria, D_3__Pseudonocardiales, D_4__Pseudonocardiaceae, D_5__Pseudonocardia, D_6__uncultured actinobacterium	63	0	8	0.375	0	1.26058	0	0	0	0	0	0	0	0	0	0	0	0	0	0	0	0	0	0	4	3	0	0	0	0	0	0	0	0	0	0	0	2	0	0	0	0	0	0	0	0	0	0	0
D_0__Bacteria, D_1__Actinobacteria, D_2__Actinobacteria, D_3__Corynebacteriales, D_4__Corynebacteriaceae, D_5__Corynebacterium 1, Ambiguous_taxa	63	0	12	0.375	0	1.51119	0	0	0	0	0	0	0	0	0	0	0	0	3	0	0	1	0	0	0	2	0	0	0	0	4	0	0	0	9	0	0	0	0	0	0	10	0	0	0	1	1	0	0
D_0__Bacteria, D_1__Proteobacteria, D_2__Alphaproteobacteria, D_3__Rhodospirillales, D_4__Acetobacteraceae, D_5__Roseomonas, D_6__Roseomonas sp. ZSGR23	63	0	61	0.375	0	4.70786	0	0	0	0	0	0	0	0	0	0	0	0	0	0	0	0	0	0	0	0	0	0	0	0	0	0	0	0	0	0	0	0	0	0	0	0	0	0	0	0	0	0	0
D_0__Bacteria, D_1__Proteobacteria, D_2__Gammaproteobacteria, D_3__Xanthomonadales, D_4__Xanthomonadaceae, D_5__Dokdonella, Ambiguous_taxa	63	0	16	0.375	0	1.69072	0	0	0	0	0	0	0	0	0	0	2	0	0	0	0	0	0	0	0	0	0	0	0	0	0	0	0	0	0	0	0	0	0	7	0	0	2	0	0	0	0	0	0
D_0__Bacteria, D_1__Actinobacteria, D_2__Actinobacteria, Ambiguous_taxa, Ambiguous_taxa, Ambiguous_taxa, Ambiguous_taxa	63	0	40	0.375	0	3.21986	0	0	0	0	0	0	0	0	0	0	0	0	0	0	0	0	0	0	0	0	0	0	0	0	0	0	0	0	0	0	0	0	0	7	0	0	0	0	0	0	0	0	0
D_0__Bacteria, D_1__Proteobacteria, D_2__Betaproteobacteria, D_3__Burkholderiales, D_4__Comamonadaceae, D_5__uncultured, D_6__uncultured beta proteobacterium	63	0	18	0.375	0	1.82034	0	0	0	0	0	0	0	0	0	0	0	0	0	9	0	0	0	0	0	0	2	0	0	1	0	0	0	0	0	0	0	0	0	0	0	0	0	0	0	0	0	0	0
D_0__Bacteria, D_1__Proteobacteria, D_2__Alphaproteobacteria, D_3__Sphingomonadales, D_4__Sphingomonadaceae, D_5__Sphingomonas, Ambiguous_taxa	63	0	22	0.375	0	2.15753	0	0	0	0	0	0	0	0	0	0	0	0	2	0	0	0	0	0	0	0	8	22	0	0	0	0	0	0	0	0	0	0	0	0	0	0	0	0	0	0	0	0	0
D_0__Bacteria, D_1__Chloroflexi, D_2__KD4-96, Ambiguous_taxa, Ambiguous_taxa, Ambiguous_taxa, Ambiguous_taxa	63	0	25	0.375	0	2.29472	0	0	0	0	0	0	0	0	0	0	0	0	0	0	0	0	0	0	0	0	5	0	0	0	0	0	0	0	0	0	0	0	0	0	0	0	0	0	0	0	0	0	0
D_0__Bacteria, D_1__Bacteroidetes, D_2__Sphingobacteriia, D_3__Sphingobacteriales, D_4__Sphingobacteriaceae, D_5__Mucilaginibacter, D_6__uncultured bacterium	63	0	29	0.375	0	2.73081	0	0	0	0	0	0	0	0	0	0	0	0	0	0	0	0	0	3	0	0	0	0	0	0	0	0	0	0	0	0	0	0	0	0	0	0	0	0	0	0	0	0	0
D_0__Bacteria, D_1__Verrucomicrobia, D_2__OPB35 soil group, D_3__uncultured bacterium, D_4__uncultured bacterium, D_5__uncultured bacterium, D_6__uncultured bacterium	63	0	20	0.375	0	2.23925	0	0	0	0	0	0	0	0	0	0	0	0	0	0	0	18	1	5	0	0	1	3	0	0	0	0	0	0	0	0	0	0	0	0	0	0	0	0	0	0	0	0	0
N/A	63	0	9	0.375	0	1.28412	0	0	0	2	0	0	0	0	0	1	0	0	0	1	0	0	0	0	0	0	1	0	9	2	0	1	0	0	0	0	0	0	0	0	1	0	0	0	0	0	0	0	0
N/A	63	0	63	0.375	0	4.86056	0	0	0	0	0	0	0	0	0	0	0	0	0	0	0	0	0	0	0	0	0	0	0	0	0	0	0	0	0	0	0	0	0	0	0	0	0	0	0	0	0	0	0
D_0__Bacteria, D_1__Proteobacteria, D_2__Alphaproteobacteria, D_3__Rhodospirillales, D_4__Acetobacteraceae, D_5__uncultured, D_6__uncultured bacterium	62	0	11	0.369048	0	1.57662	0	0	0	0	0	0	0	0	0	11	0	0	0	0	0	0	0	0	0	0	0	0	0	0	0	0	0	0	0	0	0	0	0	0	0	0	0	0	0	0	0	6	0
D_0__Bacteria, D_1__Planctomycetes, D_2__Planctomycetacia, D_3__Planctomycetales, D_4__Planctomycetaceae, D_5__Isosphaera, D_6__uncultured bacterium	62	0	11	0.369048	0	1.55752	0	0	0	0	0	0	0	0	0	1	0	0	0	0	0	0	2	0	0	11	0	0	0	0	0	0	0	0	0	0	0	0	0	0	0	0	0	0	0	0	2	0	0
D_0__Bacteria, D_1__FBP, Ambiguous_taxa, Ambiguous_taxa, Ambiguous_taxa, Ambiguous_taxa, Ambiguous_taxa	62	0	10	0.369048	0	1.25043	0	0	0	1	0	0	0	0	2	0	0	0	0	0	0	0	0	0	0	0	0	0	0	0	0	0	0	0	0	0	0	3	0	0	0	0	0	0	10	0	0	7	0
D_0__Bacteria, D_1__Bacteroidetes, D_2__Sphingobacteriia, D_3__Sphingobacteriales, D_4__Sphingobacteriaceae, D_5__Pedobacter, Ambiguous_taxa	62	0	17	0.369048	0	1.91295	0	0	0	0	0	0	0	0	0	3	0	1	2	0	0	0	0	0	0	0	0	0	6	0	0	0	0	0	0	0	0	0	0	0	0	0	0	0	0	0	0	0	0
D_0__Bacteria, D_1__Proteobacteria, D_2__Alphaproteobacteria, D_3__Rhizobiales, D_4__Hyphomicrobiaceae, D_5__Devosia, Ambiguous_taxa	62	0	15	0.369048	0	1.43756	0	0	0	0	0	0	0	0	0	0	0	1	0	0	0	0	0	0	0	0	4	0	0	0	0	0	0	0	0	0	0	0	0	0	0	0	0	0	0	0	0	0	0
D_0__Bacteria, D_1__Actinobacteria, D_2__Actinobacteria, D_3__Corynebacteriales, D_4__Mycobacteriaceae, D_5__Mycobacterium, Ambiguous_taxa	62	0	9	0.369048	0	1.21645	0	0	0	0	0	0	0	0	0	0	0	0	0	0	0	0	0	0	2	0	0	0	0	0	0	0	0	0	0	0	0	0	0	0	4	0	2	7	0	0	1	9	0
D_0__Bacteria, D_1__Proteobacteria, D_2__Gammaproteobacteria, D_3__Pasteurellales, D_4__Pasteurellaceae, D_5__Haemophilus, D_6__uncultured bacterium	62	0	62	0.369048	0	4.7834	0	0	0	0	0	0	0	0	0	0	0	0	0	0	0	0	0	0	0	0	0	0	0	0	0	0	0	0	0	0	0	0	0	62	0	0	0	0	0	0	0	0	0
D_0__Bacteria, D_1__Acidobacteria, D_2__Solibacteres, D_3__Solibacterales, D_4__Solibacteraceae (Subgroup 3), D_5__Candidatus Solibacter, D_6__uncultured bacterium	62	0	17	0.369048	0	2.01954	0	0	0	0	0	0	0	2	0	0	0	0	0	0	0	0	0	0	0	0	0	0	4	0	0	0	0	0	0	0	0	0	0	0	0	0	0	0	0	0	0	0	0
D_0__Bacteria, D_1__Proteobacteria, D_2__Alphaproteobacteria, D_3__Sphingomonadales, D_4__7B-8, D_5__uncultured bacterium, D_6__uncultured bacterium	62	0	12	0.369048	0	1.49874	0	0	0	0	0	0	0	0	0	0	0	0	0	2	0	0	0	0	0	0	0	0	1	0	0	0	0	0	0	0	3	1	1	0	0	0	0	0	0	0	0	0	2
D_0__Bacteria, D_1__Actinobacteria, D_2__Actinobacteria, D_3__Catenulisporales, D_4__Actinospicaceae, D_5__Actinospica, Ambiguous_taxa	62	0	22	0.369048	0	1.95016	0	0	0	0	0	0	0	0	0	0	0	1	0	0	0	0	0	0	0	0	0	0	0	0	0	0	0	0	0	0	0	0	4	0	0	0	0	6	0	0	0	0	0
D_0__Bacteria, D_1__Actinobacteria, D_2__Actinobacteria, D_3__Micrococcales, D_4__Intrasporangiaceae, D_5__Tetrasphaera, Ambiguous_taxa	62	0	15	0.369048	0	1.62893	0	0	0	0	0	0	0	0	0	0	0	0	0	0	0	2	2	0	1	2	0	0	2	0	0	1	0	0	0	0	15	0	0	0	0	0	0	0	1	0	0	0	0
D_0__Bacteria, D_1__Proteobacteria, D_2__Alphaproteobacteria, D_3__Caulobacterales, D_4__Caulobacteraceae, D_5__uncultured, D_6__uncultured alpha proteobacterium	62	0	8	0.369048	0	1.32031	0	0	0	0	0	0	0	0	0	0	0	0	0	0	0	2	0	0	0	0	0	0	0	0	0	0	0	0	0	0	0	0	0	1	0	0	0	0	0	0	0	0	0
D_0__Bacteria, D_1__Actinobacteria, D_2__Actinobacteria, D_3__Actinomycetales, D_4__Actinomycetaceae, D_5__Arcanobacterium, Ambiguous_taxa	62	0	35	0.369048	0	3.06723	0	0	0	0	0	0	0	0	0	0	0	0	0	0	0	0	0	0	0	0	0	0	0	0	0	0	0	0	0	0	0	0	0	35	0	0	0	0	12	0	0	0	0
D_0__Bacteria, D_1__Proteobacteria, D_2__Alphaproteobacteria, D_3__Rhizobiales, D_4__Hyphomicrobiaceae, D_5__Devosia, D_6__uncultured bacterium	62	0	46	0.369048	0	3.58065	0	0	0	0	0	0	0	0	0	0	0	0	0	0	0	0	0	0	0	0	0	0	0	0	0	0	0	0	0	0	0	0	0	0	0	0	0	0	0	0	0	0	0
N/A	62	0	22	0.369048	0	2.02842	0	0	0	0	0	0	0	0	0	0	0	0	0	0	0	0	0	0	0	0	0	0	0	0	0	0	0	0	0	0	0	0	0	0	0	0	0	0	0	0	0	0	0
D_0__Bacteria, D_1__Proteobacteria, D_2__Alphaproteobacteria, D_3__Rhizobiales, D_4__alphaI cluster, Ambiguous_taxa, Ambiguous_taxa	61	0	11	0.363095	0	1.31971	0	0	0	1	0	2	1	1	0	0	2	0	0	0	0	0	0	0	0	0	0	0	0	0	0	1	0	0	0	0	0	0	0	0	0	0	0	0	0	0	0	0	0
D_0__Bacteria, D_1__Firmicutes, D_2__Bacilli, D_3__Bacillales, D_4__Staphylococcaceae, D_5__Staphylococcus, D_6__uncultured bacterium	61	0	33	0.363095	0	2.82721	0	0	0	0	0	0	0	0	0	0	3	0	0	0	0	0	0	0	0	0	0	0	0	0	0	0	0	0	0	0	0	0	0	0	0	0	0	0	0	0	0	0	0
D_0__Bacteria, D_1__Firmicutes, D_2__Clostridia, D_3__Clostridiales, D_4__Lachnospiraceae, D_5__Blautia, D_6__uncultured bacterium	61	0	18	0.363095	0	2.03392	0	0	0	0	0	0	0	0	0	0	0	0	0	0	0	0	0	0	0	0	0	0	0	0	0	0	0	0	0	0	0	0	0	0	0	0	0	0	0	0	0	0	0
D_0__Bacteria, D_1__Actinobacteria, D_2__Actinobacteria, D_3__Micromonosporales, D_4__Micromonosporaceae, D_5__Micromonospora, Ambiguous_taxa	61	0	27	0.363095	0	2.94343	0	0	0	0	0	0	0	0	0	0	0	0	0	0	0	0	0	0	0	0	0	0	0	0	0	0	0	0	0	0	0	0	0	0	0	0	0	0	0	0	0	0	0
D_0__Bacteria, D_1__Planctomycetes, D_2__Planctomycetacia, D_3__Planctomycetales, D_4__Planctomycetaceae, D_5__Schlesneria, Ambiguous_taxa	61	0	7	0.363095	0	1.19091	0	0	0	2	0	0	1	2	0	0	0	0	0	0	0	0	0	0	0	0	0	2	0	0	0	0	0	0	0	0	0	0	0	0	0	0	0	5	0	0	0	0	0
D_0__Bacteria, D_1__Proteobacteria, D_2__Alphaproteobacteria, D_3__Sphingomonadales, D_4__Sphingomonadaceae, D_5__Sphingomonas, D_6__uncultured bacterium	61	0	34	0.363095	0	2.92915	0	0	0	0	0	0	0	0	0	16	0	0	0	0	0	0	0	0	0	0	0	0	0	1	0	0	0	0	0	0	0	0	0	0	0	0	0	0	0	0	0	0	0
D_0__Bacteria, D_1__Proteobacteria, D_2__Gammaproteobacteria, D_3__Enterobacteriales, D_4__Enterobacteriaceae, D_5__Klebsiella, D_6__uncultured bacterium	61	0	22	0.363095	0	2.55344	0	0	0	0	0	0	0	0	0	0	0	0	0	0	0	0	0	0	0	0	0	0	0	0	0	0	0	0	0	0	0	0	0	0	0	0	0	0	0	0	0	0	0
D_0__Bacteria, D_1__Proteobacteria, D_2__Betaproteobacteria, D_3__Nitrosomonadales, D_4__Nitrosomonadaceae, D_5__uncultured, D_6__uncultured bacterium	61	0	10	0.363095	0	1.24499	0	0	0	0	0	0	0	0	0	1	0	0	0	0	0	0	0	0	0	0	0	0	0	0	0	0	0	0	0	1	0	0	0	2	0	0	0	0	10	1	0	0	6
D_0__Bacteria, D_1__Actinobacteria, D_2__Actinobacteria, D_3__Corynebacteriales, D_4__Corynebacteriaceae, D_5__Corynebacterium 1, D_6__uncultured bacterium	61	0	37	0.363095	0	2.98183	0	0	0	0	0	0	0	0	0	0	0	0	0	0	0	2	2	0	0	37	0	0	0	0	0	0	0	0	0	0	0	0	0	0	0	0	0	3	9	0	0	0	0
D_0__Bacteria, D_1__Actinobacteria, D_2__Actinobacteria, D_3__Corynebacteriales, D_4__Mycobacteriaceae, D_5__Mycobacterium, D_6__uncultured bacterium	61	0	34	0.363095	0	2.706	0	0	0	1	0	1	1	0	0	0	1	0	0	0	0	0	0	0	0	0	0	0	0	0	0	0	0	0	0	0	0	0	0	0	0	0	0	34	0	0	0	0	0
D_0__Bacteria, D_1__Acidobacteria, D_2__Solibacteres, D_3__Solibacterales, D_4__Solibacteraceae (Subgroup 3), D_5__Candidatus Solibacter, D_6__uncultured bacterium	61	0	32	0.363095	0	2.99985	0	0	0	0	0	0	0	0	0	0	0	0	0	0	0	0	0	0	0	0	0	0	0	0	0	0	0	0	0	0	0	0	0	0	0	0	0	0	0	0	0	0	0
D_0__Bacteria, D_1__Bacteroidetes, D_2__Sphingobacteriia, D_3__Sphingobacteriales, D_4__Chitinophagaceae, D_5__uncultured, Ambiguous_taxa	61	0	16	0.363095	0	1.75583	0	0	0	0	0	0	0	0	0	0	0	0	1	0	0	0	0	0	0	0	0	0	0	0	0	0	0	0	0	0	0	0	0	0	0	0	0	0	0	0	0	0	0
D_0__Bacteria, D_1__Proteobacteria, D_2__Betaproteobacteria, D_3__Burkholderiales, D_4__Alcaligenaceae, D_5__Verticia, Ambiguous_taxa	61	0	25	0.363095	0	2.05443	0	0	0	0	0	0	0	0	0	0	1	0	0	0	0	0	0	0	0	1	0	0	0	0	0	0	0	0	0	0	0	0	0	0	0	2	0	6	0	0	0	1	0
N/A	61	0	59	0.363095	0	4.55364	0	0	0	0	0	0	0	0	0	0	0	0	0	0	0	0	0	0	0	0	0	0	0	0	0	0	0	0	0	0	0	0	0	0	0	0	0	0	0	0	0	0	0
N/A	61	0	37	0.363095	0	2.98384	0	0	0	0	0	0	1	1	0	0	0	0	0	0	0	0	0	0	0	0	0	0	2	0	0	0	0	0	0	0	0	0	5	0	0	0	0	0	0	0	0	0	0
N/A	61	0	61	0.363095	0	4.70625	0	0	0	0	0	0	0	0	0	0	0	0	0	0	0	0	0	0	0	0	0	0	0	0	0	0	0	0	0	0	0	0	0	0	0	0	0	0	0	0	0	0	0
D_0__Bacteria, D_1__Bacteroidetes, D_2__Sphingobacteriia, D_3__Sphingobacteriales, D_4__Sphingobacteriaceae, D_5__Pedobacter, Ambiguous_taxa	60	0	16	0.357143	0	1.63526	0	0	0	0	0	0	0	0	0	0	0	0	0	0	0	0	0	0	0	0	0	8	6	0	0	0	0	0	0	0	0	0	0	7	0	0	0	0	0	0	0	0	0
D_0__Bacteria, D_1__Firmicutes, D_2__Bacilli, D_3__Lactobacillales, D_4__Carnobacteriaceae, D_5__Trichococcus, D_6__uncultured bacterium	60	0	60	0.357143	0	4.6291	0	0	0	0	0	0	0	0	0	0	0	0	0	0	0	0	0	0	0	0	0	0	0	0	0	0	0	0	0	0	0	0	0	0	0	0	0	0	0	0	0	0	0
D_0__Bacteria, D_1__Planctomycetes, D_2__Planctomycetacia, D_3__Planctomycetales, D_4__Planctomycetaceae, D_5__uncultured, D_6__uncultured bacterium	60	0	19	0.357143	0	1.77907	0	0	0	0	0	0	0	0	0	0	0	0	0	0	0	0	0	0	0	0	0	0	0	0	0	0	0	0	0	0	0	0	0	0	0	1	0	0	3	0	1	0	0
D_0__Bacteria, D_1__Proteobacteria, D_2__Betaproteobacteria, D_3__Burkholderiales, D_4__Burkholderiaceae, D_5__Burkholderia-Paraburkholderia, Ambiguous_taxa	60	0	22	0.357143	0	1.91523	0	0	0	6	0	1	0	0	0	0	0	0	0	1	0	0	0	0	0	0	0	0	0	0	0	0	0	0	0	1	0	0	1	0	0	0	0	0	0	0	0	0	0
D_0__Bacteria, D_1__Actinobacteria, D_2__Actinobacteria, D_3__Corynebacteriales, D_4__Mycobacteriaceae, D_5__Mycobacterium, Ambiguous_taxa	60	0	6	0.357143	0	0.986652	0	0	0	1	0	1	0	0	3	3	1	0	4	0	1	1	0	0	0	0	0	0	0	1	0	0	0	0	0	0	0	0	0	1	0	0	0	0	0	2	0	1	0
D_0__Bacteria, D_1__Actinobacteria, D_2__Actinobacteria, D_3__Micrococcales, D_4__Intrasporangiaceae, D_5__Knoellia, Ambiguous_taxa	60	0	17	0.357143	0	1.541	0	0	0	1	0	0	0	0	0	0	0	0	0	0	0	0	0	0	5	0	0	0	0	0	0	1	0	0	0	0	0	0	0	0	0	0	0	0	0	0	0	0	0
D_0__Bacteria, D_1__Proteobacteria, D_2__Alphaproteobacteria, D_3__Rhizobiales, D_4__Rhizobiaceae, D_5__Rhizobium, Ambiguous_taxa	60	0	6	0.357143	0	1.13352	0	0	0	0	0	0	0	0	0	0	0	0	2	0	0	0	0	0	0	4	0	0	5	0	0	0	0	0	0	0	0	0	0	0	0	0	0	0	0	0	0	0	0
D_0__Bacteria, D_1__Actinobacteria, D_2__Thermoleophilia, D_3__Gaiellales, D_4__Gaiellaceae, D_5__Gaiella, Ambiguous_taxa	60	0	24	0.357143	0	2.3858	0	0	0	0	0	0	0	0	0	0	0	0	6	0	0	0	0	0	1	0	0	0	0	0	0	0	0	0	0	0	0	0	0	0	0	4	0	0	0	0	0	0	0
D_0__Bacteria, D_1__Firmicutes, D_2__Clostridia, D_3__Clostridiales, D_4__Clostridiaceae 1, D_5__Clostridium sensu stricto 1, D_6__uncultured Clostridium sp.	60	0	35	0.357143	0	2.79067	0	0	0	0	0	0	0	0	3	0	0	0	0	0	0	0	0	0	0	0	0	5	0	0	0	0	0	0	0	0	0	0	0	0	0	0	0	0	35	0	0	0	0
D_0__Bacteria, D_1__Proteobacteria, D_2__Alphaproteobacteria, D_3__Sphingomonadales, D_4__Sphingomonadaceae, Ambiguous_taxa, Ambiguous_taxa	60	0	7	0.357143	0	1.15445	0	0	0	0	0	0	0	0	0	0	2	0	3	0	0	0	0	0	2	0	0	3	0	0	0	0	0	0	0	0	0	0	0	0	0	0	0	0	0	0	0	0	0
D_0__Bacteria, D_1__Actinobacteria, D_2__Actinobacteria, D_3__Frankiales, D_4__Nakamurellaceae, D_5__Nakamurella, Ambiguous_taxa	60	0	10	0.357143	0	1.32812	0	0	0	0	0	0	0	0	1	0	0	0	0	0	0	0	0	0	0	0	0	0	0	0	0	0	0	0	0	0	0	0	0	0	0	0	0	0	0	0	0	0	0
D_0__Bacteria, D_1__Verrucomicrobia, D_2__Spartobacteria, D_3__Chthoniobacterales, D_4__Xiphinematobacteraceae, D_5__Candidatus Xiphinematobacter, D_6__uncultured bacterium	60	0	6	0.357143	0	1.05129	0	0	0	0	0	0	2	0	0	0	0	2	0	0	0	0	0	0	1	0	1	0	0	0	0	0	0	0	0	0	0	0	1	0	0	0	0	0	0	0	0	0	0
D_0__Bacteria, D_1__Cyanobacteria, D_2__Chloroplast, D_3__Papaver somniferum (opium poppy), D_4__Papaver somniferum (opium poppy), D_5__Papaver somniferum (opium poppy), D_6__Papaver somniferum (opium poppy)	60	0	21	0.357143	0	2.23013	0	0	0	0	0	0	0	0	0	0	0	0	0	21	6	0	0	0	0	4	2	0	5	0	0	0	0	0	0	0	0	0	0	0	0	0	0	0	0	0	0	0	0
N/A	60	0	60	0.357143	0	4.6291	0	0	0	0	0	0	0	0	0	0	0	0	0	0	0	0	0	0	0	0	0	0	0	0	0	0	0	0	0	0	0	0	0	0	0	0	0	0	0	0	0	0	0
N/A	60	0	23	0.357143	0	2.03351	0	0	0	0	0	0	0	0	0	0	0	0	0	0	0	6	2	6	4	0	0	6	0	0	0	0	0	0	0	0	0	0	0	0	0	0	0	0	0	0	0	0	0
N/A	60	0	11	0.357143	0	1.01654	0	0	0	0	0	0	0	1	0	0	1	0	0	0	0	0	0	0	0	0	0	0	0	0	0	1	0	0	0	0	0	0	0	3	2	1	1	1	2	1	0	11	0
D_0__Bacteria, D_1__Firmicutes, D_2__Negativicutes, D_3__Selenomonadales, D_4__Veillonellaceae, D_5__Dialister, D_6__uncultured bacterium	59	0	41	0.35119	0	3.24478	0	0	0	0	0	0	0	0	0	0	0	0	0	0	0	0	0	0	0	0	0	0	0	0	0	0	0	0	0	0	0	0	0	41	0	0	0	6	5	1	0	0	0
D_0__Bacteria, D_1__Proteobacteria, D_2__Alphaproteobacteria, D_3__Rhizobiales, D_4__Bradyrhizobiaceae, D_5__Bosea, Ambiguous_taxa	59	0	11	0.35119	0	1.30011	0	0	0	2	0	0	0	1	0	0	1	1	0	0	0	0	0	0	0	0	0	0	0	0	0	0	0	0	0	0	0	0	0	0	0	0	0	0	0	0	0	0	0
D_0__Bacteria, D_1__Proteobacteria, D_2__Gammaproteobacteria, D_3__Xanthomonadales, D_4__Xanthomonadaceae, D_5__Pseudoxanthomonas, Ambiguous_taxa	59	0	13	0.35119	0	1.50504	0	0	0	0	0	0	0	0	0	0	0	0	0	0	0	0	0	0	2	1	0	0	0	0	0	0	0	0	0	0	0	0	0	0	0	0	0	0	0	0	0	0	0
D_0__Bacteria, D_1__Actinobacteria, D_2__Actinobacteria, D_3__Pseudonocardiales, D_4__Pseudonocardiaceae, D_5__Pseudonocardia, Ambiguous_taxa	59	0	9	0.35119	0	1.39777	0	0	0	1	0	0	0	0	0	0	0	0	0	0	0	1	0	0	0	0	0	0	0	0	0	1	6	0	0	0	0	0	0	7	0	0	0	5	0	0	0	0	0
D_0__Bacteria, D_1__Proteobacteria, D_2__Alphaproteobacteria, D_3__Rhizobiales, D_4__Xanthobacteraceae, D_5__Variibacter, D_6__uncultured bacterium	59	0	15	0.35119	0	1.47287	0	0	0	0	0	0	0	0	0	2	0	0	0	0	1	1	0	1	0	0	2	0	6	0	0	0	0	0	0	0	0	0	0	0	0	0	0	0	0	0	0	0	0
D_0__Bacteria, D_1__Proteobacteria, D_2__Alphaproteobacteria, D_3__Caulobacterales, D_4__Caulobacteraceae, D_5__Brevundimonas, Ambiguous_taxa	59	0	29	0.35119	0	2.32441	0	0	0	0	0	0	0	0	0	0	0	0	0	0	0	0	0	0	0	0	1	29	0	2	0	0	0	0	0	0	0	0	0	0	0	0	0	0	0	2	5	0	0
D_0__Bacteria, D_1__Proteobacteria, D_2__Gammaproteobacteria, D_3__Xanthomonadales, D_4__Xanthomonadaceae, D_5__Rhodanobacter, D_6__uncultured bacterium	59	0	12	0.35119	0	1.38053	0	0	0	0	0	0	0	0	0	0	0	0	0	0	0	1	0	0	1	0	0	0	1	0	0	0	0	0	0	0	0	0	0	0	0	0	0	0	0	0	0	0	0
D_0__Bacteria, D_1__Bacteroidetes, D_2__Bacteroidia, D_3__Bacteroidales, D_4__Porphyromonadaceae, D_5__Porphyromonas, D_6__unidentified	59	0	21	0.35119	0	2.45959	0	0	0	0	0	0	0	0	0	0	0	0	0	0	0	0	0	0	0	0	0	0	0	0	0	0	0	0	0	0	0	0	0	18	0	0	0	16	3	21	0	0	0
D_0__Bacteria, D_1__Proteobacteria, D_2__Alphaproteobacteria, D_3__Rhizobiales, D_4__Methylobacteriaceae, D_5__uncultured, D_6__uncultured bacterium	59	0	18	0.35119	0	1.71691	0	0	0	0	0	0	0	0	0	0	0	0	0	0	0	0	0	0	3	0	0	2	0	2	0	0	0	0	0	0	0	6	0	0	0	0	0	0	4	0	0	0	0
D_0__Bacteria, D_1__Proteobacteria, D_2__Alphaproteobacteria, D_3__Rhizobiales, D_4__alphaI cluster, Ambiguous_taxa, Ambiguous_taxa	59	0	29	0.35119	0	2.31667	0	0	0	0	0	0	2	0	0	0	0	2	0	0	0	1	0	2	0	0	0	0	0	0	0	0	0	0	0	0	0	0	0	0	0	0	0	0	0	0	0	0	0
D_0__Bacteria, D_1__Actinobacteria, D_2__Actinobacteria, D_3__Micrococcales, D_4__Jonesiaceae, D_5__Jonesia, Ambiguous_taxa	59	0	59	0.35119	0	4.55195	0	0	0	0	0	0	0	0	0	0	0	0	0	0	0	0	0	0	0	0	0	0	0	0	0	0	0	0	0	0	0	0	0	0	0	0	0	0	0	0	0	0	0
D_0__Bacteria, D_1__Proteobacteria, D_2__Gammaproteobacteria, D_3__Xanthomonadales, D_4__Xanthomonadaceae, D_5__Dyella, Ambiguous_taxa	59	0	52	0.35119	0	4.02706	0	0	0	52	0	0	0	0	0	0	0	0	0	0	0	0	0	0	0	0	0	0	0	0	0	0	0	0	0	0	0	0	0	0	0	0	0	0	0	0	0	0	0
D_0__Bacteria, D_1__Actinobacteria, D_2__Actinobacteria, D_3__Corynebacteriales, D_4__Corynebacteriaceae, D_5__Corynebacterium 1, D_6__Corynebacterium marinum DSM 44953	59	0	59	0.35119	0	4.55195	0	0	0	0	0	0	0	0	0	0	0	0	0	0	0	0	0	0	0	0	0	0	0	0	0	0	0	0	0	0	0	0	0	0	0	0	0	0	0	0	0	0	0
D_0__Bacteria, D_1__Acidobacteria, D_2__Solibacteres, D_3__Solibacterales, D_4__Solibacteraceae (Subgroup 3), D_5__Candidatus Solibacter, D_6__uncultured forest soil bacterium	59	0	40	0.35119	0	3.29605	0	0	0	0	0	0	0	0	0	0	0	0	0	0	0	0	0	0	0	0	0	0	0	0	0	0	0	0	0	0	0	0	0	15	0	0	0	0	0	0	0	0	0
D_0__Bacteria, D_1__Actinobacteria, D_2__Thermoleophilia, D_3__Solirubrobacterales, D_4__YNPFFP1, D_5__uncultured bacterium, D_6__uncultured bacterium	59	0	13	0.35119	0	1.58639	0	0	0	0	0	0	0	0	0	0	0	0	0	0	0	3	1	0	0	0	0	0	0	0	0	0	0	0	0	0	0	0	0	0	0	0	0	0	0	0	0	0	0
D_0__Bacteria, D_1__Acidobacteria, D_2__Solibacteres, D_3__Solibacterales, D_4__Solibacteraceae (Subgroup 3), D_5__Candidatus Solibacter, Ambiguous_taxa	59	0	14	0.35119	0	1.77521	0	0	0	0	0	0	0	0	0	0	0	0	13	0	0	0	0	1	0	0	14	0	0	0	0	0	0	0	0	0	0	0	0	0	0	0	0	0	0	0	0	0	0
D_0__Bacteria, D_1__Proteobacteria, D_2__Alphaproteobacteria, D_3__Caulobacterales, D_4__Caulobacteraceae, D_5__Brevundimonas, D_6__uncultured bacterium	59	0	12	0.35119	0	1.38053	0	0	0	0	0	0	0	0	0	0	1	0	0	0	0	0	0	0	0	0	0	0	1	0	0	0	0	0	0	0	0	0	0	0	0	1	0	0	0	0	0	0	0
N/A	59	0	28	0.35119	0	2.56447	0	0	0	0	0	0	0	0	0	0	0	0	0	0	0	0	0	0	0	0	0	0	0	0	0	0	0	0	0	0	0	0	0	0	0	0	0	0	0	0	28	0	0
D_0__Bacteria, D_1__Proteobacteria, D_2__Alphaproteobacteria, D_3__Sphingomonadales, D_4__Sphingomonadaceae, D_5__Sphingomonas, D_6__uncultured bacterium	58	0	5	0.345238	0	0.895686	0	0	0	2	0	2	1	0	0	1	3	0	0	0	0	0	0	0	0	0	0	0	2	2	0	1	0	0	0	0	0	0	0	0	0	0	0	0	1	0	0	0	0
D_0__Bacteria, D_1__Proteobacteria, D_2__Alphaproteobacteria, D_3__Sphingomonadales, D_4__7B-8, D_5__uncultured bacterium, D_6__uncultured bacterium	58	0	8	0.345238	0	1.00292	0	0	0	0	0	0	2	0	0	0	0	0	0	1	0	0	0	0	0	0	0	0	0	2	0	0	0	0	0	0	0	0	0	0	0	0	0	0	1	0	0	0	1
D_0__Bacteria, D_1__Firmicutes, D_2__Clostridia, D_3__Clostridiales, D_4__Lachnospiraceae, D_5__Blautia, D_6__uncultured bacterium	58	0	21	0.345238	0	1.83116	0	0	0	0	0	0	0	0	0	0	0	0	0	0	0	0	1	0	0	0	0	0	0	0	0	0	0	0	0	0	0	0	0	0	0	5	0	0	0	0	0	5	0
D_0__Bacteria, D_1__Proteobacteria, D_2__Gammaproteobacteria, D_3__Legionellales, D_4__Coxiellaceae, D_5__Rickettsiella, D_6__Candidatus Rickettsiella viridis	58	0	32	0.345238	0	2.5383	0	0	0	0	0	0	32	2	0	0	0	0	0	0	0	0	0	0	0	0	0	0	0	0	0	0	0	4	0	0	0	0	0	0	0	0	0	0	0	0	0	0	0
D_0__Bacteria, D_1__Acidobacteria, D_2__Blastocatellia, D_3__Blastocatellales, D_4__Blastocatellaceae (Subgroup 4), D_5__Blastocatella, D_6__uncultured bacterium	58	0	12	0.345238	0	1.47225	0	0	0	0	0	0	0	0	0	0	1	0	0	0	0	0	0	0	0	0	0	0	0	0	0	0	0	0	0	0	0	0	0	0	0	0	0	0	0	0	0	0	0
D_0__Bacteria, D_1__Actinobacteria, D_2__Acidimicrobiia, D_3__Acidimicrobiales, D_4__Acidimicrobiaceae, D_5__Ilumatobacter, D_6__uncultured bacterium	58	0	13	0.345238	0	1.76455	0	0	0	0	0	0	0	0	0	0	0	0	0	0	0	0	0	0	0	0	0	0	0	0	0	0	0	0	0	11	12	0	0	0	0	0	0	0	0	3	0	0	0
D_0__Bacteria, D_1__Proteobacteria, D_2__Deltaproteobacteria, D_3__Myxococcales, D_4__P3OB-42, D_5__uncultured bacterium, D_6__uncultured bacterium	58	0	14	0.345238	0	1.68469	0	0	0	0	0	0	0	0	0	5	0	0	0	0	0	0	0	0	0	0	0	0	0	0	0	0	0	0	0	0	0	0	0	0	0	11	0	0	5	0	1	8	1
D_0__Bacteria, D_1__Actinobacteria, D_2__Actinobacteria, D_3__Propionibacteriales, D_4__Nocardioidaceae, D_5__Nocardioides, D_6__uncultured bacterium	58	0	10	0.345238	0	1.16325	0	0	0	1	0	0	0	0	0	0	0	0	0	0	0	0	0	0	0	0	0	4	0	0	0	1	0	0	0	0	0	0	0	0	0	0	1	0	0	0	0	0	0
D_0__Bacteria, D_1__Proteobacteria, D_2__Betaproteobacteria, D_3__Burkholderiales, D_4__Comamonadaceae, D_5__Acidovorax, D_6__uncultured marine bacterium	58	0	12	0.345238	0	1.52421	0	0	0	0	0	0	0	0	0	0	0	0	0	0	0	0	0	0	0	0	0	0	0	0	0	0	0	0	0	0	12	0	0	0	0	0	0	0	0	0	0	0	0
D_0__Bacteria, D_1__Proteobacteria, D_2__Betaproteobacteria, D_3__Burkholderiales, D_4__Comamonadaceae, Ambiguous_taxa, Ambiguous_taxa	58	0	9	0.345238	0	1.12131	0	0	0	0	0	1	1	1	0	2	2	0	0	0	0	0	0	0	0	0	0	0	0	1	0	1	1	0	0	0	0	0	0	0	0	2	2	0	8	1	0	0	0
D_0__Bacteria, D_1__Actinobacteria, D_2__Actinobacteria, D_3__Propionibacteriales, D_4__Nocardioidaceae, D_5__Aeromicrobium, Ambiguous_taxa	58	0	18	0.345238	0	1.71289	0	0	0	0	0	0	0	0	2	0	0	0	0	0	0	0	0	0	0	0	0	0	0	0	0	0	0	0	0	0	0	0	0	0	0	0	0	0	0	0	0	0	0
D_0__Bacteria, D_1__Actinobacteria, D_2__Acidimicrobiia, D_3__Acidimicrobiales, D_4__Acidimicrobiaceae, D_5__uncultured, D_6__uncultured bacterium	58	0	25	0.345238	0	2.19686	0	0	0	0	0	0	0	0	0	0	0	0	0	0	1	0	0	0	0	0	7	0	0	0	0	0	0	0	0	0	0	0	0	0	0	0	0	0	0	0	0	0	0
D_0__Bacteria, D_1__Bacteroidetes, D_2__Sphingobacteriia, D_3__Sphingobacteriales, D_4__Chitinophagaceae, D_5__uncultured, D_6__uncultured Bacteroidetes bacterium	58	0	15	0.345238	0	1.55532	0	0	0	0	0	0	0	0	0	0	2	0	0	0	0	0	0	0	1	0	4	0	4	0	0	1	0	0	0	0	0	0	0	0	0	0	0	0	0	0	0	0	0
D_0__Bacteria, D_1__Bacteroidetes, D_2__Sphingobacteriia, D_3__Sphingobacteriales, D_4__Sphingobacteriaceae, D_5__Pedobacter, Ambiguous_taxa	58	0	32	0.345238	0	2.52885	0	0	0	0	0	0	0	0	0	0	4	0	1	0	0	0	0	0	0	0	0	0	0	0	0	0	0	0	0	0	0	0	0	0	0	0	0	0	0	0	0	0	0
D_0__Bacteria, D_1__Planctomycetes, D_2__Planctomycetacia, D_3__Planctomycetales, D_4__Planctomycetaceae, D_5__Isosphaera, D_6__uncultured bacterium	58	0	19	0.345238	0	1.85391	0	0	0	0	0	0	0	0	0	0	0	0	0	0	0	6	0	0	4	19	0	0	0	0	0	0	0	0	0	0	0	0	0	0	0	0	0	0	0	0	0	0	0
N/A	58	0	58	0.345238	0	4.4748	0	0	0	0	0	0	0	0	0	0	0	0	0	0	0	0	0	0	0	0	0	0	0	0	0	0	0	0	0	0	0	0	0	0	0	0	0	0	0	0	0	0	0
N/A	58	0	9	0.345238	0	1.21856	0	0	0	0	0	0	0	0	0	0	1	0	0	0	0	0	0	0	0	0	0	0	0	0	0	0	0	0	0	0	0	0	0	0	0	0	0	0	0	0	0	0	0
N/A	58	0	18	0.345238	0	1.88593	0	0	0	0	0	0	0	0	0	0	0	0	0	0	0	0	0	0	0	0	0	0	3	0	0	0	0	0	0	0	0	0	0	0	0	0	0	0	0	0	0	0	0
N/A	58	0	12	0.345238	0	1.62683	0	0	0	0	0	0	0	0	0	0	0	0	0	0	0	0	0	0	0	0	0	0	8	2	0	0	0	0	0	0	6	0	0	0	0	0	0	0	0	0	0	0	0
D_0__Bacteria, D_1__Proteobacteria, D_2__Alphaproteobacteria, D_3__Rhodospirillales, D_4__DA111, D_5__uncultured bacterium, D_6__uncultured bacterium	57	0	31	0.339286	0	2.51422	0	0	0	0	0	0	0	0	0	0	0	0	0	0	0	7	0	4	0	0	0	2	0	0	0	0	0	0	0	0	0	0	0	0	0	0	0	0	0	0	0	0	0
D_0__Bacteria, D_1__Planctomycetes, D_2__Planctomycetacia, D_3__Planctomycetales, D_4__Planctomycetaceae, D_5__uncultured, Ambiguous_taxa	57	0	8	0.339286	0	1.18286	0	0	0	0	0	0	0	0	0	0	0	0	3	0	0	0	0	0	0	0	7	0	0	0	0	0	0	0	0	0	0	0	0	0	0	1	0	0	0	0	0	0	0
D_0__Bacteria, D_1__Proteobacteria, D_2__Gammaproteobacteria, D_3__Enterobacteriales, D_4__Enterobacteriaceae, D_5__Klebsiella, D_6__Klebsiella sp. enrichment culture clone HSL73	57	0	28	0.339286	0	2.32361	0	0	0	0	0	0	0	0	0	0	0	0	0	0	0	0	0	0	0	0	0	0	0	0	0	0	0	0	0	0	0	0	0	0	0	0	0	0	0	0	0	0	0
D_0__Bacteria, D_1__Proteobacteria, D_2__Alphaproteobacteria, D_3__Sphingomonadales, D_4__Sphingomonadaceae, D_5__Sphingopyxis, Ambiguous_taxa	57	0	6	0.339286	0	1.06006	0	0	0	0	0	0	0	0	0	0	0	0	3	0	0	0	0	0	0	0	0	0	0	0	0	0	0	0	0	0	0	0	0	3	0	0	0	0	5	0	0	0	0
D_0__Bacteria, D_1__Armatimonadetes, D_2__Armatimonadia, D_3__Armatimonadales, D_4__uncultured Chloroflexi bacterium, D_5__uncultured Chloroflexi bacterium, D_6__uncultured Chloroflexi bacterium	57	0	42	0.339286	0	3.29185	0	0	0	0	0	0	0	0	0	1	0	0	0	0	0	7	0	0	0	0	0	3	0	0	1	0	0	0	0	0	0	0	0	0	0	0	0	0	0	0	0	0	0
D_0__Bacteria, D_1__Verrucomicrobia, D_2__Opitutae, D_3__Opitutales, D_4__Opitutaceae, D_5__Opitutus, D_6__uncultured bacterium	57	0	28	0.339286	0	2.49989	0	0	0	0	0	0	0	0	0	0	0	0	0	0	0	1	0	0	0	0	0	0	0	0	0	0	0	0	0	0	0	0	0	0	0	0	0	0	0	0	0	0	0
D_0__Bacteria, D_1__Proteobacteria, D_2__Alphaproteobacteria, D_3__Rhizobiales, D_4__Methylobacteriaceae, D_5__uncultured, Ambiguous_taxa	57	0	8	0.339286	0	1.23245	0	0	0	0	0	0	0	0	0	0	0	0	0	0	0	0	0	0	0	0	0	0	0	0	0	0	0	0	0	0	0	0	0	0	0	0	0	0	0	4	0	0	0
D_0__Bacteria, D_1__Actinobacteria, D_2__Actinobacteria, D_3__Corynebacteriales, D_4__Nocardiaceae, D_5__Rhodococcus, Ambiguous_taxa	57	0	12	0.339286	0	1.49182	0	0	0	5	0	0	0	0	0	0	0	0	4	0	0	0	0	2	0	0	0	0	0	4	0	0	0	0	10	0	0	0	0	0	0	0	0	0	0	0	0	0	0
D_0__Bacteria, D_1__Actinobacteria, D_2__Actinobacteria, D_3__Micrococcales, D_4__Micrococcaceae, D_5__Arthrobacter, Ambiguous_taxa	57	0	57	0.339286	0	4.39765	0	0	0	0	0	0	0	0	0	0	0	0	0	0	0	0	0	0	0	0	0	0	0	0	0	0	0	0	0	0	0	0	0	0	0	0	0	0	0	0	0	0	0
D_0__Bacteria, D_1__Bacteroidetes, D_2__Flavobacteriia, D_3__Flavobacteriales, D_4__Flavobacteriaceae, D_5__Flavobacterium, D_6__uncultured bacterium	57	0	54	0.339286	0	4.17123	0	0	0	0	0	0	0	0	0	0	0	0	0	0	0	0	0	0	0	0	0	0	0	0	0	0	0	0	0	0	0	0	0	0	0	0	0	0	0	0	0	0	0
D_0__Bacteria, D_1__Bacteroidetes, D_2__Sphingobacteriia, D_3__Sphingobacteriales, D_4__Chitinophagaceae, D_5__Parafilimonas, D_6__uncultured bacterium	57	0	13	0.339286	0	1.49582	0	0	0	0	0	0	0	0	0	0	0	0	0	0	0	0	2	1	0	0	0	0	0	0	0	0	0	0	0	0	13	0	0	0	0	0	0	0	0	0	0	0	0
D_0__Bacteria, D_1__Bacteroidetes, D_2__Sphingobacteriia, D_3__Sphingobacteriales, D_4__Sphingobacteriaceae, D_5__Mucilaginibacter, Ambiguous_taxa	56	0	9	0.333333	0	1.42125	0	0	0	2	0	0	0	0	0	0	1	0	0	0	0	0	0	0	0	7	0	0	0	2	0	0	0	0	0	0	0	0	0	0	0	0	0	0	0	0	0	0	0
D_0__Bacteria, D_1__Actinobacteria, D_2__Acidimicrobiia, D_3__Acidimicrobiales, D_4__uncultured, Ambiguous_taxa, Ambiguous_taxa	56	0	27	0.333333	0	2.53282	0	0	0	0	0	0	0	0	0	0	0	0	0	0	0	0	0	0	0	0	0	0	0	0	0	0	0	0	0	0	0	0	0	0	0	0	0	0	0	0	0	0	0
D_0__Bacteria, D_1__Proteobacteria, D_2__Alphaproteobacteria, D_3__Caulobacterales, D_4__Caulobacteraceae, D_5__uncultured, D_6__uncultured bacterium	56	0	11	0.333333	0	1.26523	0	0	0	0	0	0	0	0	0	0	0	0	0	0	0	0	0	5	0	3	0	0	0	0	0	2	0	0	0	0	1	0	0	0	0	0	0	0	0	0	0	0	0
D_0__Bacteria, D_1__Proteobacteria, D_2__Betaproteobacteria, D_3__Burkholderiales, D_4__Oxalobacteraceae, D_5__Massilia, D_6__uncultured bacterium	56	0	9	0.333333	0	1.21698	0	0	0	1	0	0	0	0	0	0	0	0	0	0	0	0	0	0	0	0	0	4	0	0	0	0	0	0	0	9	0	0	0	0	0	2	0	0	0	0	0	0	0
D_0__Bacteria, D_1__Proteobacteria, D_2__Betaproteobacteria, D_3__Burkholderiales, D_4__Comamonadaceae, D_5__uncultured, D_6__uncultured bacterium	56	0	25	0.333333	0	2.07254	0	0	0	0	0	0	0	0	0	0	0	0	4	0	0	0	0	0	0	0	0	0	0	0	0	0	0	0	0	0	0	0	0	0	0	0	0	0	0	0	0	0	0
D_0__Bacteria, D_1__Actinobacteria, D_2__Actinobacteria, D_3__Propionibacteriales, D_4__Propionibacteriaceae, D_5__Propionibacterium, D_6__uncultured bacterium	56	0	7	0.333333	0	1.04203	0	0	0	0	0	0	0	0	0	0	0	0	0	0	1	3	0	2	0	0	0	0	0	0	1	0	0	0	0	0	6	0	0	0	0	0	0	3	0	0	0	2	0
D_0__Bacteria, D_1__Proteobacteria, D_2__Gammaproteobacteria, D_3__Enterobacteriales, D_4__Enterobacteriaceae, D_5__Citrobacter, D_6__Citrobacter freundii	56	0	32	0.333333	0	2.69767	0	0	0	0	0	0	0	0	0	0	0	0	0	0	0	0	0	0	0	0	0	0	0	0	0	0	0	0	0	0	0	0	0	0	0	0	0	0	32	0	0	0	0
D_0__Bacteria, D_1__Acidobacteria, D_2__Solibacteres, D_3__Solibacterales, D_4__Solibacteraceae (Subgroup 3), D_5__Bryobacter, D_6__uncultured bacterium	56	0	54	0.333333	0	4.16812	0	0	0	0	0	0	0	0	0	0	0	0	0	0	0	0	0	2	0	0	0	0	0	0	0	0	0	0	0	0	0	0	0	0	0	0	0	0	0	0	0	0	0
D_0__Bacteria, D_1__Proteobacteria, D_2__Gammaproteobacteria, D_3__Xanthomonadales, D_4__Xanthomonadaceae, D_5__uncultured, D_6__uncultured bacterium	56	0	56	0.333333	0	4.32049	0	0	0	0	0	0	0	0	0	0	0	0	0	0	0	0	0	0	0	0	0	0	0	0	0	0	0	0	0	0	0	0	0	0	0	0	0	0	0	0	0	0	0
D_0__Bacteria, D_1__Proteobacteria, D_2__Alphaproteobacteria, D_3__Rhizobiales, D_4__Xanthobacteraceae, D_5__Labrys, Ambiguous_taxa	55	0	17	0.327381	0	1.85232	0	0	0	0	0	0	0	0	0	0	12	0	0	0	0	0	0	0	0	0	0	0	0	0	0	0	0	0	0	0	0	0	0	0	0	0	0	0	0	0	2	0	0
D_0__Bacteria, D_1__Acidobacteria, D_2__Acidobacteria, D_3__Acidobacteriales, D_4__Acidobacteriaceae (Subgroup 1), D_5__uncultured, D_6__uncultured Acidobacterium sp.	55	0	38	0.327381	0	3.01393	0	0	0	0	0	0	0	0	0	0	0	0	0	0	0	6	0	2	0	0	0	0	0	0	0	0	0	0	0	0	0	0	0	0	0	0	0	0	0	0	0	0	0
D_0__Bacteria, D_1__Actinobacteria, D_2__Actinobacteria, D_3__Micrococcales, D_4__Intrasporangiaceae, D_5__Lapillicoccus, D_6__uncultured bacterium	55	0	16	0.327381	0	1.8065	0	0	0	0	0	0	0	0	0	0	0	0	0	0	0	0	0	0	0	0	8	0	0	0	0	0	0	0	0	0	0	0	0	0	0	0	0	0	0	0	0	0	0
D_0__Bacteria, D_1__Acidobacteria, D_2__Acidobacteria, D_3__Acidobacteriales, D_4__Acidobacteriaceae (Subgroup 1), D_5__Edaphobacter, Ambiguous_taxa	55	0	20	0.327381	0	1.91901	0	0	0	0	0	0	0	0	0	0	0	0	0	0	0	0	0	0	0	0	3	0	0	0	0	0	0	0	0	0	0	0	0	0	0	0	0	0	0	0	0	9	0
D_0__Bacteria, D_1__Acidobacteria, D_2__Solibacteres, D_3__Solibacterales, D_4__Solibacteraceae (Subgroup 3), D_5__Candidatus Solibacter, D_6__uncultured Acidobacteria bacterium	55	0	29	0.327381	0	2.41625	0	0	0	0	0	0	0	0	0	0	0	0	0	0	0	0	0	0	0	0	5	0	0	0	0	0	0	0	0	0	0	0	0	0	0	0	0	0	0	0	0	0	0
D_0__Bacteria, D_1__Proteobacteria, D_2__Betaproteobacteria, D_3__Nitrosomonadales, D_4__Nitrosomonadaceae, D_5__uncultured, Ambiguous_taxa	55	0	13	0.327381	0	1.54957	0	0	0	0	0	0	0	0	0	0	0	0	1	0	0	0	0	0	0	0	0	0	0	0	0	0	0	0	0	0	0	0	0	0	0	0	0	0	0	0	0	0	0
D_0__Bacteria, D_1__Proteobacteria, D_2__Gammaproteobacteria, D_3__WN-HWB-116, D_4__uncultured proteobacterium, D_5__uncultured proteobacterium, D_6__uncultured proteobacterium	55	0	27	0.327381	0	2.35603	0	0	0	0	0	0	0	0	0	0	0	0	0	0	0	0	0	0	0	0	0	0	0	0	0	0	0	0	0	0	0	0	0	0	0	0	0	0	0	0	0	0	0
D_0__Bacteria, D_1__Proteobacteria, D_2__Alphaproteobacteria, D_3__Caulobacterales, D_4__Caulobacteraceae, D_5__uncultured, Ambiguous_taxa	55	0	9	0.327381	0	1.0861	0	0	0	0	0	0	0	0	0	0	9	0	0	0	0	2	0	1	0	0	0	0	3	0	0	0	0	0	0	0	0	0	0	0	0	0	0	0	0	0	0	0	0
D_0__Bacteria, D_1__Proteobacteria, D_2__Alphaproteobacteria, D_3__Rickettsiales, D_4__Mitochondria, Ambiguous_taxa, Ambiguous_taxa	55	0	15	0.327381	0	1.76627	0	0	0	0	0	0	0	0	0	0	0	0	0	0	0	0	0	0	0	0	0	0	0	0	0	0	0	0	0	0	0	0	0	0	0	0	0	0	0	0	1	0	0
N/A	55	0	53	0.327381	0	4.09103	0	0	0	0	0	0	0	0	0	0	0	0	0	0	0	0	0	0	0	0	0	0	0	0	0	0	0	0	0	0	0	0	0	0	0	0	0	0	0	0	0	0	0
N/A	55	0	7	0.327381	0	1.04679	0	0	0	0	0	0	0	0	0	0	0	0	0	0	0	0	0	0	0	0	0	0	3	1	0	0	0	0	7	5	0	0	0	0	0	0	0	0	0	0	0	0	0
D_0__Bacteria, D_1__Proteobacteria, D_2__Gammaproteobacteria, D_3__Pseudomonadales, D_4__Pseudomonadaceae, D_5__Pseudomonas, D_6__unidentified	54	0	8	0.321429	0	1.01085	0	0	0	0	0	0	0	0	0	0	0	1	1	0	0	0	0	0	0	0	0	2	1	0	0	0	0	0	1	3	1	2	0	0	0	0	0	0	0	0	0	0	0
D_0__Bacteria, D_1__Firmicutes, D_2__Bacilli, D_3__Bacillales, D_4__Staphylococcaceae, D_5__Staphylococcus, Ambiguous_taxa	54	0	39	0.321429	0	3.1439	0	0	0	0	0	0	0	0	0	0	0	0	0	0	0	0	0	0	0	0	0	0	0	0	0	0	0	0	0	0	0	0	0	0	0	0	0	0	0	0	0	0	0
D_0__Bacteria, D_1__Proteobacteria, D_2__Alphaproteobacteria, D_3__Rhizobiales, D_4__Hyphomicrobiaceae, D_5__Devosia, D_6__uncultured bacterium	54	0	9	0.321429	0	1.23483	0	0	0	0	0	1	0	0	0	0	0	0	0	0	0	0	0	0	0	0	0	0	0	0	0	2	0	0	0	0	0	0	0	0	0	0	0	0	0	2	0	0	0
D_0__Bacteria, D_1__Proteobacteria, D_2__Betaproteobacteria, D_3__Burkholderiales, D_4__Oxalobacteraceae, Ambiguous_taxa, Ambiguous_taxa	54	0	33	0.321429	0	2.67909	0	0	0	0	0	0	0	0	0	0	0	0	0	0	0	0	0	0	0	0	0	0	3	0	0	0	0	0	0	0	0	0	0	0	0	0	0	0	0	0	0	0	0
D_0__Bacteria, D_1__Actinobacteria, D_2__Actinobacteria, D_3__Micrococcales, D_4__Microbacteriaceae, Ambiguous_taxa, Ambiguous_taxa	54	0	24	0.321429	0	2.31714	0	0	0	0	0	0	0	0	0	0	0	0	0	0	0	0	0	0	0	0	0	0	0	0	0	0	0	0	0	0	0	0	0	0	0	0	0	0	0	0	0	0	0
D_0__Bacteria, D_1__Actinobacteria, D_2__Actinobacteria, D_3__Kineosporiales, D_4__Kineosporiaceae, D_5__Quadrisphaera, D_6__uncultured bacterium	54	0	19	0.321429	0	1.6427	0	0	0	0	0	0	0	0	0	0	0	0	0	0	0	0	0	0	0	0	0	0	0	2	0	0	0	0	0	0	0	0	0	0	0	0	0	0	0	0	0	6	0
D_0__Bacteria, D_1__Acidobacteria, D_2__Holophagae, D_3__Subgroup 7, Ambiguous_taxa, Ambiguous_taxa, Ambiguous_taxa	54	0	18	0.321429	0	1.94942	0	0	0	0	0	0	0	0	0	0	0	0	0	0	0	0	0	0	0	0	0	0	0	0	0	0	0	0	0	0	0	0	0	0	0	0	0	0	0	0	1	0	0
D_0__Bacteria, D_1__Verrucomicrobia, D_2__Spartobacteria, D_3__Chthoniobacterales, D_4__DA101 soil group, D_5__uncultured bacterium, D_6__uncultured bacterium	54	0	20	0.321429	0	2.17586	0	0	0	0	0	0	0	0	0	0	0	0	0	0	0	0	0	0	0	0	0	0	0	0	0	0	0	0	0	0	0	0	0	0	0	0	0	0	0	0	0	0	0
N/A	54	0	21	0.321429	0	1.90594	0	0	0	0	0	0	0	0	0	0	3	0	0	0	0	0	0	0	0	0	0	0	0	0	0	0	0	0	0	0	2	0	0	0	0	0	0	0	0	0	0	0	0
N/A	54	0	28	0.321429	0	2.5485	0	0	0	1	0	0	0	0	0	0	0	0	0	0	0	0	0	0	0	0	0	0	0	0	0	0	0	0	0	0	0	0	0	0	0	0	0	0	0	0	0	0	0
N/A	54	0	9	0.321429	0	1.20538	0	0	0	0	0	0	0	0	0	0	1	0	3	0	0	1	0	0	3	0	0	0	0	0	0	0	0	0	0	0	0	0	0	0	5	0	0	0	0	0	0	9	0
D_0__Bacteria, D_1__Bacteroidetes, D_2__Flavobacteriia, D_3__Flavobacteriales, D_4__Flavobacteriaceae, D_5__Chryseobacterium, Ambiguous_taxa	53	0	35	0.315476	0	2.75798	35	0	0	0	0	0	0	0	0	0	0	0	0	0	0	0	0	0	0	0	0	0	0	6	3	0	0	0	0	0	0	0	0	0	0	3	0	0	0	0	0	0	0
D_0__Bacteria, D_1__Firmicutes, D_2__Clostridia, D_3__Clostridiales, D_4__Lachnospiraceae, D_5__[Eubacterium] hallii group, D_6__uncultured bacterium	53	0	24	0.315476	0	2.14208	0	0	0	0	0	0	0	0	0	0	0	0	0	0	0	0	0	0	0	0	0	0	0	0	0	0	0	0	0	0	0	0	0	0	0	0	0	0	0	0	0	10	0
D_0__Bacteria, D_1__Armatimonadetes, D_2__Chthonomonadetes, D_3__Chthonomonadales, D_4__Chthonomonadaceae, D_5__Chthonomonas, D_6__uncultured bacterium	53	0	7	0.315476	0	1.1114	0	0	0	0	0	0	0	0	0	7	1	0	4	0	0	0	0	0	0	0	0	0	0	0	0	2	0	0	3	0	0	0	0	0	0	0	0	0	0	0	0	0	0
D_0__Bacteria, D_1__Planctomycetes, D_2__Planctomycetacia, D_3__Planctomycetales, D_4__Planctomycetaceae, D_5__uncultured, D_6__uncultured bacterium	53	0	28	0.315476	0	2.25909	0	0	0	0	0	0	0	0	0	0	0	0	0	0	0	28	0	2	0	0	0	2	0	0	0	0	0	0	0	0	0	0	0	0	0	1	0	0	0	0	0	0	0
D_0__Bacteria, D_1__Bacteroidetes, D_2__Sphingobacteriia, D_3__Sphingobacteriales, D_4__Sphingobacteriaceae, D_5__Mucilaginibacter, Ambiguous_taxa	53	0	15	0.315476	0	1.50504	0	0	0	0	0	0	0	0	0	0	1	0	0	0	0	1	0	0	0	0	0	0	0	0	0	0	0	0	0	0	0	0	0	0	0	0	0	0	0	0	0	0	0
D_0__Bacteria, D_1__Firmicutes, D_2__Bacilli, D_3__Lactobacillales, D_4__Streptococcaceae, D_5__Streptococcus, D_6__uncultured bacterium	53	0	7	0.315476	0	0.991822	0	0	0	0	0	0	2	0	0	0	0	0	0	0	0	2	0	0	0	0	0	0	0	0	0	0	0	0	0	7	0	0	0	0	4	0	0	0	0	0	0	0	0
D_0__Bacteria, D_1__Proteobacteria, D_2__Betaproteobacteria, D_3__Burkholderiales, D_4__Comamonadaceae, D_5__uncultured, D_6__uncultured beta proteobacterium	53	0	22	0.315476	0	2.03308	0	0	0	1	0	0	0	0	0	0	0	0	0	0	0	0	0	0	0	0	0	0	0	0	0	0	0	0	0	0	0	0	0	0	0	0	0	0	0	0	0	0	0
D_0__Bacteria, D_1__Proteobacteria, D_2__Alphaproteobacteria, D_3__Sphingomonadales, D_4__Sphingomonadaceae, D_5__Sphingomonas, D_6__Sphingomonas sp. GR 7-02	53	0	18	0.315476	0	1.92413	0	0	0	0	0	0	0	0	0	0	0	0	0	0	0	0	0	0	0	0	0	14	0	0	0	0	0	0	0	0	0	0	0	0	0	0	0	0	0	0	0	0	0
D_0__Bacteria, D_1__Proteobacteria, D_2__Alphaproteobacteria, D_3__Rhodospirillales, D_4__Acetobacteraceae, D_5__Acidiphilium, D_6__uncultured bacterium	53	0	10	0.315476	0	1.18443	0	0	0	0	0	1	0	0	0	0	0	0	0	0	0	0	0	0	0	1	1	0	0	0	0	0	6	0	0	3	0	0	0	0	0	0	0	0	10	4	0	0	0
D_0__Bacteria, D_1__Proteobacteria, D_2__Alphaproteobacteria, D_3__Rhizobiales, D_4__Xanthobacteraceae, D_5__Variibacter, D_6__uncultured bacterium	53	0	15	0.315476	0	1.70992	0	0	0	0	0	0	0	0	0	1	2	0	0	0	0	15	0	0	0	0	0	7	0	0	0	0	0	0	0	0	0	0	0	0	0	0	0	0	0	0	0	0	0
D_0__Bacteria, D_1__Proteobacteria, D_2__Alphaproteobacteria, D_3__Rhodospirillales, D_4__Acetobacteraceae, D_5__uncultured, D_6__uncultured bacterium	53	0	11	0.315476	0	1.47287	0	0	0	0	0	0	0	2	0	0	0	0	0	0	0	0	0	0	0	0	0	0	0	0	0	0	0	0	0	0	0	0	0	0	0	0	0	0	0	0	0	0	0
D_0__Bacteria, D_1__Verrucomicrobia, D_2__Spartobacteria, D_3__Chthoniobacterales, D_4__Chthoniobacteraceae, D_5__Chthoniobacter, Ambiguous_taxa	53	0	6	0.315476	0	1.07859	0	0	0	0	0	1	0	1	2	0	0	0	0	0	0	0	0	0	0	0	0	0	0	0	0	0	0	0	0	0	0	0	0	0	0	0	0	0	0	0	0	0	0
D_0__Bacteria, D_1__Planctomycetes, D_2__Phycisphaerae, D_3__Tepidisphaerales, D_4__Tepidisphaeraceae, D_5__uncultured bacterium, D_6__uncultured bacterium	53	0	37	0.315476	0	2.91422	0	0	0	0	0	0	0	0	0	0	0	0	0	0	0	0	0	0	0	0	0	0	0	0	0	0	0	0	0	0	0	0	0	0	0	0	0	0	0	0	0	0	0
D_0__Bacteria, D_1__Proteobacteria, D_2__Alphaproteobacteria, D_3__Rhizobiales, D_4__Roseiarcaceae, D_5__Roseiarcus, D_6__uncultured bacterium	53	0	23	0.315476	0	2.02718	0	0	0	0	0	0	0	0	0	0	0	0	0	0	0	0	0	0	0	0	0	0	0	0	0	0	0	0	0	0	0	0	0	0	0	0	0	0	0	0	0	0	0
D_0__Bacteria, D_1__Actinobacteria, D_2__Thermoleophilia, D_3__Solirubrobacterales, D_4__TM146, Ambiguous_taxa, Ambiguous_taxa	53	0	17	0.315476	0	1.76506	0	0	0	0	0	0	0	0	0	0	0	0	0	0	0	12	0	1	0	0	0	2	0	0	0	0	0	0	0	0	0	0	2	0	0	0	0	0	4	0	0	0	0
N/A	53	0	6	0.315476	0	0.81996	0	0	0	0	0	0	0	0	0	0	0	0	0	0	0	1	0	0	0	0	1	0	1	2	0	0	1	0	0	0	0	0	0	1	0	0	0	2	0	1	0	0	1
D_0__Bacteria, D_1__Actinobacteria, D_2__Actinobacteria, D_3__Propionibacteriales, D_4__Nocardioidaceae, D_5__Nocardioides, D_6__uncultured bacterium	52	0	12	0.309524	0	1.41824	0	0	0	0	0	2	0	0	0	0	0	0	0	0	0	0	0	0	0	0	0	0	0	0	0	0	0	1	0	0	0	0	0	0	9	0	1	0	2	0	0	0	0
D_0__Bacteria, D_1__Bacteroidetes, D_2__Sphingobacteriia, D_3__Sphingobacteriales, D_4__Sphingobacteriaceae, D_5__Pedobacter, Ambiguous_taxa	52	0	27	0.309524	0	2.19131	0	0	0	3	0	0	0	0	0	0	0	0	0	0	0	0	0	0	0	0	0	0	0	0	0	0	0	0	0	0	2	0	0	0	0	0	0	0	0	0	0	0	0
D_0__Bacteria, D_1__Proteobacteria, D_2__Alphaproteobacteria, D_3__Rhizobiales, D_4__Hyphomicrobiaceae, D_5__uncultured, Ambiguous_taxa	52	0	6	0.309524	0	1.0886	0	0	0	0	0	0	0	0	0	0	3	0	0	0	0	0	0	0	0	0	1	0	0	0	0	0	0	0	0	0	0	0	0	0	0	0	0	0	0	0	0	0	0
D_0__Bacteria, D_1__Proteobacteria, D_2__Deltaproteobacteria, D_3__Myxococcales, D_4__Nannocystaceae, D_5__Nannocystis, D_6__uncultured bacterium	52	0	25	0.309524	0	2.25062	0	0	0	0	0	0	0	0	0	0	0	0	0	0	0	0	0	0	0	0	0	0	0	0	0	0	0	0	0	0	0	0	0	0	0	0	0	0	0	0	0	0	0
D_0__Bacteria, D_1__Acidobacteria, D_2__Subgroup 6, Ambiguous_taxa, Ambiguous_taxa, Ambiguous_taxa, Ambiguous_taxa	52	0	13	0.309524	0	1.59697	0	0	0	0	0	0	0	0	0	0	0	0	0	0	0	0	0	0	0	0	0	0	0	0	0	0	0	0	0	0	0	0	0	0	0	0	0	0	0	0	0	0	0
D_0__Bacteria, D_1__Proteobacteria, D_2__Deltaproteobacteria, D_3__Oligoflexales, D_4__Oligoflexaceae, D_5__uncultured bacterium, D_6__uncultured bacterium	52	0	15	0.309524	0	1.55518	0	0	0	1	0	0	0	0	0	0	0	0	0	0	0	0	0	0	0	0	0	0	0	0	0	0	0	0	0	0	0	0	0	0	0	0	0	0	0	0	0	0	0
D_0__Bacteria, D_1__Firmicutes, D_2__Bacilli, D_3__Lactobacillales, D_4__Streptococcaceae, D_5__Streptococcus, D_6__uncultured bacterium	52	0	10	0.309524	0	1.1682	0	0	0	0	0	0	0	0	0	0	1	0	0	0	0	1	0	0	0	0	0	0	0	0	0	0	0	0	0	0	7	0	0	2	0	0	0	0	3	0	2	0	1
D_0__Bacteria, D_1__Proteobacteria, D_2__Alphaproteobacteria, D_3__Rhodospirillales, D_4__Acetobacteraceae, D_5__Endobacter, Ambiguous_taxa	52	0	9	0.309524	0	1.20851	0	0	0	1	0	0	0	2	0	0	0	0	0	0	0	0	0	0	0	0	0	0	0	2	0	0	0	0	0	0	0	0	0	0	1	1	0	0	0	0	6	0	4
D_0__Bacteria, D_1__Actinobacteria, D_2__Actinobacteria, D_3__Micrococcales, D_4__Micrococcaceae, D_5__Arthrobacter, D_6__Arthrobacter sp. B2-7	52	0	23	0.309524	0	2.17485	0	0	0	0	0	0	0	0	0	0	0	0	15	0	0	0	0	0	0	0	0	0	0	0	0	0	0	0	0	0	0	0	0	0	0	0	0	0	0	0	0	0	0
D_0__Bacteria, D_1__Bacteroidetes, D_2__Sphingobacteriia, D_3__Sphingobacteriales, D_4__Sphingobacteriaceae, D_5__Pedobacter, Ambiguous_taxa	52	0	33	0.309524	0	2.61949	0	0	0	0	0	2	0	0	0	0	0	0	0	0	0	0	0	1	0	0	0	0	0	0	0	0	0	0	0	0	0	0	0	0	0	0	0	0	0	0	0	0	0
D_0__Bacteria, D_1__Actinobacteria, D_2__Actinobacteria, D_3__Propionibacteriales, D_4__Nocardioidaceae, D_5__Nocardioides, D_6__uncultured bacterium	52	0	16	0.309524	0	1.75422	0	0	0	0	0	0	0	0	0	0	0	0	0	0	0	0	0	0	0	0	0	0	8	0	2	0	0	0	0	0	0	0	0	0	0	0	0	0	0	0	0	0	0
D_0__Bacteria, D_1__Proteobacteria, D_2__Gammaproteobacteria, D_3__Pasteurellales, D_4__Pasteurellaceae, D_5__Haemophilus, D_6__uncultured bacterium	52	0	32	0.309524	0	2.5617	0	0	0	0	0	0	0	0	0	0	0	0	0	0	0	0	2	0	0	0	0	0	0	0	0	0	0	0	0	0	0	0	0	0	0	32	0	7	0	0	2	0	0
D_0__Bacteria, D_1__Actinobacteria, D_2__Actinobacteria, D_3__Micrococcales, D_4__Dermabacteraceae, D_5__Brachybacterium, Ambiguous_taxa	52	0	45	0.309524	0	3.51038	0	0	0	0	0	0	0	0	0	0	0	0	0	0	0	0	0	0	0	0	0	0	0	0	0	0	0	0	0	0	0	0	0	0	0	0	0	0	0	0	0	0	7
D_0__Bacteria, D_1__Firmicutes, D_2__Negativicutes, D_3__Selenomonadales, D_4__Veillonellaceae, D_5__Dialister, D_6__uncultured bacterium	52	0	41	0.309524	0	3.19796	0	0	0	0	0	0	0	0	0	0	0	0	0	0	0	0	0	0	0	0	0	0	0	0	0	0	0	0	0	0	0	0	0	41	0	0	0	1	0	1	0	0	2
D_0__Bacteria, D_1__Firmicutes, D_2__Bacilli, D_3__Lactobacillales, D_4__Lactobacillaceae, D_5__Lactobacillus, D_6__uncultured Lactobacillus sp.	52	0	30	0.309524	0	2.62633	0	0	0	0	0	0	0	0	0	0	0	0	0	0	0	0	0	0	0	0	0	0	0	0	0	0	0	0	0	0	0	0	0	3	0	0	0	1	1	30	0	0	0
D_0__Bacteria, D_1__Actinobacteria, D_2__Actinobacteria, D_3__Corynebacteriales, D_4__Nocardiaceae, D_5__Rhodococcus, Ambiguous_taxa	52	0	8	0.309524	0	1.24752	0	0	0	0	0	0	0	6	0	0	0	0	3	3	0	0	0	0	0	0	0	0	0	0	0	0	0	2	0	0	0	0	0	0	0	0	0	0	7	0	0	0	0
D_0__Bacteria, D_1__Proteobacteria, D_2__Alphaproteobacteria, D_3__Rhizobiales, D_4__Rhizobiaceae, D_5__Rhizobium, Ambiguous_taxa	52	0	16	0.309524	0	1.60072	0	0	0	0	0	0	0	0	0	0	0	0	0	2	0	0	0	0	0	0	0	0	0	0	0	0	0	0	0	0	0	0	0	0	0	0	0	0	0	0	0	0	0
D_0__Bacteria, D_1__Acidobacteria, D_2__Acidobacteria, D_3__Acidobacteriales, D_4__Acidobacteriaceae (Subgroup 1), D_5__uncultured, D_6__bacterium K-5b10	52	0	50	0.309524	0	3.85975	0	0	0	0	0	0	0	0	0	0	0	0	0	0	0	2	0	0	0	0	0	0	0	0	0	0	0	0	0	0	0	0	0	0	0	0	0	0	0	0	0	0	0
D_0__Bacteria, D_1__Actinobacteria, D_2__Actinobacteria, D_3__Actinomycetales, D_4__Actinomycetaceae, D_5__Actinotignum, D_6__Actinotignum schaalii FB123-CNA-2	52	0	21	0.309524	0	1.92355	0	0	0	0	0	0	0	0	0	0	0	0	0	0	0	2	5	0	0	0	0	0	0	0	0	0	0	0	0	0	0	0	0	7	0	0	0	0	7	0	0	0	1
D_0__Bacteria, D_1__Proteobacteria, D_2__Alphaproteobacteria, D_3__Rhodospirillales, D_4__DA111, Ambiguous_taxa, Ambiguous_taxa	52	0	40	0.309524	0	3.12025	0	0	0	0	0	0	0	0	0	0	0	0	0	0	0	4	0	0	0	0	0	0	0	0	0	0	0	0	0	0	0	0	0	0	4	0	0	0	0	0	0	0	0
D_0__Bacteria, D_1__Actinobacteria, D_2__Actinobacteria, D_3__Streptomycetales, D_4__Streptomycetaceae, D_5__Streptomyces, Ambiguous_taxa	52	0	46	0.309524	0	3.56119	0	0	0	0	0	0	0	0	0	0	0	0	0	0	0	0	0	0	0	0	0	0	0	0	0	0	0	0	0	0	0	0	0	0	0	0	0	46	0	0	0	0	0
D_0__Bacteria, D_1__Acidobacteria, D_2__Solibacteres, D_3__Solibacterales, D_4__Solibacteraceae (Subgroup 3), D_5__Bryobacter, D_6__uncultured bacterium	52	0	17	0.309524	0	1.79137	0	0	0	0	0	0	0	0	0	0	1	0	0	0	0	0	0	0	0	13	0	0	0	0	0	0	0	0	0	0	0	0	0	0	0	0	0	0	17	0	0	0	0
D_0__Bacteria, D_1__Bacteroidetes, D_2__Cytophagia, D_3__Cytophagales, D_4__Cytophagaceae, D_5__Hymenobacter, Ambiguous_taxa	52	0	11	0.309524	0	1.32662	0	0	0	0	0	0	0	0	0	0	0	0	0	0	0	0	0	0	0	0	0	0	0	0	0	0	0	0	0	0	0	0	0	0	0	0	0	0	0	0	0	0	0
D_0__Bacteria, D_1__Bacteroidetes, D_2__Sphingobacteriia, D_3__Sphingobacteriales, D_4__Sphingobacteriaceae, D_5__Mucilaginibacter, D_6__uncultured soil bacterium	52	0	15	0.309524	0	1.53581	0	0	0	0	0	0	0	0	0	0	0	0	0	0	0	0	0	8	0	0	0	0	0	0	0	0	0	0	0	0	0	0	0	0	0	0	0	0	0	0	0	0	0
[truncated: 7,298 more rows]
[truncated: 126 more columns]

## Sheet: S6
Table S6. Prevalence of veritcally- and horizontally-transmitted symbionts and pathogens per location generated for the previous studies by Hofmeester et al. (2017) and Takumi et al. (2019). Formula of 95% exact binomial confidence interval was adapted from: Armitage P, Berry G. Statistical Methods in Medical Research. 3rd ed. Oxford, UK: Blackwell Scientific Publications; 1999. p. 121.
[truncated: 22 more rows]

[truncated: 2 more sheets: S7, S8]
